# Supplementary material for: HAM-5 Functions As a MAP Kinase Scaffold during Cell Fusion in Neurospora crassa
Source: PLoS Genet. 2014 Nov 20;10(11):e1004783. doi: 10.1371/journal.pgen.1004783 (PMC4238974; doi:10.1371/journal.pgen.1004783)
Supplement: Dataset S1 — Phosphopeptides identified in this study. Page 1: Dataset S1 labeling summary. Page 2: All phosphopeptides identified in this study. Page 3: List of all unique proteins identified from phosphopeptide data. Page 4: Data for biological repeats 1 and 2 (experiment 1). Page 5: Data for biological repeats 3 and 4 (experiment 2). Page 6: 455 phosphopeptides with significant abundance change (p<0.05) in 1NM-PP1 treated cells (mak-2Q100G) relative to controls. Page 7: Phosphopeptides showing an increase in abundance (p<0.05) of at least 1.5 fold. Page 8: Functional category analyses [30] of genes encoding phosphopeptides that increased in abundance after treatment with 1NM-PP1. Page 9: Phosphopeptides that showed significant (p<0.05) decreased abundance in 1NM-PP1 treated mak-2Q100G cells relative to controls. Page 10: Functional category analysis [30] of genes encoding phosphopeptides that showed a decrease in abundance. (XLS) [file pgen.1004783.s016.xls]

## Sheet: Dataset S1 labeling summary
Spreadsheet description summary
All phospeptides identified		list of all the unique phosphopeptides identified in either iTRAQ experiment, , labeled as ID'd in exp 1 / 2 /both. including the # and type of phosphorylation sites they have
All proteins identified		list of all the unique proteins identified in either iTRAQ experiment, labeled as ID'd in exp 1 / 2 /both
raw-iTRAQ-experiment 1		biological repeats 1 and 2		abundance ratio on normalized data, t-test to see whether the two biological repeats agree							raw data, table separated into those that pass t-test p<0.05 and those that don't
raw-iTRAQ-experiment 2		biological repeats 3 and 4		abundance ratio, normalized data, t-test to see whether the two biological repeats agree							raw data, table separated into those that pass t-test p<0.05 and those that don't
p<0.05 in exp. 1 or 2 (or both)		455 phosphopeptides with significant abundance change (p<0.05) between cells treated with 1NM-PP1+DMSO and with DMSO only in at least two biological replicates. 56 were identified in both iTRAQ runs i.e. in all 4 biological replicates.
phosphopeptides 1.5x increased in exp. 1 or 2 (p<0.05)		phosphopeptides from exp 1 or 2 (or both) that pass the t-test p<0.05 and show an abundance increase of at least 1.5 fold following inhibition of the kinase
FunCat of 1.5X increased phosphopeptides		Functional categories present among the genes that are negatively regulated by MAK2 activity
phosphopeptides 1.5x decreased in exp. 1 or 2 (p<0.05)		phosphopeptides from exp 1 or 2 (or both) that pass the t-test p<0.05 and show an abundance decrease of at least 1.5 fold following inhibition of the kinase
FunCat of 1.5X decreased phosphopeptides		Functional categories present among the genes that are positively regulated by MAK2 activity

## Sheet: All phospeptides ID'd
ProteinID	Description	PEPTIDE	ID'd in iTRAQ experiment #	# phos sites	# phos-serine sites	# phos-threonine sites	# phos-tyrosine sites
NCU00003	hypothetical protein	KS*SAVS*ISFQAPR	both	2	2	0	0
NCU00003	hypothetical protein	RVSIVS*PLSLADSFQDESR	both	1	1	0	0
NCU00003	hypothetical protein	RTS*QSGGSSSERPPVGSR	2	1	1	0	0
NCU00003	hypothetical protein	RVS*IVSPLSLADSFQDESRR	2	1	1	0	0
NCU00004	universal stress protein family domain-containing protein	RTS*LPSAPSPTAAGTSSVSLSR	both	1	1	0	0
NCU00004	universal stress protein family domain-containing protein	S*RDSDDEDEEDDTLGR	1	1	1	0	0
NCU00004	universal stress protein family domain-containing protein	SRDS*DDEDEEDDTLGR	2	1	1	0	0
NCU00008	longevity-assurance protein 1	RKS*S*GLGQALR	both	2	2	0	0
NCU00008	longevity-assurance protein 1	RKS*SGLGQALR	2	1	1	0	0
NCU00008	longevity-assurance protein 1	KS*SGLGQALR	2	1	1	0	0
NCU00019	FKH1	AGIVPPDSQVS*PR	both	1	1	0	0
NCU00019	FKH1	HPLPSAGESHAFQAVS*PTSK	both	1	1	0	0
NCU00021	hypothetical protein	ETS*PVAAAPVATVPHTFSPDDFVNVVPIVK	both	1	1	0	0
NCU00021	hypothetical protein	AKGS*LGFSPR	both	1	1	0	0
NCU00021	hypothetical protein	GSLGFS*PR	both	1	1	0	0
NCU00021	hypothetical protein	ETSPVAAAPVAT*VPHTFSPDDFVNVVPIVK	both	1	0	1	0
NCU00021	hypothetical protein	ET*SPVAAAPVATVPHTFSPDDFVNVVPIVK	both	1	0	1	0
NCU00021	hypothetical protein	AKGSLGFS*PR	2	1	1	0	0
NCU00041	guanine nucleotide-binding protein subunit gamma	NKQS*MADLK	2	1	1	0	0
NCU00046	leucine Rich Repeat domain-containing protein	RS*PTIPQAAQK	1	1	1	0	0
NCU00064	hypothetical protein	SMPALDS*AGLAMPLAPLYAAQPTDVSSK	1	1	1	0	0
NCU00064	hypothetical protein	LERNS*LDASR	both	1	1	0	0
NCU00064	hypothetical protein	SASPVKT*PSPPPAQSPAAK	1	1	0	1	0
NCU00064	hypothetical protein	S*MPALDSAGLAMPLAPLYAAQPTDVSSK	1	1	1	0	0
NCU00064	hypothetical protein	AFS*FSSASEFRK	both	1	1	0	0
NCU00064	hypothetical protein	LERNSLDAS*R	1	1	1	0	0
NCU00068	hypothetical protein	VIAASISHS*LGK	1	1	1	0	0
NCU00070	hypothetical protein	KAS*SLEPQASLASDRPR	both	1	1	0	0
NCU00073	hypothetical protein	ARS*DEDDDGVFGR	both	1	1	0	0
NCU00073	hypothetical protein	QLSLMSQDHRPT*SSGR	both	1	0	1	0
NCU00073	hypothetical protein	RKSMTNTGANVAALAAALQQES*GDK	2	1	1	0	0
NCU00074	hypothetical protein	SIT*AQTSLSSSR	both	1	0	1	0
NCU00074	hypothetical protein	VVT*ASIQRPNLSGR	both	1	0	1	0
NCU00074	hypothetical protein	SSSGSTSPTT*LER	1	1	0	1	0
NCU00074	hypothetical protein	SSSGSTS*PTTLER	2	1	1	0	0
NCU00074	hypothetical protein	SSSGS*TSPTTLER	2	1	1	0	0
NCU00090	pH-response transcription factor pacC/RIM101	RAADEADRAPT*PK	both	1	0	1	0
NCU00106	glutamate 5-kinase	ESVSFYNTVSRPAS*PVGGHRA	both	1	1	0	0
NCU00110	hypothetical protein	AREPSILGT*AQK	1	1	0	1	0
NCU00120	hypothetical protein	INDPVRS*IVRESLSS*TR	2	2	2	0	0
NCU00124	hypothetical protein	T*GPPNPSPVVAQK	1	1	0	1	0
NCU00124	hypothetical protein	VRNAALHHQT*ILANLADQPQPTYENLLGQR	1	1	0	1	0
NCU00124	hypothetical protein	TGPPNPS*PVVAQK	2	1	1	0	0
NCU00127	hypothetical protein	S*STFSDYSLDAARR	both	1	1	0	0
NCU00127	hypothetical protein	RSST*FSDYSLDAARR	1	1	0	1	0
NCU00127	hypothetical protein	RSS*TFSDYSLDAARR	2	1	1	0	0
NCU00142	hypothetical protein	RGES*FPNLVGLAQDSAEAPVTGSK	1	1	1	0	0
NCU00145	histone H3	ASS*VQPGDPVPQGK	1	1	1	0	0
NCU00145	histone H3	KAAAVPTPKAT*PPGR	both	1	0	1	0
NCU00145	histone H3	AAAVPTPKAT*PPGRR	1	1	0	1	0
NCU00145	histone H3	AS*SVQPGDPVPQGK	2	1	1	0	0
NCU00145	histone H3	AAAVPT*PKATPPGR	2	1	0	1	0
NCU00152	GTP binding protein	SDS*ASPNALSPVR	1	1	1	0	0
NCU00159	Sin3-associated polypeptide Sap18	STAAS*PPPPGPR	both	1	1	0	0
NCU00164	DDT domain-containing protein	QVT*PEPPAYR	both	1	0	1	0
NCU00171	calmodulin	RAVS*PVSPSPLR	both	1	1	0	0
NCU00188	ATG1 protein	S*LKEERPVSR	both	1	1	0	0
NCU00196	rho GTPase activator	SNT*LPSKRS*PR	2	2	1	1	0
NCU00199	hypothetical protein	RNS*AGS*IVSIER	1	2	2	0	0
NCU00199	hypothetical protein	RNS*AGSIVSIER	both	1	1	0	0
NCU00202	coronin-6	TSLPPASAGKTPS*PTTYQTPVQK	both	1	1	0	0
NCU00202	coronin-6	T*PSPTTYQTPVQK	both	1	0	1	0
NCU00202	coronin-6	MEST*PPPATRVPTSTVADQK	both	1	0	1	0
NCU00202	coronin-6	T*SLPPASAGKTPSPTTYQTPVQK	1	1	0	1	0
NCU00202	coronin-6	TSLPPASAGKTPSPTTY*QTPVQK	1	1	0	0	1
NCU00202	coronin-6	EVPADYKPPTAVSS*PIQPPVSK	both	1	1	0	0
NCU00202	coronin-6	TPS*PTTYQTPVQK	both	1	1	0	0
NCU00202	coronin-6	LASPVRT*TAAAPAPASTASPSSGNVEASLSQITQLLEQQSR	2	1	0	1	0
NCU00202	coronin-6	EVPADY*KPPTAVSSPIQPPVSK	2	1	0	0	1
NCU00202	coronin-6	FQDNEDAEPS*EGES*SPFEEVSRPAAR	2	2	2	0	0
NCU00202	coronin-6	FQDNEDAEPS*EGESSPFEEVSRPAAR	2	1	1	0	0
NCU00202	coronin-6	MES*TPPPATRVPTSTVADQK	2	1	1	0	0
NCU00202	coronin-6	EVPADY*KPPT*AVSSPIQPPVSK	2	2	0	1	1
NCU00213	nuclear protein bimA	FARPGS*SGANVGR	1	1	1	0	0
NCU00219	hypothetical protein	SAET*SPVRPALGHTR	both	1	0	1	0
NCU00219	hypothetical protein	EAVS*SPIEEK	1	1	1	0	0
NCU00219	hypothetical protein	TRPLS*VYAAENAAATR	1	1	1	0	0
NCU00219	hypothetical protein	TGSPTKGLGGFVQS*AMMK	1	1	1	0	0
NCU00219	hypothetical protein	SAS*VPLRK	both	1	1	0	0
NCU00219	hypothetical protein	SAETS*PVRPALGHTR	both	1	1	0	0
NCU00219	hypothetical protein	S*GSVADLVNSFK	1	1	1	0	0
NCU00219	hypothetical protein	AKS*IVQEK	both	1	1	0	0
NCU00219	hypothetical protein	SKS*KVQEQAAAFVNK	1	1	1	0	0
NCU00219	hypothetical protein	SASKY*GSDAQALLSDFFGTERPR	1	1	0	0	1
NCU00219	hypothetical protein	SEMASAS*PARPALSHTR	both	1	1	0	0
NCU00219	hypothetical protein	QS*LLNSPLITSAPR	1	1	1	0	0
NCU00219	hypothetical protein	SGS*VADLVNSFK	both	1	1	0	0
NCU00219	hypothetical protein	EAVSS*PIEEK	1	1	1	0	0
NCU00219	hypothetical protein	T*RPLSVYAAENAAATR	2	1	0	1	0
NCU00219	hypothetical protein	AEPTERS*AETS*PVRPALGHTR	2	2	2	0	0
NCU00219	hypothetical protein	ST*SGLVSS*GTVGLPSSPR	2	2	1	1	0
NCU00219	hypothetical protein	SAS*KYGSDAQALLSDFFGTERPR	2	1	1	0	0
NCU00219	hypothetical protein	ANAAIT*SPTEEQPPQSETAQVEDEDAVDTSDLSR	2	1	0	1	0
NCU00219	hypothetical protein	TSIASIASTIQPPDGVDLSAPAHET*TGSPR	2	1	0	1	0
NCU00223	bZIP transcription factor	TGS*PNLGPTHMPQNLVQQPPIQR	both	1	1	0	0
NCU00223	bZIP transcription factor	LEPGIPISPLPPPVHSHASALS*PK	1	1	1	0	0
NCU00223	bZIP transcription factor	LEPGIPIS*PLPPPVHSHASALSPK	both	1	1	0	0
NCU00223	bZIP transcription factor	LEPGIPISPLPPPVHS*HASALSPK	2	1	1	0	0
NCU00225	hypothetical protein	RNS*DGVAPSKAPAQGSGR	1	1	1	0	0
NCU00225	hypothetical protein	SIPS*GSEK	both	1	1	0	0
NCU00225	hypothetical protein	NS*DGVAPSKAPAQGSGR	1	1	1	0	0
NCU00225	hypothetical protein	SIPSGS*EK	2	1	1	0	0
NCU00230	protein kinase lkh1	EVIVIDDT*PEPEGTATR	both	1	0	1	0
NCU00236	flavoprotein oxygenase	AVEASRPAFDPS*PK	1	1	1	0	0
NCU00242	V-SNARE	QAS*VSGPSGSGSSSGEAGER	2	1	1	0	0
NCU00243	microtubule-associated protein RP/EB family member 1	RPGGAT*PTGGPR	both	1	0	1	0
NCU00243	microtubule-associated protein RP/EB family member 1	ASAGS*AAARRPGGAT*PTGGPR	2	2	1	1	0
NCU00243	microtubule-associated protein RP/EB family member 1	ASAGS*AAARRPGGATPT*GGPR	2	2	1	1	0
NCU00258	cytoplasmic ribosomal protein-15	NVLFEFPLVS*AEY	2	1	1	0	0
NCU00269	set-domain histone methyltransferase-2	ALQDIIDSLTKEPT*PR	2	1	0	1	0
NCU00277	hypothetical protein	FSS*RPPS*PLVQDILDGYLDSPIR	1	2	2	0	0
NCU00277	hypothetical protein	VIS*PQPTGGGPLKSPGLPAR	1	1	1	0	0
NCU00277	hypothetical protein	FS*SRPPS*PLVQDILDGYLDSPIR	2	2	2	0	0
NCU00277	hypothetical protein	FSSRPPS*PLVQDILDGYLDSPIR	2	1	1	0	0
NCU00277	hypothetical protein	FSS*RPPSPLVQDILDGYLDSPIR	2	1	1	0	0
NCU00277	hypothetical protein	VIS*PQPT*GGGPLKSPGLPAR	2	2	1	1	0
NCU00277	hypothetical protein	AANAANPEAIPT*VIGPKVNAHNTAKVISPQPTGGGPLK	2	1	0	1	0
NCU00295	hypothetical protein	KS*SVNVANPDQHGDATK	1	1	1	0	0
NCU00301	Sas10/Utp3 family protein	TTVLS*DEEMGGEEEEEGDEGWWGSSR	1	1	1	0	0
NCU00303	smr domain-containing protein	T*SVEIESEYDRLR	both	1	0	1	0
NCU00303	smr domain-containing protein	AFNHRTS*VEIESEYDRLR	2	1	1	0	0
NCU00303	smr domain-containing protein	AFNHRT*SVEIESEYDRLR	2	1	0	1	0
NCU00311	VTS1	GSS*KPPEDPTDPTLLQDIPSWLR	1	1	1	0	0
NCU00311	VTS1	RGS*SKPPEDPTDPTLLQDIPSWLR	both	1	1	0	0
NCU00311	VTS1	RGSS*KPPEDPTDPTLLQDIPSWLR	1	1	1	0	0
NCU00311	VTS1	NS*TPEASNVSSLRPPSSR	1	1	1	0	0
NCU00311	VTS1	RGSSKPPEDPTDPT*LLQDIPSWLR	2	1	0	1	0
NCU00311	VTS1	RGSSKPPEDPT*DPTLLQDIPSWLR	2	1	0	1	0
NCU00311	VTS1	NSTPEASNVSSLRPPS*SR	2	1	1	0	0
NCU00311	VTS1	GS*SKPPEDPTDPTLLQDIPSWLR	2	1	1	0	0
NCU00320	hypothetical protein	TTQPEPS*SVSR	both	1	1	0	0
NCU00324	hypothetical protein	RGS*QSALETVKER	1	1	1	0	0
NCU00324	hypothetical protein	SGS*S*PIQSSNLR	1	2	2	0	0
NCU00324	hypothetical protein	THS*PPIPTAIASEYFQAPR	both	1	1	0	0
NCU00324	hypothetical protein	RGSQS*ALETVKER	2	1	1	0	0
NCU00340	protoperithecium-1	AQQANSSSFPAQQLAFQSQSTS*PILR	both	1	1	0	0
NCU00340	protoperithecium-1	S*ATVSELGPYPQK	1	1	1	0	0
NCU00340	protoperithecium-1	GYSPMAAY*TVIEGS*PTYKQR	2	2	1	0	1
NCU00340	protoperithecium-1	AQQANSSSFPAQQLAFQSQST*SPILR	2	1	0	1	0
NCU00340	protoperithecium-1	ARS*AT*VSELGPYPQK	2	2	1	1	0
NCU00347	peroxin-26 Pex26-Penicillium chrysogenum	SSS*KSGVATGHGADTPR	both	1	1	0	0
NCU00349	hypothetical protein	KAPLS*PEQTRK	both	1	1	0	0
NCU00349	hypothetical protein	AQETTVQS*PVTTSR	1	1	1	0	0
NCU00349	hypothetical protein	AQETTVQS*PVTTSRR	both	1	1	0	0
NCU00349	hypothetical protein	KATSS*PSPEDGVAAKR	2	1	1	0	0
NCU00363	hypothetical protein	TAT*RSVTSATGTSDTNRGGTDLSK	2	1	0	1	0
NCU00364	hypothetical protein	HGQEEAIDAAT*ESQ	both	1	0	1	0
NCU00366	eukaryotic translation initiation factor 5	QNGGDKEGS*GDENGSDQASPAIEDK	1	1	1	0	0
NCU00366	eukaryotic translation initiation factor 5	NIEY*ASDDDELTRK	both	1	0	0	1
NCU00366	eukaryotic translation initiation factor 5	NIEY*ASDDDELTR	1	1	0	0	1
NCU00366	eukaryotic translation initiation factor 5	NIEYAS*DDDELTR	both	1	1	0	0
NCU00366	eukaryotic translation initiation factor 5	NIEYAS*DDDELTRK	both	1	1	0	0
NCU00377	LMBR1 domain-containing protein	ANSTPYPLPGNPTTPLAT*SPNTRPLANTSAR	1	1	0	1	0
NCU00388	hypothetical protein	TGPS*KVPASPR	1	1	1	0	0
NCU00388	hypothetical protein	TGPSKVPAS*PR	2	1	1	0	0
NCU00388	hypothetical protein	AES*DDEAEPPKVR	2	1	1	0	0
NCU00388	hypothetical protein	RPT*SEDHHLDHATDTR	2	1	0	1	0
NCU00398	hypothetical protein	SLST*SASASNLGNLEGGKGIETR	2	1	0	1	0
NCU00406	protein kinase CHM1	QMS*NNDGTGGLAVIK	both	1	1	0	0
NCU00406	protein kinase CHM1	NPSSNYPS*SPQQQGGTSSR	both	1	1	0	0
NCU00410	eukaryotic release factor 1	YKVNFEQLADVS*DDDEYYDD	both	1	1	0	0
NCU00410	eukaryotic release factor 1	GT*T*IPT*YPRAAPT*SADTQTLER	2	4	0	4	0
NCU00410	eukaryotic release factor 1	Y*KVNFEQLADVSDDDEYYDD	2	1	0	0	1
NCU00411	hypothetical protein	DPS*PSHDINPSTAASK	1	1	1	0	0
NCU00411	hypothetical protein	RDPSPSHDINPST*AASK	2	1	0	1	0
NCU00411	hypothetical protein	DPSPSHDINPST*AASK	2	1	0	1	0
NCU00413	60S ribosomal protein L2	VVFNS*PYKFK	both	1	1	0	0
NCU00413	60S ribosomal protein L2	VVFNS*PYK	both	1	1	0	0
NCU00415	hypothetical protein	GTPGPWGGHGS*PYLHSK	both	1	1	0	0
NCU00420	hypothetical protein	VIQS*APLGQSFPGR	both	1	1	0	0
NCU00420	hypothetical protein	KEPGS*PDVQQQPPPPPPPPTAR	1	1	1	0	0
NCU00420	hypothetical protein	VEYEEGGT*PPLGNGRAPQRR	1	1	0	1	0
NCU00420	hypothetical protein	IIVKKEPGS*PDVQQQPPPPPPPPTAR	1	1	1	0	0
NCU00420	hypothetical protein	AVGATPAAHKS*SPPSASR	both	1	1	0	0
NCU00420	hypothetical protein	SGPFGEGRDS*PETQR	both	1	1	0	0
NCU00420	hypothetical protein	S*GPFGEGRDSPETQR	2	1	1	0	0
NCU00420	hypothetical protein	S*GPFGEGRDS*PETQR	2	2	2	0	0
NCU00421	SWI-SNF complex subunit	EATREET*EEPLQQQHIVTLR	both	1	0	1	0
NCU00421	SWI-SNF complex subunit	TTGPVAT*TGGPGRGR	1	1	0	1	0
NCU00421	SWI-SNF complex subunit	MANIGRS*ET*PETIVHHHETR	both	2	1	1	0
NCU00421	SWI-SNF complex subunit	S*ETPETIVHHHETR	1	1	1	0	0
NCU00421	SWI-SNF complex subunit	SET*PETIVHHHETR	2	1	0	1	0
NCU00422	curved DNA-binding protein	RTTTTY*ALK	1	1	0	0	1
NCU00422	curved DNA-binding protein	TTT*TYALKRPSSR	2	1	0	1	0
NCU00423	hypothetical protein	ELPS*SPAATDDVANAK	1	1	1	0	0
NCU00424	Spo76 protein	SDRDDWS*PGPAVPESER	1	1	1	0	0
NCU00424	Spo76 protein	SDRDDWS*PGPAVPESERR	both	1	1	0	0
NCU00427	hypothetical protein	SGLQEDS*EASPQVSR	1	1	1	0	0
NCU00427	hypothetical protein	TLSAKGS*RPSS*R	both	2	2	0	0
NCU00427	hypothetical protein	KAS*GVPAAHPLSR	both	1	1	0	0
NCU00427	hypothetical protein	VNS*SGVSHYR	2	1	1	0	0
NCU00430	Na(+)/H(+) antiporter 2 (((	ITS*VSRS*QAR	both	2	2	0	0
NCU00430	Na(+)/H(+) antiporter 2 (((	EAALGMFPGAAEDEDS*EDDDTPR	1	1	1	0	0
NCU00432	hypothetical protein	RLS*NIVPNRK	both	1	1	0	0
NCU00432	hypothetical protein	RS*SMAVVK	1	1	1	0	0
NCU00432	hypothetical protein	S*LSTSAGFLQK	both	1	1	0	0
NCU00432	hypothetical protein	LGKGPSSDELPAGLASPRS*PSR	2	1	1	0	0
NCU00432	hypothetical protein	ETPSRS*PSVADRSPSTTEAR	2	1	1	0	0
NCU00432	hypothetical protein	LGKGPS*SDELPAGLASPR	2	1	1	0	0
NCU00432	hypothetical protein	RSS*MAVVK	2	1	1	0	0
NCU00434	protein phosphatase 2C isoform beta	SVS*GSASDSGSSGKDR	1	1	1	0	0
NCU00434	protein phosphatase 2C isoform beta	SADQSTAGDTQIGNGS*PPSAGSSSDSK	1	1	1	0	0
NCU00434	protein phosphatase 2C isoform beta	SADQSTAGDT*QIGNGSPPSAGSSSDSK	2	1	0	1	0
NCU00436	GTPase FZO1	S*MTTGDDHAEPESSR	both	1	1	0	0
NCU00436	GTPase FZO1	SMT*TGDDHAEPESSR	both	1	0	1	0
NCU00436	GTPase FZO1	S*STMGADFPPPPSPHSLRR	2	1	1	0	0
NCU00441	phosducin	AFHS*DGQADS*EDEDEEDRFR	both	2	2	0	0
NCU00443	ran-specific GTPase-activating protein 1	VCANHY*IVPEMKLSPNVGSDR	both	1	0	0	1
NCU00443	ran-specific GTPase-activating protein 1	KEAEEDS*EDEKAE	both	1	1	0	0
NCU00443	ran-specific GTPase-activating protein 1	EAEEDS*EDEKAE	both	1	1	0	0
NCU00445	hypothetical protein	LRS*PMHRQDGESTAAGDSSR	both	1	1	0	0
NCU00445	hypothetical protein	S*GESPVMAAPLDRR	both	1	1	0	0
NCU00447	serine palmitoyltransferase 2	RPS*LSK	both	1	1	0	0
NCU00450	sucrose transporter	SRS*FDQPPR	both	1	1	0	0
NCU00450	sucrose transporter	NKS*FGGMEY	2	1	1	0	0
NCU00453	sodium/hydrogen exchanger 3	RRPS*PIPGGGNADLEAGPGER	both	1	1	0	0
NCU00457	translation initiation factor 4B	T*VSEAPEAGSTASTDSK	both	1	0	1	0
NCU00457	translation initiation factor 4B	RGPLPPAEPT*EQIRDSSR	both	1	0	1	0
NCU00457	translation initiation factor 4B	DGETFDGRS*IR	both	1	1	0	0
NCU00457	translation initiation factor 4B	TVS*EAPEAGSTASTDSK	both	1	1	0	0
NCU00457	translation initiation factor 4B	EGS*VPNSPAPSAALPVGRPK	both	1	1	0	0
NCU00457	translation initiation factor 4B	RGPLPPAEPTEQIRDSS*R	both	1	1	0	0
NCU00457	translation initiation factor 4B	APRS*DS*GRGPR	1	2	2	0	0
NCU00457	translation initiation factor 4B	EGSVPNS*PAPSAALPVGRPK	both	1	1	0	0
NCU00457	translation initiation factor 4B	RGPSTYGGGSS*FADR	both	1	1	0	0
NCU00457	translation initiation factor 4B	RGPLPPAEPTEQIRDS*SR	both	1	1	0	0
NCU00457	translation initiation factor 4B	EGS*VPNS*PAPSAALPVGRPK	both	2	2	0	0
NCU00457	translation initiation factor 4B	GPLPPAEPTEQIRDS*SR	both	1	1	0	0
NCU00457	translation initiation factor 4B	EGS*VPNSPAPS*AALPVGRPK	1	2	2	0	0
NCU00457	translation initiation factor 4B	GPLPPAEPT*EQIRDSSR	both	1	0	1	0
NCU00457	translation initiation factor 4B	RGPS*TYGGGSSFADR	1	1	1	0	0
NCU00457	translation initiation factor 4B	RAS*PAAWGPGEGR	both	1	1	0	0
NCU00457	translation initiation factor 4B	NDRRAS*PAAWGPGEGR	2	1	1	0	0
NCU00457	translation initiation factor 4B	EGSVPNS*PAPS*AALPVGRPK	2	2	2	0	0
NCU00461	NAD-specific glutamate dehydrogenase	S*ATVGYVAPVFQGK	both	1	1	0	0
NCU00465	chaperone dnaJ	LLPPPPKPIEAEEIDDVEYES*GADIQEMGAHQGDPR	2	1	1	0	0
NCU00472	CDC37	WDALELS*DDS*DVEVHPNVDKR	2	2	2	0	0
NCU00478	hypothetical protein	KKAS*LMGLK	2	1	1	0	0
NCU00478	hypothetical protein	KGKT*SCPAS*PER	2	2	1	1	0
NCU00480	ubiquitin C-terminal hydrolase	GTVS*GRNS*PAPPSVLNR	both	2	2	0	0
NCU00480	ubiquitin C-terminal hydrolase	GTVS*GRNSPAPPSVLNR	1	1	1	0	0
NCU00480	ubiquitin C-terminal hydrolase	FIAS*PPRGANAVPR	both	1	1	0	0
NCU00480	ubiquitin C-terminal hydrolase	GTVSGRNS*PAPPSVLNR	2	1	1	0	0
NCU00480	ubiquitin C-terminal hydrolase	APKTDS*SDVEMR	2	1	1	0	0
NCU00486	hypothetical protein	QGFDGSGEVQGRNS*PQPASER	both	1	1	0	0
NCU00488	protein phosphatase PP2A regulatory subunit A	YFATTAAAQATGPLMGAATEAGNPVPSGGEPMNT*SP	both	1	0	1	0
NCU00493	coatomer subunit delta	VSS*TLDRDAIHVLINEAISAK	1	1	1	0	0
NCU00506	ER membrane protein	QES*IAEAVSHEVEPIQQIGELK	both	1	1	0	0
NCU00506	ER membrane protein	EAAPTPVTS*EDSETEVEAATSTASLTR	1	1	1	0	0
NCU00513	phosphotransferase enzyme family domain-containing protein	IAGDIS*T*RMGESIAR	2	2	1	1	0
NCU00521	hypothetical protein	SPVS*PTAGEFTFAPRQS*LDSAR	1	2	2	0	0
NCU00521	hypothetical protein	MSVVNDSGVYLPPS*PVEK	both	1	1	0	0
NCU00521	hypothetical protein	SPVSPT*AGEFTFAPR	1	1	0	1	0
NCU00521	hypothetical protein	RGQS*GQGAELMPVADRPSTATALQEQEVQS	1	1	1	0	0
NCU00521	hypothetical protein	QSLDS*ARFPR	1	1	1	0	0
NCU00521	hypothetical protein	S*FDISAK	1	1	1	0	0
NCU00521	hypothetical protein	SPVSPTAGEFT*FAPRQSLDSAR	1	1	0	1	0
NCU00521	hypothetical protein	SPVS*PTAGEFTFAPR	2	1	1	0	0
NCU00521	hypothetical protein	GQS*GQGAELMPVADRPSTATALQEQEVQS	2	1	1	0	0
NCU00521	hypothetical protein	S*PVSPTAGEFTFAPRQSLDSAR	2	1	1	0	0
NCU00528	FHA domain-containing protein	ASDAPS*LKR	both	1	1	0	0
NCU00538	PAP/25A associated domain family	TPTAS*TQNMTGYLGTSQPSVGIPIPFPR	1	1	1	0	0
NCU00538	PAP/25A associated domain family	LDSVTRS*PVLDQR	1	1	1	0	0
NCU00541	hypothetical protein	RES*FPVPGPAR	both	1	1	0	0
NCU00541	hypothetical protein	TLS*PGSGMSEEER	both	1	1	0	0
NCU00541	hypothetical protein	T*LSPGSGMSEEER	1	1	0	1	0
NCU00541	hypothetical protein	SGASS*AVPREESAAFAYQLEEVDR	both	1	1	0	0
NCU00541	hypothetical protein	SGAS*SAVPREESAAFAYQLEEVDR	both	1	1	0	0
NCU00541	hypothetical protein	T*LSPGSGMSEEERR	both	1	0	1	0
NCU00541	hypothetical protein	HQPS*RGSNEAEQMMQAK	both	1	1	0	0
NCU00541	hypothetical protein	TLS*PGSGMSEEERRK	2	1	1	0	0
NCU00551	myosin type-2 heavy chain 2	TAS*GEEDAYLDESPQLRR	1	1	1	0	0
NCU00556	RNA binding protein	RS*TSSQLPITR	1	1	1	0	0
NCU00556	RNA binding protein	FSIDTSVSAVTSAVTS*PTALTAPSSR	1	1	1	0	0
NCU00556	RNA binding protein	TLINNDS*ADDDETGEILKEIGGFAEGGPQQR	1	1	1	0	0
NCU00556	RNA binding protein	SVGTPFATTPSPT*YSVAR	both	1	0	1	0
NCU00556	RNA binding protein	SVGTPFATTPS*PTYSVAR	1	1	1	0	0
NCU00556	RNA binding protein	RST*SSQLPITR	2	1	0	1	0
NCU00556	RNA binding protein	QGMTSPVGYYT*PGKPFDREAAK	2	1	0	1	0
NCU00573	hypothetical protein	TS*PLTNQGPTR	1	1	1	0	0
NCU00575	glucokinase	MTMS*SPEGFKDENVFR	both	1	1	0	0
NCU00575	glucokinase	MT*MSSPEGFKDENVFR	both	1	0	1	0
NCU00575	glucokinase	RMT*MSSPEGFKDENVFR	both	1	0	1	0
NCU00579	oxysterol binding protein 1	T*VSNHQASPSVGGAR	1	1	0	1	0
NCU00579	oxysterol binding protein 1	TVS*NHQASPSVGGAR	both	1	1	0	0
NCU00579	oxysterol binding protein 1	RASGS*YSTPQNIQIPSQQASR	both	1	1	0	0
NCU00579	oxysterol binding protein 1	RAS*GSYSTPQNIQIPSQQASR	1	1	1	0	0
NCU00579	oxysterol binding protein 1	SKS*AARS*LLSR	both	2	2	0	0
NCU00579	oxysterol binding protein 1	TVS*NHQAS*PSVGGAR	2	2	2	0	0
NCU00587	osmotic sensitive-5	ICDFGVSGNLVAS*IAK	both	1	1	0	0
NCU00587	osmotic sensitive-5	QASASDADVSDISPLS*PVTAAAR	both	1	1	0	0
NCU00587	osmotic sensitive-5	LGGLPGGPGS*PVTATPK	2	1	1	0	0
NCU00589	auxin Efflux Carrier superfamily	T*SPSDSGEDDSDTIR	1	1	0	1	0
NCU00617	phosducin family protein	HGVIPEKPPSPT*PMIQEAIEEARR	2	1	0	1	0
NCU00617	phosducin family protein	HGVIPEKPPS*PTPMIQEAIEEAR	2	1	1	0	0
NCU00617	phosducin family protein	HGVIPEKPPSPT*PMIQEAIEEAR	2	1	0	1	0
NCU00621	TORC1 growth control complex subunit Kog1	TASYLFGPLMGTLDPS*STSIPPLSPGLQR	1	1	1	0	0
NCU00621	TORC1 growth control complex subunit Kog1	SKS*EYGLR	both	1	1	0	0
NCU00622	cell polarity protein	SAS*PPAPTAR	both	1	1	0	0
NCU00622	cell polarity protein	S*ASPPAPTAR	1	1	1	0	0
NCU00622	cell polarity protein	GIS*PTSVNR	2	1	1	0	0
NCU00622	cell polarity protein	LGS*PREGS*PEAMR	2	2	2	0	0
NCU00624	ER to Golgi transporter Yif1	APS*GNMFGQYGNFINDPAAQLASQFGQTAFK	2	1	1	0	0
NCU00627	hypothetical protein	RAHS*EAPPHIDFDDEAR	both	1	1	0	0
NCU00627	hypothetical protein	RIS*IHGSQNPR	both	1	1	0	0
NCU00627	hypothetical protein	DIDHGMISVRPPS*RPAS*PVR	1	2	2	0	0
NCU00627	hypothetical protein	SVVS*AS*SASDRDHDRER	1	2	2	0	0
NCU00627	hypothetical protein	DSRLS*IQIYNER	both	1	1	0	0
NCU00627	hypothetical protein	APS*RGPPVR	both	1	1	0	0
NCU00627	hypothetical protein	EDRRS*DAGQLVLR	both	1	1	0	0
NCU00627	hypothetical protein	AHS*EAPPHIDFDDEAR	both	1	1	0	0
NCU00627	hypothetical protein	QRS*PS*PPRMDR	both	2	2	0	0
NCU00627	hypothetical protein	EREPS*PPPQPQQPQVIKGPVIER	1	1	1	0	0
NCU00627	hypothetical protein	SRVEFDDYYRES*PR	1	1	1	0	0
NCU00627	hypothetical protein	SVVSASSAS*DRDHDRER	1	1	1	0	0
NCU00627	hypothetical protein	VAEQY*NCEFVSHGCTGK	1	1	0	0	1
NCU00627	hypothetical protein	RRS*PS*PVHMHER	both	2	2	0	0
NCU00627	hypothetical protein	EKRIS*IHGSQNPR	2	1	1	0	0
NCU00627	hypothetical protein	S*PS*PVHMHER	2	2	2	0	0
NCU00627	hypothetical protein	RRT*EESDIHIHSIDR	2	1	0	1	0
NCU00627	hypothetical protein	ESS*RPPADRIR	2	1	1	0	0
NCU00631	RING-13 protein	GTADGGRS*PAGTATAQQR	2	1	1	0	0
NCU00654	hypothetical protein	FQLPALDFSFAPLTEGTDIPPPEPS*PR	both	1	1	0	0
NCU00657	hypothetical protein	AAADT*EDEEDMGDEGDMLNWPHLGR	2	1	0	1	0
NCU00668	rho guanyl nucleotide exchange factor	ADS*LRGPAPQGFYNNASR	both	1	1	0	0
NCU00668	rho guanyl nucleotide exchange factor	SVS*AGQQVPSAQYLQQQQAAR	2	1	1	0	0
NCU00668	rho guanyl nucleotide exchange factor	AMS*MTGYPSYDRDAHQTPSGR	2	1	1	0	0
NCU00671	beige/BEACH domain-containing protein	ARS*MELGQALESR	both	1	1	0	0
NCU00675	efr-3	ASLVDCICTGYQELAT*SPPTSPTTSPGR	1	1	0	1	0
NCU00675	efr-3	AS*LVDCICTGYQELATSPPTSPTTSPGR	1	1	1	0	0
NCU00675	efr-3	AGSRAGPMS*SSWLGEKPPAMDLAALLK	2	1	1	0	0
NCU00675	efr-3	ASLVDCICT*GYQELATSPPTSPTTSPGR	2	1	0	1	0
NCU00684	endonuclease/Exonuclease/phosphatase	S*TPDRSGAGDTAPVAR	both	1	1	0	0
NCU00685	casein kinase I isoform delta	SGS*RKPMTGETPETSR	both	1	1	0	0
NCU00685	casein kinase I isoform delta	S*GSRKPMTGETPETSR	both	1	1	0	0
NCU00685	casein kinase I isoform delta	KPMT*GETPETSR	2	1	0	1	0
NCU00687	hypothetical protein	LNS*ADYGYTRSPPGEGGR	both	1	1	0	0
NCU00687	hypothetical protein	LNSADY*GYTRSPPGEGGR	1	1	0	0	1
NCU00687	hypothetical protein	LNS*ADYGYTR	both	1	1	0	0
NCU00687	hypothetical protein	STS*REREFQSLGR	both	1	1	0	0
NCU00687	hypothetical protein	LNSADYGY*TRS*PPGEGGR	1	2	1	0	1
NCU00687	hypothetical protein	GNGGSGTLIDIDS*PPQQR	1	1	1	0	0
NCU00687	hypothetical protein	MKS*LKGGR	both	1	1	0	0
NCU00687	hypothetical protein	GPPPAHRPSRS*QEEDVR	both	1	1	0	0
NCU00687	hypothetical protein	RAT*TDAAMTLEEGQQKPTGILGR	2	1	0	1	0
NCU00687	hypothetical protein	LNS*ADYGYTRS*PPGEGGR	2	2	2	0	0
NCU00687	hypothetical protein	S*TSREREFQSLGR	2	1	1	0	0
NCU00696	SH3 domain-containing protein	GIITDDAFDSITSLLPAEASLSSTSS*TPVPAPR	both	1	1	0	0
NCU00712	3-hydroxy-3-methylglutaryl-coenzyme A reductase	TS*TPAPAAAAGLTMTSSNPNAAAVER	2	1	1	0	0
NCU00725	epsin-3	SSAGIWGTPAPS*TPTSGSRPTTGGNHGLDDLLG	2	1	1	0	0
NCU00726	cyclosporin-resistant-1	ALEAT*GSSSGAIR	both	1	0	1	0
NCU00727	hypothetical protein	SAGEIS*NDDTAAPAPAK	1	1	1	0	0
NCU00734	Ulp1 protease	RRS*LS*PMSTSSK	both	2	2	0	0
NCU00734	Ulp1 protease	SGSSKT*PPRIE	2	1	0	1	0
NCU00759	hypothetical protein	SSVNEPAS*PGGQAR	both	1	1	0	0
NCU00771	UBX domain-containing protein 7	TLS*NPATETAPAAASR	1	1	1	0	0
NCU00771	UBX domain-containing protein 7	SSS*RPSRPNVGR	1	1	1	0	0
NCU00771	UBX domain-containing protein 7	SS*SRPSRPNVGR	2	1	1	0	0
NCU00772	serine/threonine-protein kinase 24	QAS*PARKPVGTPSTAMPPPPTR	1	1	1	0	0
NCU00772	serine/threonine-protein kinase 24	QLNHQPS*REQVYQQHQR	1	1	1	0	0
NCU00772	serine/threonine-protein kinase 24	TSLARPVAHTPLGS*SPDYDR	both	1	1	0	0
NCU00772	serine/threonine-protein kinase 24	QASPARKPVGTPST*AMPPPPTR	2	1	0	1	0
NCU00784	hypothetical protein	GKLDS*LTGDTVTVTTARGEVSK	2	1	1	0	0
NCU00793	trehalose phosphate synthase	APIDRS*SPTWGGRPDQPMSR	both	1	1	0	0
NCU00793	trehalose phosphate synthase	SSPT*WGGRPDQPMSR	1	1	0	1	0
NCU00793	trehalose phosphate synthase	RRSSIT*IPS*LVNM	1	2	1	1	0
NCU00793	trehalose phosphate synthase	RRS*SITIPSLVNM	both	1	1	0	0
NCU00793	trehalose phosphate synthase	VQIPQMPFS*PDGSYR	both	1	1	0	0
NCU00793	trehalose phosphate synthase	ANS*PPPPSLINSSR	both	1	1	0	0
NCU00793	trehalose phosphate synthase	SES*HDRVFAHADWK	both	1	1	0	0
NCU00793	trehalose phosphate synthase	APIDRSS*PTWGGRPDQPMSR	2	1	1	0	0
NCU00793	trehalose phosphate synthase	KLAPNTPPSLFQPAPSHIT*PPHTPTEDR	2	1	0	1	0
NCU00793	trehalose phosphate synthase	SSPTWGGRPDQPMS*R	2	1	1	0	0
NCU00805	bZIP transcription factor	KS*SGTMIVPR	1	1	1	0	0
NCU00805	bZIP transcription factor	LPS*RKSS*GTMIVPR	both	2	2	0	0
NCU00805	bZIP transcription factor	RT*SQDLEMLSK	both	1	0	1	0
NCU00805	bZIP transcription factor	LPSRKS*S*GTMIVPR	1	2	2	0	0
NCU00805	bZIP transcription factor	RTSQDLEMLS*K	both	1	1	0	0
NCU00824	histone deacetylase RPD3	ARQDEFEES*DDEDMAQANGVFKPNGPQR	1	1	1	0	0
NCU00824	histone deacetylase RPD3	RPSPAAATAEPATEAAAAAAAS*PK	1	1	1	0	0
NCU00824	histone deacetylase RPD3	S*ILDFKNPK	both	1	1	0	0
NCU00824	histone deacetylase RPD3	QGFGMS*DDQEDELDDMDEDENKDVRR	1	1	1	0	0
NCU00853	hypothetical protein	ADLLSLSKSQLIAAFLDLQGRADQY*LS*HIESS*LR	2	3	2	0	1
NCU00879	WD domain-containing protein	IFDLADQRPAT*SPSGTSPEPVTIDASK	2	1	0	1	0
NCU00899	hypothetical protein	LTTRMT*ID	1	1	0	1	0
NCU00900	hypothetical protein	RLQS*PPATEASR	both	1	1	0	0
NCU00900	hypothetical protein	LQS*PPATEASR	both	1	1	0	0
NCU00900	hypothetical protein	IAHTEFPIPDIPSPQPPARPS*SSR	2	1	1	0	0
NCU00902	white collar-2	SHGIT*TGNASPTLIKGDAGIAIPLDRDPR	1	1	0	1	0
NCU00902	white collar-2	SHGITT*GNASPTLIK	both	1	0	1	0
NCU00914	serine/threonine protein kinase	RFS*FIPPSLSR	both	1	1	0	0
NCU00914	serine/threonine protein kinase	KGDLMQT*SCGSPCYAAPELVVSDSLYTGR	2	1	0	1	0
NCU00914	serine/threonine protein kinase	SGS*LFGGRK	2	1	1	0	0
NCU00927	kinesin	RRS*DLHALNR	both	1	1	0	0
NCU00935	hypothetical protein	RT*SLFGNLSFGK	both	1	0	1	0
NCU00935	hypothetical protein	T*SLFGNLSFGK	both	1	0	1	0
NCU00935	hypothetical protein	RTS*LFGNLSFGKK	both	1	1	0	0
NCU00935	hypothetical protein	RTSLFGNLS*FGK	1	1	1	0	0
NCU00935	hypothetical protein	RT*SLFGNLSFGKK	both	1	0	1	0
NCU00935	hypothetical protein	RTS*LFGNLS*FGK	1	2	2	0	0
NCU00935	hypothetical protein	TS*IFGNLGFGK	1	1	1	0	0
NCU00935	hypothetical protein	KS*SLPFAFGK	both	1	1	0	0
NCU00935	hypothetical protein	KRTS*IFGNLGFGK	1	1	1	0	0
NCU00935	hypothetical protein	KRT*SIFGNLGFGK	both	1	0	1	0
NCU00935	hypothetical protein	TS*LFGNLSFGKK	1	1	1	0	0
NCU00935	hypothetical protein	VQLEIWKGTY*GETVRITR	1	1	0	0	1
NCU00935	hypothetical protein	ATS*DEEIEKPKSPSPFSR	1	1	1	0	0
NCU00935	hypothetical protein	RTS*IFGNLGFGKK	both	1	1	0	0
NCU00935	hypothetical protein	ATS*DEEIEKPK	1	1	1	0	0
NCU00935	hypothetical protein	ATSDEEIEKPKS*PSPFSR	1	1	1	0	0
NCU00935	hypothetical protein	LRDT*IKGK	both	1	0	1	0
NCU00935	hypothetical protein	RT*SIFGNLGFGK	both	1	0	1	0
NCU00935	hypothetical protein	SISS*FKADK	1	1	1	0	0
NCU00935	hypothetical protein	ATSDEEIEKPKSPS*PFSR	1	1	1	0	0
NCU00935	hypothetical protein	TS*LFGNLSFGK	1	1	1	0	0
NCU00935	hypothetical protein	RTS*LFGNLSFGK	2	1	1	0	0
NCU00935	hypothetical protein	KS*SLPFAFGKK	2	1	1	0	0
NCU00935	hypothetical protein	TSLFGNLS*FGKKK	2	1	1	0	0
NCU00935	hypothetical protein	TSLFGNLS*FGK	2	1	1	0	0
NCU00935	hypothetical protein	TSLFGNLS*FGKK	2	1	1	0	0
NCU00935	hypothetical protein	AT*SDEEIEKPK	2	1	0	1	0
NCU00935	hypothetical protein	T*SIFGNLGFGK	2	1	0	1	0
NCU00939	hypothetical protein	SYS*EPRS*PSR	1	2	2	0	0
NCU00939	hypothetical protein	SY*SEPRS*PSR	1	2	1	0	1
NCU00939	hypothetical protein	ELS*PERGDAVDYFGPVEEVGS*PRPR	1	2	2	0	0
NCU00939	hypothetical protein	ELS*PERGDAVDYFGPVEEVGSPRPR	2	1	1	0	0
NCU00939	hypothetical protein	SYS*EPRSPS*R	2	2	2	0	0
NCU00967	hypothetical protein	AFS*PPAHHQK	both	1	1	0	0
NCU00971	ribosomal protein S12	KFS*YR	2	1	1	0	0
NCU00979	60S acidic ribosomal protein P2	EES*DEDMGFGLFD	both	1	1	0	0
NCU00979	60S acidic ribosomal protein P2	VEEKEES*DEDMGFGLFD	both	1	1	0	0
NCU00979	60S acidic ribosomal protein P2	PVYS*PYTS*DPVVHGQT*GR	1	3	2	1	0
NCU00979	60S acidic ribosomal protein P2	EEKVEEKEES*DEDMGFGLFD	2	1	1	0	0
NCU00979	60S acidic ribosomal protein P2	ASEAAAAAAGAS*S*ALSPRSTHR	2	2	2	0	0
NCU00980	hypothetical protein	QRS*IT*PSAPAGAK	2	2	1	1	0
NCU00984	von Willebrand domain-containing protein	LASS*PTENVVETCFFDTQR	both	1	1	0	0
NCU00984	von Willebrand domain-containing protein	MGSIT*AFGATSNSPGTAFGNAASNSFGGGR	1	1	0	1	0
NCU00984	von Willebrand domain-containing protein	LAS*SPTENVVETCFFDTQR	2	1	1	0	0
NCU00984	von Willebrand domain-containing protein	AAAS*ILKAY*T*VY*RPHR	2	4	1	1	2
NCU01047	hypothetical protein	S*LTAGLVKR	1	1	1	0	0
NCU01047	hypothetical protein	SLT*AGLVKR	2	1	0	1	0
NCU01068	BAR domain-containing protein	TT*SNTVVNNGLGVR	1	1	0	1	0
NCU01068	BAR domain-containing protein	ISGTGSGTTPPGS*TYGVNQNVPNVSSLR	2	1	1	0	0
NCU01083	spermidine-2	GALAT*TPGEDADDSRR	both	1	0	1	0
NCU01083	spermidine-2	GALATT*PGEDADDSRR	both	1	0	1	0
NCU01083	spermidine-2	GALAT*TPGEDADDSR	both	1	0	1	0
NCU01100	hypothetical protein	AGGNS*SDDEETGAETGAGTARPTR	1	1	1	0	0
NCU01100	hypothetical protein	AGGNS*S*DDEETGAETGAGTARPTR	both	2	2	0	0
NCU01100	hypothetical protein	LGS*PVPGDGSGFVPPAAAAAASTAVASASATSGSAQAPTTGVDESQPTVMLR	1	1	1	0	0
NCU01100	hypothetical protein	AGGNSS*DDEETGAETGAGTARPTR	2	1	1	0	0
NCU01104	ATP-dependent RNA helicase MSS116	KPRDDS*APPGSSGGSR	2	1	1	0	0
NCU01145	hypothetical protein	AAAKAGT*NAAPK	1	1	0	1	0
NCU01145	hypothetical protein	AAAPKAT*PS*STGRGR	both	2	1	1	0
NCU01145	hypothetical protein	AAAPKAT*PSSTGR	2	1	0	1	0
NCU01146	signal sequence receptor alpha chain	VEVSEPLS*GSESAGATSGGEK	2	1	1	0	0
NCU01150	UBA domain-containing protein 3	S*AS*PGPRSPASPR	1	2	2	0	0
NCU01150	UBA domain-containing protein 3	S*ASPGPRS*PASPR	1	2	2	0	0
NCU01150	UBA domain-containing protein 3	S*ASSIFPLGSK	2	1	1	0	0
NCU01154	submerged protoperithecia-1	SYDVDKHPS*PR	both	1	1	0	0
NCU01157	glutamate-cysteine ligase catalytic subunit	SASGTSTPNSGS*SRPATPPLGPVEDEYR	2	1	1	0	0
NCU01161	actin polymerization protein Bzz1	SNT*VSSVRS*GYAASAQR	both	2	1	1	0
NCU01161	actin polymerization protein Bzz1	QELANTLLKPS*TSSSHVNEMPDLTR	2	1	1	0	0
NCU01166	microcycle blastoconidiation	LVEEDENDTITS*PTTPHFGVK	1	1	1	0	0
NCU01166	microcycle blastoconidiation	LVEEDENDTITSPT*TPHFGVK	1	1	0	1	0
NCU01166	microcycle blastoconidiation	RTSVSAES*LKPVTDNSDNWSPPVHPK	2	1	1	0	0
NCU01180	ubiquitin C-terminal hydrolase	STS*IIQR	2	1	1	0	0
NCU01186	hypothetical protein	T*KSSLEDILGK	1	1	0	1	0
NCU01186	hypothetical protein	TKS*SLEDILGK	2	1	1	0	0
NCU01197	cell wall biogenesis protein phosphatase Ssd1	SDS*KVPVGEAPEAR	both	1	1	0	0
NCU01197	cell wall biogenesis protein phosphatase Ssd1	TRSDS*KVPVGEAPEAR	both	1	1	0	0
NCU01197	cell wall biogenesis protein phosphatase Ssd1	S*DSKVPVGEAPEAR	both	1	1	0	0
NCU01197	cell wall biogenesis protein phosphatase Ssd1	SGSIS*GGQNTGDDNGNAEGGLR	both	1	1	0	0
NCU01197	cell wall biogenesis protein phosphatase Ssd1	S*GSISGGQNTGDDNGNAEGGLRR	1	1	1	0	0
NCU01197	cell wall biogenesis protein phosphatase Ssd1	AAAS*QRISNALAAAR	both	1	1	0	0
NCU01197	cell wall biogenesis protein phosphatase Ssd1	T*GSRNFDGNWR	both	1	0	1	0
NCU01197	cell wall biogenesis protein phosphatase Ssd1	RHS*LALADAKK	both	1	1	0	0
NCU01197	cell wall biogenesis protein phosphatase Ssd1	T*RSDSKVPVGEAPEAR	both	1	0	1	0
NCU01197	cell wall biogenesis protein phosphatase Ssd1	TRS*DSKVPVGEAPEAR	1	1	1	0	0
NCU01197	cell wall biogenesis protein phosphatase Ssd1	RHS*LALADAK	both	1	1	0	0
NCU01197	cell wall biogenesis protein phosphatase Ssd1	SGS*ISGGQNTGDDNGNAEGGLR	2	1	1	0	0
NCU01197	cell wall biogenesis protein phosphatase Ssd1	SGS*ISGGQNTGDDNGNAEGGLRR	2	1	1	0	0
NCU01197	cell wall biogenesis protein phosphatase Ssd1	GVPSSAYVPEDERPKAAAS*QR	2	1	1	0	0
NCU01197	cell wall biogenesis protein phosphatase Ssd1	TGS*RNFDGNWR	2	1	1	0	0
NCU01211	hypothetical protein	LGRADS*KNPSTTCR	both	1	1	0	0
NCU01211	hypothetical protein	LAAVQS*APGS*GRPAHAAIAEERSSIDTLAER	1	2	2	0	0
NCU01240	hypothetical protein	WEVHGILT*SAILS*DGLLY*HR	1	3	1	1	1
NCU01240	hypothetical protein	TSAATMSS*NPGT*PPFSPGLNPGVPR	1	2	1	1	0
NCU01240	hypothetical protein	S*SLTSGSSSIKSPGFSTSR	2	1	1	0	0
NCU01240	hypothetical protein	TSAATMSSNPGT*PPFSPGLNPGVPR	2	1	0	1	0
NCU01243	C6 finger domain-containing protein	ARGS*ISNDGSGAATGIR	1	1	1	0	0
NCU01245	hypothetical protein	SSS*RIDLTSEEASK	2	1	1	0	0
NCU01249	importin alpha subunit	GIGAGDSRPGASLGAAPDS*DDENPPTESQLSEDLPK	both	1	1	0	0
NCU01249	importin alpha subunit	GIGAGDSRPGAS*LGAAPDSDDENPPTESQLSEDLPK	2	1	1	0	0
NCU01252	MYND domain-containing protein	SASFSSRPT*NIDVDQR	2	1	0	1	0
NCU01253	hypothetical protein	SNS*GTGGLLSRFPFMR	2	1	1	0	0
NCU01266	phosphoinositide-specific phospholipase C	RAS*MNIVNR	1	1	1	0	0
NCU01274	hypothetical protein	NHEQHARES*PQLRPR	2	1	1	0	0
NCU01277	hypothetical protein	SAAS*YSPQEGR	both	1	1	0	0
NCU01277	hypothetical protein	DGGGIRDSGVDVAS*PR	both	1	1	0	0
NCU01277	hypothetical protein	DSGVDVAS*PR	1	1	1	0	0
NCU01283	hypothetical protein	KS*S*ISSVFK	1	2	2	0	0
NCU01283	hypothetical protein	NVETASDPTIVQQGSS*SPELGR	1	1	1	0	0
NCU01283	hypothetical protein	SVADAAEAVETVAEPDSQVVES*TPELK	2	1	1	0	0
NCU01288	hypothetical protein	TFGY*GSESGFKLER	1	1	0	0	1
NCU01288	hypothetical protein	GRSENS*PPMAK	2	1	1	0	0
NCU01290	centromere/microtubule-binding protein CBF5	TGHFTPIPAGS*SPSKR	both	1	1	0	0
NCU01294	hydrolase	YYPLDLLSPVS*V	1	1	1	0	0
NCU01294	hydrolase	THS*VDPHRREPAAER	2	1	1	0	0
NCU01310	hypothetical protein	ITRPAS*TRPR	1	1	1	0	0
NCU01310	hypothetical protein	LAKTES*PRDR	2	1	1	0	0
NCU01310	hypothetical protein	S*AS*PLRDRDSDAR	2	2	2	0	0
NCU01317	60S ribosomal protein L12	IGPLGLS*PK	1	1	1	0	0
NCU01317	60S ribosomal protein L12	GTVLEVLGTAFS*VGCQVDGKSPK	both	1	1	0	0
NCU01317	60S ribosomal protein L12	SVS*FDEIVEIAR	2	1	1	0	0
NCU01328	transketolase	IFEAVPELVGGS*ADLTGSNLTRWK	2	1	1	0	0
NCU01345	ascospore lethal-1	SGPLS*PAMLSGPTTSDYFGDHIR	both	1	1	0	0
NCU01366	hypothetical protein	RVNS*ATNIVDAADAAILGS*PR	2	2	2	0	0
NCU01367	small nucleolar ribonucleoprotein complex subunit	RAGAKGEES*DEEEEEEE	1	1	1	0	0
NCU01369	ATP-dependent RNA helicase ded-1	GNAGAGAGAGAGGGGGS*FSNR	2	1	1	0	0
NCU01370	hypothetical protein	VLEGAVS*DDEDEEQQIAR	both	1	1	0	0
NCU01379	histone acetylase complex subunit Paf400	SVS*ES*PNAKKR	1	2	2	0	0
NCU01379	histone acetylase complex subunit Paf400	KLDEQQSVS*PASAR	both	1	1	0	0
NCU01391	hypothetical protein	S*RNSSEEYSYQS	both	1	1	0	0
NCU01410	DUF1711 domain-containing protein	AIVDPGY*VKEDTPVLK	1	1	0	0	1
NCU01413	hypothetical protein	ASAEAAAHES*PDKAR	both	1	1	0	0
NCU01413	hypothetical protein	ILQHQAQPQPLPES*ADSPLSPVAK	1	1	1	0	0
NCU01413	hypothetical protein	RIS*LQDVIR	both	1	1	0	0
NCU01413	hypothetical protein	YGGYGAPQASPT*R	2	1	0	1	0
NCU01413	hypothetical protein	Y*GGYGAPQASPTRR	2	1	0	0	1
NCU01414	Ascospore maturation-1	TMMDGGS*LPSPTYTATIAQAAPSAIAAHR	2	1	1	0	0
NCU01414	Ascospore maturation-1	KTMMDGGSLPSPT*YTATIAQAAPSAIAAHR	2	1	0	1	0
NCU01414	Ascospore maturation-1	TAAAPSSYYSAQGYHT*PPRGQPSSSLYNVMSNER	2	1	0	1	0
NCU01422	multiprotein-bridging factor 1	GKS*ALNAAQR	both	1	1	0	0
NCU01431	cytokinesis protein sepA	IASGQQVPDFNEIPEVEAALQT*GK	1	1	0	1	0
NCU01435	serine/threonine-protein kinase bur-1	RDY*TSLVVTR	1	1	0	0	1
NCU01438	nucleosome assembly protein	LGS*LVGR	both	1	1	0	0
NCU01438	nucleosome assembly protein	AAAAS*IFAKDPR	both	1	1	0	0
NCU01438	nucleosome assembly protein	APTDDDEST*T*SDIEER	1	2	0	2	0
NCU01438	nucleosome assembly protein	LVS*LIQGR	1	1	1	0	0
NCU01438	nucleosome assembly protein	TVPTESFFNFFS*PPKAPTDDDESTTSDIEER	2	1	1	0	0
NCU01439	D-3-phosphoglycerate dehydrogenase 1	TAAQFS*VSPSTFQSPISSSSFMASALAHR	both	1	1	0	0
NCU01439	D-3-phosphoglycerate dehydrogenase 1	TAAQFS*VS*PSTFQSPISSSSFMASALAHR	1	2	2	0	0
NCU01439	D-3-phosphoglycerate dehydrogenase 1	EIAQPTGDKT*AAQFSVSPSTFQSPISSSSFMASALAHR	both	1	0	1	0
NCU01439	D-3-phosphoglycerate dehydrogenase 1	TAAQFSVS*PSTFQSPISSSSFMASALAHR	both	1	1	0	0
NCU01439	D-3-phosphoglycerate dehydrogenase 1	EIAQPT*GDKT*AAQFSVSPSTFQSPISSSSFMASALAHR	2	2	0	2	0
NCU01439	D-3-phosphoglycerate dehydrogenase 1	TAAQFSVSPST*FQSPISSSSFMASALAHR	2	1	0	1	0
NCU01445	hypothetical protein	AINT*PVKDVK	both	1	0	1	0
NCU01445	hypothetical protein	NPS*PQPQTETSVTAAPPR	2	1	1	0	0
NCU01452	40S ribosomal protein S1	EFKETVLES*V	both	1	1	0	0
NCU01452	40S ribosomal protein S1	FDLGALMS*LHGESGSDEAGQKVER	1	1	1	0	0
NCU01452	40S ribosomal protein S1	FDLGALMSLHGESGS*DEAGQK	1	1	1	0	0
NCU01452	40S ribosomal protein S1	FDLGALMSLHGESGS*DEAGQKVER	2	1	1	0	0
NCU01452	40S ribosomal protein S1	FDLGALMSLHGES*GSDEAGQKVER	2	1	1	0	0
NCU01452	40S ribosomal protein S1	FDLGALMS*LHGESGSDEAGQK	2	1	1	0	0
NCU01458	hypothetical protein	RQTS*PGIDLDK	1	1	1	0	0
NCU01458	hypothetical protein	QTS*PGIDLDK	1	1	1	0	0
NCU01458	hypothetical protein	RQT*SPGIDLDK	both	1	0	1	0
NCU01458	hypothetical protein	QT*SPGIDLDK	2	1	0	1	0
NCU01466	hypothetical protein	AATEELT*PVPLR	2	1	0	1	0
NCU01468	translation initiation factor eIF-2B subunit delta	S*GKGGKQEGSQSAGSQQQGK	1	1	1	0	0
NCU01468	translation initiation factor eIF-2B subunit delta	SGKGGKQEGS*QSAGSQQQGK	both	1	1	0	0
NCU01468	translation initiation factor eIF-2B subunit delta	SVPGRRPS*VNGR	both	1	1	0	0
NCU01468	translation initiation factor eIF-2B subunit delta	SGKGGKQEGSQSAGS*QQQGK	1	1	1	0	0
NCU01468	translation initiation factor eIF-2B subunit delta	RPS*VAIIKEDPR	both	1	1	0	0
NCU01468	translation initiation factor eIF-2B subunit delta	SGKGGKQEGS*QS*AGSQQQGK	1	2	2	0	0
NCU01487	hypothetical protein	LIS*HSPGPHPAR	both	1	1	0	0
NCU01487	hypothetical protein	SKS*TTHLGSK	both	1	1	0	0
NCU01487	hypothetical protein	SST*NLNYLSLAPLTSK	both	1	0	1	0
NCU01503	pre-rRNA processing protein Tsr1	GVLLDDHHY*FSEEEPEAYTAPK	2	1	0	0	1
NCU01504	calcineurin binding protein	LFFISPPPS*PPHDWEQR	both	1	1	0	0
NCU01504	calcineurin binding protein	LFFIS*PPPS*PPHDWEQR	1	2	2	0	0
NCU01504	calcineurin binding protein	S*STLIFQPEKK	both	1	1	0	0
NCU01504	calcineurin binding protein	SRS*STLIFQPEKK	2	1	1	0	0
NCU01504	calcineurin binding protein	S*STLIFQPEK	2	1	1	0	0
NCU01527	hypothetical protein	DRS*REAENTWR	both	1	1	0	0
NCU01527	hypothetical protein	GRT*PPGASDSYVPSRS*PR	both	2	1	1	0
NCU01527	hypothetical protein	AIRS*PLRDR	both	1	1	0	0
NCU01527	hypothetical protein	RPAS*PLPPRDSVNSSAITSR	both	1	1	0	0
NCU01527	hypothetical protein	GRTPPGAS*DSYVPS*RSPR	2	2	2	0	0
NCU01534	hypothetical protein	VQATAS*PNKAK	both	1	1	0	0
NCU01538	#N/A	S*SIVALVGGVVNHLTR	both	1	1	0	0
NCU01538	#N/A	RLS*FWR	1	1	1	0	0
NCU01538	#N/A	RSS*IVALVGGVVNHLTR	1	1	1	0	0
NCU01538	#N/A	RKS*DATAQGGAAPGAGR	both	1	1	0	0
NCU01538	#N/A	RS*SIVALVGGVVNHLTR	both	1	1	0	0
NCU01538	#N/A	VKPKPMCPAS*PTTTMSTTTR	2	1	1	0	0
NCU01543	PTAB	SPAT*PPPDIELPDSCVK	both	1	0	1	0
NCU01551	hypothetical protein	STGGAGSTRPS*SAGGPEK	1	1	1	0	0
NCU01552	ribosomal protein S28	NSIALS*DSSRR	1	1	1	0	0
NCU01552	ribosomal protein S28	S*SPFGGSSHAK	2	1	1	0	0
NCU01554	JmjC domain-containing protein	MY*SPNVPTLR	2	1	0	0	1
NCU01559	hypothetical protein	RAPRLS*VSQNTHK	both	1	1	0	0
NCU01559	hypothetical protein	NAIPIINPATGITMT*SPPPSVSPAR	2	1	0	1	0
NCU01575	SNARE complex subunit	FSS*PNSDLEAQASAANK	both	1	1	0	0
NCU01599	hypothetical protein	SNAS*PPPGQSQSQSK	both	1	1	0	0
NCU01599	hypothetical protein	EALEIADAS*ALLLHPNQFSITNPASPGGTHGKR	2	1	1	0	0
NCU01599	hypothetical protein	ALGGVSMS*R	2	1	1	0	0
NCU01606	ATP synthase subunit 5	LESAVAKS*PY*VGS*GKK	2	3	2	0	1
NCU01634	histone H4-1	RIS*AMIYEETR	both	1	1	0	0
NCU01638	DNA-directed RNA polymerase I subunit RPA1	LEFDDEGYGGS*PEPEDR	both	1	1	0	0
NCU01638	DNA-directed RNA polymerase I subunit RPA1	ADDGEEEGEERLEFDDEGYGGS*PEPEDR	2	1	1	0	0
NCU01640	C2H2 transcription factor	MSSAETGITDS*PRSNAVQRPVDTR	2	1	1	0	0
NCU01657	cytochrome-c oxidase assembly protein	EEVVTDGRDEEGSGSGS*EKR	1	1	1	0	0
NCU01659	dDENN domain-containing protein	RKIS*FR	2	1	1	0	0
NCU01659	dDENN domain-containing protein	QNS*GNRLSALSK	2	1	1	0	0
NCU01667	arginine-12	SVS*NSAASSTPR	both	1	1	0	0
NCU01675	ribosomal RNA-processing protein 12	EAGKEAGEGS*DDEAGGR	2	1	1	0	0
NCU01680	plasma membrane ATPase-1	VEDDEDEDIDALIEDLES*HDGHDAEEEEEEATPGGGR	both	1	1	0	0
NCU01695	RNA binding protein Nrd1	WDVRGS*PR	both	1	1	0	0
NCU01695	RNA binding protein Nrd1	HES*PGQEPPSEK	both	1	1	0	0
NCU01695	RNA binding protein Nrd1	NGYHDGMRS*PNRPR	both	1	1	0	0
NCU01695	RNA binding protein Nrd1	RHES*PGQEPPSEK	2	1	1	0	0
NCU01696	mRNA cleavage factor complex component Pcf11	SQTPT*VGPAAPPPLEAPKPAASAPPTVPAAAPPAPVSNPSALLAMLR	2	1	0	1	0
NCU01702	nuclear pore protein	SIIGS*PSR	both	1	1	0	0
NCU01724	Na/H antiporter	RS*SGGPLPSFNVGGR	both	1	1	0	0
NCU01728	6-phosphofructo-2-kinase	TS*SPPESLRK	both	1	1	0	0
NCU01728	6-phosphofructo-2-kinase	SLNDLDGGIGGFGFTGQHNPIAYNSPYSQSIPSTAPGS*PR	2	1	1	0	0
NCU01728	6-phosphofructo-2-kinase	RAAT*ILLK	2	1	0	1	0
NCU01729	hypothetical protein	SES*PAEDLKPFAEHLAQNNDEK	1	1	1	0	0
NCU01729	hypothetical protein	IEFDERPS*SPTK	1	1	1	0	0
NCU01729	hypothetical protein	IEFDERPSS*PTK	2	1	1	0	0
NCU01731	velvetA-like-1	RTAT*PDTAKQEAYR	2	1	0	1	0
NCU01741	SNARE complex subunit	GGFRPAT*PNSR	2	1	0	1	0
NCU01745	SPX domain-containing protein	AQNEQVVGS*FLGTK	both	1	1	0	0
NCU01745	SPX domain-containing protein	LGNSFKPSRSS*PVAK	1	1	1	0	0
NCU01745	SPX domain-containing protein	LGNS*FKPSRSS*PVAK	1	2	2	0	0
NCU01745	SPX domain-containing protein	RGSVT*LPPGVEEPTEWLK	both	1	0	1	0
NCU01747	glycerophosphocholine phosphodiesterase Gde1	SMS*MDFPGDGKDLMEER	both	1	1	0	0
NCU01747	glycerophosphocholine phosphodiesterase Gde1	TGVHYAQPYLTPATS*PLSAPR	2	1	1	0	0
NCU01748	hypothetical protein	SLGS*FIGNTLISNLAGGGK	1	1	1	0	0
NCU01768	hypothetical protein	LPHTPRT*PR	both	1	0	1	0
NCU01768	hypothetical protein	SEGEADGYVVPGGEEFEAT*ATP	1	1	0	1	0
NCU01768	hypothetical protein	S*EGEADGYVVPGGEEFEATATP	1	1	1	0	0
NCU01768	hypothetical protein	SEGEADGYVVPGGEEFEATAT*P	2	1	0	1	0
NCU01768	hypothetical protein	S*VTSSVVGLSNGSAR	2	1	1	0	0
NCU01777	PSP1 domain-containing protein	RAS*WLNDTSQPPPPPR	both	1	1	0	0
NCU01777	PSP1 domain-containing protein	RMS*EFGVGPYR	both	1	1	0	0
NCU01777	PSP1 domain-containing protein	SQS*YSVGQLDPETSLPSVATSAVLGGR	1	1	1	0	0
NCU01777	PSP1 domain-containing protein	ALWQTSLGFGGLGDIPQS*R	both	1	1	0	0
NCU01777	PSP1 domain-containing protein	RHS*FADVPVR	both	1	1	0	0
NCU01777	PSP1 domain-containing protein	SQSYSVGQLDPET*SLPSVATSAVLGGR	2	1	0	1	0
NCU01793	RNA binding domain-containing protein	S*AGGKPTNAAPAGGIQK	2	1	1	0	0
NCU01795	zinc finger containing protein	MEADIDS*DDEGDDDAWNLEK	both	1	1	0	0
NCU01796	hypothetical protein	RAT*LSPLQPSR	both	1	0	1	0
NCU01797	nonrepressor of conidiation-2	STTVVSEGNPLDESMSPT*AHANPYFAHQGQPGLR	1	1	0	1	0
NCU01797	nonrepressor of conidiation-2	STTVVS*EGNPLDESMSPTAHANPYFAHQGQPGLR	1	1	1	0	0
NCU01797	nonrepressor of conidiation-2	NVKES*ESVDISGSR	both	1	1	0	0
NCU01797	nonrepressor of conidiation-2	NVKES*ES*VDISGSR	both	2	2	0	0
NCU01797	nonrepressor of conidiation-2	RVAS*APNAQGLFSK	both	1	1	0	0
NCU01797	nonrepressor of conidiation-2	T*NSFVGTEEYIAPEVIK	1	1	0	1	0
NCU01797	nonrepressor of conidiation-2	VAS*APNAQGLFSK	both	1	1	0	0
NCU01797	nonrepressor of conidiation-2	ST*TVVSEGNPLDESMSPTAHANPYFAHQGQPGLR	2	1	0	1	0
NCU01797	nonrepressor of conidiation-2	TNS*FVGTEEYIAPEVIK	2	1	1	0	0
NCU01797	nonrepressor of conidiation-2	TNSFVGT*EEYIAPEVIK	2	1	0	1	0
NCU01809	AAA family ATPase/60S ribosome export protein Rix7	ESGTPTEEEKVT*DMVANPVITPEDWEK	2	1	0	1	0
NCU01817	DIL and Ankyrin domain-containing protein	FRPPS*PK	both	1	1	0	0
NCU01818	hypothetical protein	GQS*VPGPMAGR	1	1	1	0	0
NCU01818	hypothetical protein	YRS*PTFSHSGAPLSNPPAGR	1	1	1	0	0
NCU01823	two-component sensor protein histidine protein kinase	TADAGVQTDFTGDAAS*VQYR	1	1	1	0	0
NCU01823	two-component sensor protein histidine protein kinase	RGS*SPELGGNNMYR	both	1	1	0	0
NCU01823	two-component sensor protein histidine protein kinase	RLS*SPSLSSSER	both	1	1	0	0
NCU01823	two-component sensor protein histidine protein kinase	RLS*S*PSLSSSER	both	2	2	0	0
NCU01823	two-component sensor protein histidine protein kinase	RGS*VPDLTAGGGGGDKR	2	1	1	0	0
NCU01826	DUF250 domain membrane protein	S*RAS*GDSPRDAVLPTVNPEAQK	1	2	2	0	0
NCU01826	DUF250 domain membrane protein	SRAS*GDSPRDAVLPTVNPEAQK	2	1	1	0	0
NCU01827	60S ribosomal protein L27	WFFT*PLRF	2	1	0	1	0
NCU01833	two-component histidine kinase CHK-1	VAT*RS*QSPEGPR	1	2	1	1	0
NCU01833	two-component histidine kinase CHK-1	KGS*LKIPGGK	2	1	1	0	0
NCU01833	two-component histidine kinase CHK-1	NTERS*SISSVNVGSLAR	2	1	1	0	0
NCU01844	hypothetical protein	ASSPTS*LQASHLQQLFAKPDR	1	1	1	0	0
NCU01845	phosphoglycerate mutase family domain-containing protein	IQS*TSSGATLSPAVAHAGPVIDITK	1	1	1	0	0
NCU01845	phosphoglycerate mutase family domain-containing protein	AREEVVS*SPDGTPSFISIEDR	2	1	1	0	0
NCU01862	SWIRM domain-containing protein FUN19	ATSPPKPEEY*ELVLFFK	2	1	0	0	1
NCU01876	hypothetical protein	AATNDDIRY*RGYYR	both	1	0	0	1
NCU01878	vesicle-mediated transporter	SSVNKS*PAGQTAR	both	1	1	0	0
NCU01895	response regulator	VAS*PRPPTAMATR	both	1	1	0	0
NCU01895	response regulator	RNS*GISLLTSSK	both	1	1	0	0
NCU01895	response regulator	RQS*LLPSR	2	1	1	0	0
NCU01908	hypothetical protein	SGS*PPNESIGLR	both	1	1	0	0
NCU01908	hypothetical protein	RFSWERPS*EQDSSDAPEVDTTYQVEQK	2	1	1	0	0
NCU01910	hypothetical protein	RNS*GIFSSLR	2	1	1	0	0
NCU01927	hypothetical protein	ASNSIPEPVT*PVS*DDGLYGSGDVHR	1	2	1	1	0
NCU01927	hypothetical protein	ASNSIPEPVTPVS*DDGLYGSGDVHR	2	1	1	0	0
NCU01932	set-domain histone methyltransferase-3	KLQELLANGIENVVEGEGRS*PK	both	1	1	0	0
NCU01932	set-domain histone methyltransferase-3	LQELLANGIENVVEGEGRS*PK	both	1	1	0	0
NCU01940	serine/threonine protein kinase	AT*TGLGLR	both	1	0	1	0
NCU01940	serine/threonine protein kinase	EQASS*PTVPSPDAFLDKK	1	1	1	0	0
NCU01940	serine/threonine protein kinase	AMS*GIFRR	both	1	1	0	0
NCU01940	serine/threonine protein kinase	AMS*GIFR	2	1	1	0	0
NCU01940	serine/threonine protein kinase	KNS*IAESTATTTGR	2	1	1	0	0
NCU01940	serine/threonine protein kinase	RAS*S*FDTSKR	2	2	2	0	0
NCU01944	hypothetical protein	FPLPSLGADSSSLIS*PLALPR	1	1	1	0	0
NCU01953	AMI1 protein	SAS*PSKFESLASSSPSK	1	1	1	0	0
NCU01953	AMI1 protein	HRS*FQEIPESIVSSK	both	1	1	0	0
NCU01953	AMI1 protein	SLRVDS*PALDMSMNIPTLTPNR	2	1	1	0	0
NCU01955	autophagocytosis protein Aut1	TGSMTSS*QPLRVR	both	1	1	0	0
NCU01970	DUF718 domain-containing protein	SQSTSTVS*SVFSASNADGR	2	1	1	0	0
NCU01981	translation factor sui1	TYDPFAEADEEDS*GQTK	both	1	1	0	0
NCU01990	UPF0016 domain-containing protein	RRS*S*VSPYSLEMGLGNR	1	2	2	0	0
NCU01991	hypothetical protein	AGS*MVSVNSVLTR	2	1	1	0	0
NCU01994	bZIP transcription factor	RQGS*NSDEDENLTPAQSR	1	1	1	0	0
NCU01998	septin	RS*SFGGMLLR	both	1	1	0	0
NCU02001	hypothetical protein	RQAAES*DEDEDVHQR	both	1	1	0	0
NCU02001	hypothetical protein	QAAES*DEDEDVHQR	both	1	1	0	0
NCU02004	phosphoserine phosphatase	VQRPSLS*S*SMRSSSYLQEHQQYR	1	2	2	0	0
NCU02004	phosphoserine phosphatase	VQRPS*LSSSMR	both	1	1	0	0
NCU02004	phosphoserine phosphatase	ISNAIPSPQQASSPAGSQS*PK	1	1	1	0	0
NCU02004	phosphoserine phosphatase	S*SSYLQEHQQYR	both	1	1	0	0
NCU02004	phosphoserine phosphatase	SSS*YLQEHQQYR	both	1	1	0	0
NCU02004	phosphoserine phosphatase	ISNAIPSPQQASSPAGSQS*PKGR	both	1	1	0	0
NCU02004	phosphoserine phosphatase	ISNAIPSPQQASSPAGS*QSPKGR	1	1	1	0	0
NCU02004	phosphoserine phosphatase	IS*NAIPSPQQASSPAGSQSPK	both	1	1	0	0
NCU02004	phosphoserine phosphatase	ISNAIPSPQQAS*SPAGSQSPK	1	1	1	0	0
NCU02004	phosphoserine phosphatase	SS*SYLQEHQQYR	2	1	1	0	0
NCU02005	phosphoadenosine phosphosulfate reductase	ASS*PKLDGK	both	1	1	0	0
NCU02005	phosphoadenosine phosphosulfate reductase	AS*SPKLDGK	2	1	1	0	0
NCU02006	hypothetical protein	NVMIRS*PTEPPESR	both	1	1	0	0
NCU02010	2-isopropylmalate synthase	SS*SPAPPAPGK	both	1	1	0	0
NCU02010	2-isopropylmalate synthase	VGSPIIPKPVADKEVS*GDVNLSVPNGANGK	both	1	1	0	0
NCU02010	2-isopropylmalate synthase	VGS*PIIPKPVADK	1	1	1	0	0
NCU02010	2-isopropylmalate synthase	VGS*PIIPKPVADKEVSGDVNLSVPNGANGK	both	1	1	0	0
NCU02010	2-isopropylmalate synthase	KGFS*LR	2	1	1	0	0
NCU02010	2-isopropylmalate synthase	SSS*PAPPAPGKTQDTK	2	1	1	0	0
NCU02010	2-isopropylmalate synthase	SSS*PAPPAPGKTQDTKNLGR	2	1	1	0	0
NCU02024	hypothetical protein	LPGPLS*PR	both	1	1	0	0
NCU02024	hypothetical protein	RVS*LLS*INTK	both	2	2	0	0
NCU02024	hypothetical protein	RVS*LLSINTK	both	1	1	0	0
NCU02024	hypothetical protein	TSSNTLRPAIS*R	both	1	1	0	0
NCU02024	hypothetical protein	RLAS*GELR	2	1	1	0	0
NCU02026	hypothetical protein	DGSWSYS*GRPGSAGGLMSFVSASR	1	1	1	0	0
NCU02036	tRNA-splicing endonuclease	ES*TPSGIKR	1	1	1	0	0
NCU02049	hypothetical protein	FS*SPGRNYLDIIR	both	1	1	0	0
NCU02049	hypothetical protein	ST*SVAGTNSSSIKR	1	1	0	1	0
NCU02049	hypothetical protein	STSVAGTNSSS*IKR	1	1	1	0	0
NCU02049	hypothetical protein	S*TSVAGTNSSSIKR	2	1	1	0	0
NCU02068	hypothetical protein	AGAAVKGS*TSTAR	1	1	1	0	0
NCU02073	hypothetical protein	NGDIGT*RAPPS*APASTPIAPLGR	1	2	1	1	0
NCU02077	hypothetical protein	YMNLET*FRREPVK	2	1	0	1	0
NCU02078	hypothetical protein	S*T*ASPVPMFKPGR	1	2	1	1	0
NCU02078	hypothetical protein	STAS*PVPMFKPGR	1	1	1	0	0
NCU02078	hypothetical protein	S*TAS*PVPMFKPGR	2	2	2	0	0
NCU02078	hypothetical protein	S*TASPVPMFKPGR	2	1	1	0	0
NCU02080	hypothetical protein	AS*SVSSQSSTTGGFR	both	1	1	0	0
NCU02080	hypothetical protein	RPS*TFLTLAPIISGAEQKPK	both	1	1	0	0
NCU02080	hypothetical protein	RPST*FLTLAPIISGAEQKPK	both	1	0	1	0
NCU02080	hypothetical protein	TSSWPLQLT*NRR	1	1	0	1	0
NCU02094	vegetative asexual development-2	NPSLMGSDEAVS*SLLHLKR	2	1	1	0	0
NCU02098	G/U mismatch-specific DNA glycosylase	ATPVITDTSS*SSASPSR	2	1	1	0	0
NCU02098	G/U mismatch-specific DNA glycosylase	ATPVITDTSSSSASPS*R	2	1	1	0	0
NCU02103	DNA-directed RNA polymerase II largest subunit	SPGQQLSPT*SPTGYSPTSPQYSPR	1	1	0	1	0
NCU02107	AMP-binding enzyme	NLVKEVFADEFS*GDEL	both	1	1	0	0
NCU02111	myosin-5	S*STPTPSIAGSLADALK	1	1	1	0	0
NCU02111	myosin-5	RMS*ILGSR	both	1	1	0	0
NCU02111	myosin-5	RRMS*ILGSR	both	1	1	0	0
NCU02111	myosin-5	SS*TPTPSIAGSLADALK	2	1	1	0	0
NCU02111	myosin-5	RMS*ILGSRR	2	1	1	0	0
NCU02111	myosin-5	SST*PTPSIAGSLADALK	2	1	0	1	0
NCU02111	myosin-5	SSTPT*PSIAGSLADALK	2	1	0	1	0
NCU02111	myosin-5	MS*ILGSRR	2	1	1	0	0
NCU02115	hypothetical protein	S*APDLDRDR	both	1	1	0	0
NCU02131	rho guanyl nucleotide exchange factor	RMS*FNTGDDAAMFDPSAAR	both	1	1	0	0
NCU02131	rho guanyl nucleotide exchange factor	AEEELFLGS*PTSQDAPAAQNR	both	1	1	0	0
NCU02131	rho guanyl nucleotide exchange factor	MSFNT*GDDAAMFDPSAAR	2	1	0	1	0
NCU02139	annexin ANXC4	THS*PNISISSAYDLR	1	1	1	0	0
NCU02139	annexin ANXC4	RPT*DDF	1	1	0	1	0
NCU02139	annexin ANXC4	T*HSPNISISSAYDLR	2	1	0	1	0
NCU02148	triacylglycerol lipase	GISLGASES*P	1	1	1	0	0
NCU02148	triacylglycerol lipase	RPNS*RPT*SPMYPGSLDTR	1	2	1	1	0
NCU02148	triacylglycerol lipase	AESPSDRS*PDSEYVGALPSVTPPKR	both	1	1	0	0
NCU02148	triacylglycerol lipase	RPNS*RPTS*PMYPGSLDTR	2	2	2	0	0
NCU02148	triacylglycerol lipase	HVS*LSASNSLRR	2	1	1	0	0
NCU02181	40S ribosomal protein S4	RLS*APSHWLLDK	both	1	1	0	0
NCU02181	40S ribosomal protein S4	RLSAPS*HWLLDK	2	1	1	0	0
NCU02209	delta-12 fatty acid desaturase	TQT*EATSDSYPGTADASPFDSPLER	both	1	0	1	0
NCU02209	delta-12 fatty acid desaturase	RTQT*EATSDSYPGTADASPFDSPLER	1	1	0	1	0
NCU02209	delta-12 fatty acid desaturase	TQTEAT*SDSYPGTADASPFDSPLER	1	1	0	1	0
NCU02209	delta-12 fatty acid desaturase	SASNTS*LSSQASDNVK	2	1	1	0	0
NCU02209	delta-12 fatty acid desaturase	T*QTEATSDSYPGTADASPFDSPLER	2	1	0	1	0
NCU02225	hypothetical protein	SSVLS*PTPDSKAPGR	both	1	1	0	0
NCU02234	MAP kinase kinase kinase	APS*PSLSPNAR	both	1	1	0	0
NCU02236	hypothetical protein	IGADAVGEAADS*DVDMAEAAPAK	both	1	1	0	0
NCU02241	DNA replication regulator sld-2	VLGLFDLIS*HTPSK	1	1	1	0	0
NCU02252	phosphoglycerate mutase	SATGFSELEASSLAVGLPEGLMGNS*EVGHLNIGAGR	both	1	1	0	0
NCU02254	tubulin folding cofactor C	VRKPS*FSTAR	both	1	1	0	0
NCU02254	tubulin folding cofactor C	KPS*FSTAR	both	1	1	0	0
NCU02265	frequency	EVEGSGS*GDEVEHVLQR	both	1	1	0	0
NCU02265	frequency	TLS*GSSLPIRPLSDDR	1	1	1	0	0
NCU02265	frequency	HLGLVS*PEFLQGSR	1	1	1	0	0
NCU02272	hypothetical protein	AQSLAGHRPS*STELEISEMEAMFR	both	1	1	0	0
NCU02272	hypothetical protein	SLTLGELFPS*PR	1	1	1	0	0
NCU02272	hypothetical protein	TPS*LTGYATVMPEVQQR	2	1	1	0	0
NCU02282	aureobasidin-resistance protein	RKS*TASQDNVAALK	1	1	1	0	0
NCU02286	hypothetical protein	DDYRPGPGRS*PS*PHR	1	2	2	0	0
NCU02295	phosphatidylinositol-4-phosphate 5-kinase its3	RAS*LNLAR	both	1	1	0	0
NCU02295	phosphatidylinositol-4-phosphate 5-kinase its3	EDPSSVLLRT*PSKLENAR	2	1	0	1	0
NCU02295	phosphatidylinositol-4-phosphate 5-kinase its3	VSNLAGESEYRPMT*PAKDGEER	2	1	0	1	0
NCU02316	hypothetical protein	SGPS*DDDDDGGKTTGSAKK	1	1	1	0	0
NCU02318	hypothetical protein	SQFAPMDEDFVDTTATGPLPLPQNFS*PTSAGR	both	1	1	0	0
NCU02324	hypothetical protein	NAASAGGVGAT*GTT*GNKGMSR	1	2	0	2	0
NCU02345	hypothetical protein	LT*VIKEESP	both	1	0	1	0
NCU02351	chitin synthase regulator 3	QPS*PGPGPGPGSGPRPDYR	1	1	1	0	0
NCU02351	chitin synthase regulator 3	ERPST*PTTEHELR	both	1	0	1	0
NCU02351	chitin synthase regulator 3	QPSPGPGPGPGS*GPRPDYR	2	1	1	0	0
NCU02356	white collar-1	S*VPQPYGGQTR	both	1	1	0	0
NCU02358	SDS23	QS*FAENQRHPPPSPR	1	1	1	0	0
NCU02358	SDS23	QSFAENQRHPPPS*PR	2	1	1	0	0
NCU02359	hypothetical protein	KS*SAATTLFSSVR	1	1	1	0	0
NCU02359	hypothetical protein	SFTVELPERPQT*PVIK	1	1	0	1	0
NCU02359	hypothetical protein	RAT*GTTSQSTLPTSDDLFR	1	1	0	1	0
NCU02360	transmembrane protein UsgS	RQS*FDVVAEQVKR	both	1	1	0	0
NCU02360	transmembrane protein UsgS	RQS*FDVVAEQVK	both	1	1	0	0
NCU02387	nuclear import and export protein Msn5	QAT*PDLEGVAGMFDEGH	both	1	0	1	0
NCU02387	nuclear import and export protein Msn5	RQAT*PDLEGVAGMFDEGH	2	1	0	1	0
NCU02394	oxidation resistance protein 1	TAS*PMQPPPLEPVQLK	1	1	1	0	0
NCU02394	oxidation resistance protein 1	ATTTATPPHNDS*ADDLFADLTGTVDQTTIR	1	1	1	0	0
NCU02394	oxidation resistance protein 1	ATTT*ATPPHNDSADDLFADLTGTVDQTTIR	2	1	0	1	0
NCU02394	oxidation resistance protein 1	AAPFS*TAPGARSKSQTR	2	1	1	0	0
NCU02404	RNP domain-containing protein	S*RT*PMTGQGAPAGGQGIGYTGPPHR	both	2	1	1	0
NCU02404	RNP domain-containing protein	RS*RT*PMTGQGAPAGGQGIGYTGPPHR	both	2	1	1	0
NCU02404	RNP domain-containing protein	NLPWS*TSNEDLVELFSTIGK	2	1	1	0	0
NCU02404	RNP domain-containing protein	SRT*PMT*GQGAPAGGQGIGYTGPPHR	2	2	0	2	0
NCU02414	translation initiation factor eif-2b epsilon subunit	LSSFASDDS*AAAVMK	1	1	1	0	0
NCU02414	translation initiation factor eif-2b epsilon subunit	LS*SFASDDSAAAVMK	2	1	1	0	0
NCU02420	AAA family ATPase	KMS*DPTLAQR	both	1	1	0	0
NCU02422	ATG9 protein	GAAPLGS*PGKPR	1	1	1	0	0
NCU02422	ATG9 protein	QQFHLPPVFPGITS*PTLAGDLAASR	2	1	1	0	0
NCU02422	ATG9 protein	GRS*KGPLPSR	2	1	1	0	0
NCU02428	nucleolar essential protein 1	TQSLPPPALPQLVAEQHMPIPPT*DKDTKR	both	1	0	1	0
NCU02428	nucleolar essential protein 1	TQS*LPPPALPQLVAEQHMPIPPTDKDTK	both	1	1	0	0
NCU02428	nucleolar essential protein 1	T*QSLPPPALPQLVAEQHMPIPPTDKDTKR	2	1	0	1	0
NCU02429	hypothetical protein	VGGS*PLGR	both	1	1	0	0
NCU02430	cystathionine gamma-synthase	QAS*LDAGGNQQTIMHGHIHR	both	1	1	0	0
NCU02430	cystathionine gamma-synthase	SADHDLGGS*PSLSEK	2	1	1	0	0
NCU02434	SQS1	VVIAARPT*SAQGGRPTSAFK	1	1	0	1	0
NCU02434	SQS1	VVIAARPTS*AQGGRPTSAFK	2	1	1	0	0
NCU02437	histone H2A	T*GKNASQEL	both	1	0	1	0
NCU02437	histone H2A	TGKNAS*QEL	both	1	1	0	0
NCU02464	neuronal-specific septin-3	EAAAAAQAGTPTTSHS*HQEINGSPDGN	1	1	1	0	0
NCU02464	neuronal-specific septin-3	EAAAAAQAGT*PTTSHSHQEINGSPDGN	both	1	0	1	0
NCU02464	neuronal-specific septin-3	EAAAAAQAGTPTTS*HSHQEINGSPDGN	2	1	1	0	0
NCU02480	short-chain dehydrogenase/reductase	GSIINTASVVALVGS*ATPQLAYTASK	1	1	1	0	0
NCU02505	succinate	ANS*TIMQLNK	both	1	1	0	0
NCU02505	succinate	ANST*IMQLNK	both	1	0	1	0
NCU02505	succinate	IRANS*TIMQLNK	1	1	1	0	0
NCU02505	succinate	ANST*IMQLNKILVANRGEIPIR	2	1	0	1	0
NCU02509	60S ribosomal protein L11	VLEQLSGQT*PVYSK	2	1	0	1	0
NCU02511	tRNA (cytosine-5-)-methyltransferase NCL1	EAFVFS*DDEDDEEDREEK	2	1	1	0	0
NCU02513	YjeF domain-containing protein	SSPPALSSSDS*GSSPSR	both	1	1	0	0
NCU02513	YjeF domain-containing protein	S*SPPALSSSDSGSSPSRTK	2	1	1	0	0
NCU02526	hypothetical protein	RGS*VTASSAALASLFR	both	1	1	0	0
NCU02526	hypothetical protein	RLSITT*LGLSGTSPSASFMR	both	1	0	1	0
NCU02526	hypothetical protein	RGSVTAS*SAALASLFR	1	1	1	0	0
NCU02533	DNA-directed RNA polymerase I and III polypeptide	TKVPS*PEEVEKR	1	1	1	0	0
NCU02533	DNA-directed RNA polymerase I and III polypeptide	T*KVPSPEEVEKR	2	1	0	1	0
NCU02539	cell division control protein 54	YAS*SSSPGRQLTQQSDLR	both	1	1	0	0
NCU02539	cell division control protein 54	SQLIGDS*SPIRYASSSSPGR	1	1	1	0	0
NCU02539	cell division control protein 54	SQLIGDSS*PIR	both	1	1	0	0
NCU02540	meiotic expression up-regulated protein 14	YVT*SNSPTSPTTVQQHAQQPQPSQPR	1	1	0	1	0
NCU02540	meiotic expression up-regulated protein 14	ALS*IRSNNR	1	1	1	0	0
NCU02540	meiotic expression up-regulated protein 14	GFS*LSSLR	both	1	1	0	0
NCU02540	meiotic expression up-regulated protein 14	YVTSNS*PTSPTTVQQHAQQPQPSQPR	1	1	1	0	0
NCU02540	meiotic expression up-regulated protein 14	ALS*IRS*NNR	both	2	2	0	0
NCU02540	meiotic expression up-regulated protein 14	YVTS*NSPTSPTTVQQHAQQPQPSQPR	2	1	1	0	0
NCU02540	meiotic expression up-regulated protein 14	RGFS*LS*SLRGTIQPELSK	2	2	2	0	0
NCU02542	hexokinase	KGT*GTLDNLPK	1	1	0	1	0
NCU02558	MADS-box MEF2 type transcription factor	AHTPQPPFVARPPS*VNDIRR	2	1	1	0	0
NCU02589	hypothetical protein	VAAPAAAS*PPPGPLQLPQR	both	1	1	0	0
NCU02589	hypothetical protein	AVIPKDES*EDESQLR	both	1	1	0	0
NCU02592	chitin synthase activator	AIQRPNT*AQGAR	both	1	0	1	0
NCU02606	hypothetical protein	SSTAS*SLELIPESHEGDER	2	1	1	0	0
NCU02620	polarity defective-4	IAPTNTT*PTEGRGPAFDDEELHAR	2	1	0	1	0
NCU02620	polarity defective-4	KIAPT*NTTPTEGRGPAFDDEELHAR	2	1	0	1	0
NCU02621	C2H2 transcription factor	LYS*PGGTTQMTSQQR	1	1	1	0	0
NCU02621	C2H2 transcription factor	RES*MAGSLR	both	1	1	0	0
NCU02621	C2H2 transcription factor	HLS*VAGAGMGLGGIGQMMR	2	1	1	0	0
NCU02621	C2H2 transcription factor	IRRES*MAGSLR	2	1	1	0	0
NCU02629	bifunctional purine biosynthesis protein	GADRMS*SFGDMIALSDVVDVPTATIISK	both	1	1	0	0
NCU02637	hypothetical protein	RAES*APELVPFEGGR	both	1	1	0	0
NCU02637	hypothetical protein	RGGS*EFVGGSIR	2	1	1	0	0
NCU02637	hypothetical protein	T*ETGQEQAQEIVSPR	2	1	0	1	0
NCU02644	hypothetical protein	TTTPGRGT*ARDDEPEDLFPDIPEAK	1	1	0	1	0
NCU02644	hypothetical protein	EMQS*PPPSATGSK	both	1	1	0	0
NCU02644	hypothetical protein	EMQS*PPPSAT*GSK	1	2	1	1	0
NCU02644	hypothetical protein	EMQS*PPPS*ATGSK	both	2	2	0	0
NCU02644	hypothetical protein	FFTDDLS*DVEDDGTTDTEGR	both	1	1	0	0
NCU02644	hypothetical protein	T*TTPGRGTARDDEPEDLFPDIPEAK	1	1	0	1	0
NCU02644	hypothetical protein	FFT*DDLSDVEDDGTTDTEGR	2	1	0	1	0
NCU02666	NSDC	RRLS*LPAIK	both	1	1	0	0
NCU02666	NSDC	RLS*LPAIK	both	1	1	0	0
NCU02666	NSDC	GMSMPIPNAQGADVTPRS*PGSK	1	1	1	0	0
NCU02689	LIM and Rho-GAP domain-containing protein	IPGS*PALS*AADATDLESR	1	2	2	0	0
NCU02689	LIM and Rho-GAP domain-containing protein	RVES*DPTSWQQETSVR	both	1	1	0	0
NCU02696	pre-mRNA-processing ATP-dependent RNA helicase prp-5	ASS*PVRLGDVK	both	1	1	0	0
NCU02697	hypothetical protein	RAADQAAEARSY*N	2	1	0	0	1
NCU02707	60S ribosomal protein L6	T*IRPWSPR	1	1	0	1	0
NCU02707	60S ribosomal protein L6	TIRPWS*PR	2	1	1	0	0
NCU02720	hypothetical protein	AGSRPRET*NMPTR	both	1	0	1	0
NCU02720	hypothetical protein	AGS*RPRETNMPTR	both	1	1	0	0
NCU02720	hypothetical protein	KLSVS*GNNEQAR	1	1	1	0	0
NCU02720	hypothetical protein	KLS*VSGNNEQAR	both	1	1	0	0
NCU02720	hypothetical protein	RTS*VDAAPSKDAR	1	1	1	0	0
NCU02720	hypothetical protein	RT*SVDAAPSK	1	1	0	1	0
NCU02720	hypothetical protein	RT*SVDAAPSKDAR	2	1	0	1	0
NCU02724	HLH transcription factor	KSS*TTRSPLTPK	both	1	1	0	0
NCU02724	HLH transcription factor	AIQNGTPLSPT*LAGISSPSQATSALAGPGAR	1	1	0	1	0
NCU02724	HLH transcription factor	AIDMAGLSVNSGS*FGPQPIR	both	1	1	0	0
NCU02724	HLH transcription factor	GGTS*MPAK	both	1	1	0	0
NCU02724	HLH transcription factor	AIQNGTPLS*PTLAGISSPSQATSALAGPGAR	2	1	1	0	0
NCU02728	pre-mRNA splicing factor ATP-dependent RNA helicase prp16	VGS*RYSGGETPR	1	1	1	0	0
NCU02737	cation transporter ChaC	RAGS*VDEQEETEKTS	both	1	1	0	0
NCU02737	cation transporter ChaC	AGS*VDEQEETEKTS	both	1	1	0	0
NCU02737	cation transporter ChaC	RAGS*VDEQEETEK	2	1	1	0	0
NCU02738	peflin-1	QGT*SPAPPQQAPTTAR	both	1	0	1	0
NCU02750	PH domain-containing protein	SLS*LSRPSQR	1	1	1	0	0
NCU02750	PH domain-containing protein	RLS*FGQNPASSSKPR	1	1	1	0	0
NCU02750	PH domain-containing protein	MNAVEDAPTSHS*R	1	1	1	0	0
NCU02750	PH domain-containing protein	SLSLS*RPSQR	2	1	1	0	0
NCU02750	PH domain-containing protein	MNAVEDAPT*SHSR	2	1	0	1	0
NCU02751	mutagen sensitive-59	QSSRQS*WSDLRI	2	1	1	0	0
NCU02755	PAP2 domain-containing protein	TYT*GGS*IGAAEEKR	1	2	1	1	0
NCU02755	PAP2 domain-containing protein	KPPS*LDVDQ	both	1	1	0	0
NCU02755	PAP2 domain-containing protein	TYT*GGSIGAAEEKR	1	1	0	1	0
NCU02755	PAP2 domain-containing protein	T*Y*TGGSIGAAEEKR	2	2	0	1	1
NCU02773	hypothetical protein	NEKS*ESELGWAEK	1	1	1	0	0
NCU02773	hypothetical protein	RDS*FGATHIGR	both	1	1	0	0
NCU02773	hypothetical protein	GGAGNIVDSSKS*PR	both	1	1	0	0
NCU02773	hypothetical protein	RDSFGAT*HIGR	both	1	0	1	0
NCU02786	hypothetical protein	GRKPSALAS*TPGLPPQPQVAFSSDNSR	1	1	1	0	0
NCU02793	hypothetical protein	KRHS*AQLIDLEAR	both	1	1	0	0
NCU02794	Fso1	ASRGSPPPPET*PIVEPGVVPGGGIEAR	both	1	0	1	0
NCU02794	Fso1	IYSPPPVS*SSPQLHNDTTPR	1	1	1	0	0
NCU02794	Fso1	IFKPMS*PK	1	1	1	0	0
NCU02794	Fso1	APYPVDDVRRPS*PASSTGR	both	1	1	0	0
NCU02794	Fso1	ASRGS*PPPPETPIVEPGVVPGGGIEAR	both	1	1	0	0
NCU02794	Fso1	GVPDEELFISRPRPSDEDCDS*PTVEPLR	both	1	1	0	0
NCU02794	Fso1	MQAST*PPPAYSSVTPNASSNYPAEK	both	1	0	1	0
NCU02794	Fso1	ASRGS*PPPPET*PIVEPGVVPGGGIEAR	1	2	1	1	0
NCU02794	Fso1	APY*PVDDVRRPSPASSTGR	1	1	0	0	1
NCU02794	Fso1	IYS*PPPVS*SSPQLHNDTTPR	2	2	2	0	0
NCU02794	Fso1	IYSPPPVSSS*PQLHNDTTPR	2	1	1	0	0
NCU02794	Fso1	AS*RGSPPPPETPIVEPGVVPGGGIEAR	2	1	1	0	0
NCU02794	Fso1	IFKPMS*PKLPGAADK	2	1	1	0	0
NCU02794	Fso1	MQAS*TPPPAYSSVTPNASSNYPAEK	2	1	1	0	0
NCU02794	Fso1	GVPDEELFISRPRPS*DEDCDSPTVEPLR	2	1	1	0	0
NCU02797	UTP-glucose-1-phosphate uridylyltransferase	TRS*HMAFENTSTSIAAAQMR	both	1	1	0	0
NCU02797	UTP-glucose-1-phosphate uridylyltransferase	T*RSHMAFENTSTSIAAAQMR	both	1	0	1	0
NCU02797	UTP-glucose-1-phosphate uridylyltransferase	SHMAFENT*STSIAAAQMR	both	1	0	1	0
NCU02800	arsenite resistance protein Ars2	RMRS*PPANIDR	both	1	1	0	0
NCU02800	arsenite resistance protein Ars2	EGSARS*PGDRGWGR	both	1	1	0	0
NCU02800	arsenite resistance protein Ars2	MRS*PPANIDR	both	1	1	0	0
NCU02800	arsenite resistance protein Ars2	TTGINT*ILAPR	both	1	0	1	0
NCU02809	hypothetical protein	RNS*LSPPER	both	1	1	0	0
NCU02809	hypothetical protein	RPSTPGGRPIPMT*VVEETPDSTGAVTHHEIEAR	both	1	0	1	0
NCU02809	hypothetical protein	RAS*SAAAAFR	both	1	1	0	0
NCU02809	hypothetical protein	HRVDS*PPDVLVK	both	1	1	0	0
NCU02809	hypothetical protein	RNS*LS*PPER	both	2	2	0	0
NCU02809	hypothetical protein	APSS*PIPR	both	1	1	0	0
NCU02809	hypothetical protein	RPST*PGGRPIPMTVVEETPDSTGAVTHHEIEAR	2	1	0	1	0
NCU02811	hypothetical protein	FAEAT*SVHSPVDGR	1	1	0	1	0
NCU02811	hypothetical protein	FAEATSVHS*PVDGR	2	1	1	0	0
NCU02815	osmotic-1	ARAS*LSEPNIHK	2	1	1	0	0
NCU02819	high mobility group protein	GSLTNS*PGPPPGLVGGDR	both	1	1	0	0
NCU02826	sodium/calcium exchanger protein	SNSTITPIRPS*LVGALEFRSILSSIQK	1	1	1	0	0
NCU02828	condensin complex component cnd2	AKT*PGLGNK	both	1	0	1	0
NCU02830	ARF GTPase activator	APS*FDESPDRLLQMLR	2	1	1	0	0
NCU02842	hypothetical protein	HQS*PAPQSTGVTGGR	1	1	1	0	0
NCU02842	hypothetical protein	HQS*PAPQSTGVTGGGYDSLGGPR	2	1	1	0	0
NCU02889	hypothetical protein	S*PAAFVIPPEQDRSSLPT*LFIPDVEDR	1	2	1	1	0
NCU02896	all development altered-3	RISS*DIHKQFGR	1	1	1	0	0
NCU02896	all development altered-3	ISS*DIHKQFGR	1	1	1	0	0
NCU02896	all development altered-3	IS*SDIHKQFGR	both	1	1	0	0
NCU02896	all development altered-3	RIS*SDIHKQFGR	2	1	1	0	0
NCU02899	hypothetical protein	DIAARAS*PAKR	both	1	1	0	0
NCU02899	hypothetical protein	TSTNT*PPPPAADTGASTR	both	1	0	1	0
NCU02952	hypothetical protein	SAAPSAATT*PKQSR	both	1	0	1	0
NCU02952	hypothetical protein	ANQNAQS*PIHSAPEPR	both	1	1	0	0
NCU02952	hypothetical protein	GRS*PVISPTDSPRPLNK	both	1	1	0	0
NCU02952	hypothetical protein	AKSPT*RPAALPER	both	1	0	1	0
NCU02952	hypothetical protein	TPAPASPEAS*R	1	1	1	0	0
NCU02952	hypothetical protein	TPAPAS*PEASRIPAESPK	1	1	1	0	0
NCU02952	hypothetical protein	SAAPSAATT*PK	1	1	0	1	0
NCU02952	hypothetical protein	AKS*PTRPAALPER	1	1	1	0	0
NCU02952	hypothetical protein	VVTS*PPRR	both	1	1	0	0
NCU02952	hypothetical protein	TAEKVVTS*PPRR	2	1	1	0	0
NCU02954	homoisocitrate dehydrogenase	SECDGALFGAVS*SPTK	1	1	1	0	0
NCU02957	hypothetical protein	RSSIAES*LASSHFTMDSR	1	1	1	0	0
NCU02957	hypothetical protein	RSS*IAESLASSHFTMDSR	both	1	1	0	0
NCU02965	origin recognition complex subunit 1	HLEFT*PLATR	both	1	0	1	0
NCU02965	origin recognition complex subunit 1	VLS*PMHIHNS*PYQLAR	2	2	2	0	0
NCU02968	hypothetical protein	TEPKKS*VEVTEK	1	1	1	0	0
NCU02968	hypothetical protein	AS*PNAVSSPRAS*ADTPR	1	2	2	0	0
NCU02972	hypothetical protein	HRS*KS*PSLLMYLAGGRPS	1	2	2	0	0
NCU02972	hypothetical protein	APS*VVNER	both	1	1	0	0
NCU02972	hypothetical protein	HHY*DYSDEESLASTGIDIR	2	1	0	0	1
NCU02972	hypothetical protein	HRSKS*PSLLMY*LAGGRPS	2	2	1	0	1
NCU02972	hypothetical protein	S*KSPSLLMYLAGGRPS	2	1	1	0	0
NCU02972	hypothetical protein	SKS*PSLLMYLAGGRPS	2	1	1	0	0
NCU02977	DUF887 domain-containing protein	RQNS*IEDLIPDNEELREGTIQ	both	1	1	0	0
NCU02977	DUF887 domain-containing protein	QNS*IEDLIPDNEELREGTIQ	both	1	1	0	0
NCU02977	DUF887 domain-containing protein	QNS*IEDLIPDNEELR	both	1	1	0	0
NCU02978	cytoskeleton assembly control protein SLA1p	TPS*VSVDVASPPLPAR	1	1	1	0	0
NCU02978	cytoskeleton assembly control protein SLA1p	SYRPVPPPAQSAAHDTDDYGIS*PR	1	1	1	0	0
NCU02978	cytoskeleton assembly control protein SLA1p	SVPS*EPSTPVAASNPAAAAIAGVMANR	2	1	1	0	0
NCU02978	cytoskeleton assembly control protein SLA1p	S*PPLPSRPRGDSQIAPEQK	2	1	1	0	0
NCU02978	cytoskeleton assembly control protein SLA1p	SYRPVPPPAQSAAHDTDDY*GISPR	2	1	0	0	1
NCU02979	AMP deaminase	QS*SLHESDAKP	both	1	1	0	0
NCU02979	AMP deaminase	TVTGS*SPLPGR	both	1	1	0	0
NCU02979	AMP deaminase	LS*GSYSHTR	1	1	1	0	0
NCU02979	AMP deaminase	QSS*LHESDAKP	2	1	1	0	0
NCU02980	UPD-GlcNAc transporter	RVSS*APLKKA	1	1	1	0	0
NCU02983	hypothetical protein	NHSNQVLS*PTSSNSR	2	1	1	0	0
NCU02994	hypothetical protein	LES*IGELR	1	1	1	0	0
NCU02994	hypothetical protein	RRES*AHALPPPPR	2	1	1	0	0
NCU03009	zuotin	TFS*EDDRIQAQER	both	1	1	0	0
NCU03009	zuotin	T*FSEDDRIQAQER	both	1	0	1	0
NCU03009	zuotin	RT*FSEDDRIQAQER	both	1	0	1	0
NCU03009	zuotin	NVEEDNES*DLS*EPEDPMMLSR	both	2	2	0	0
NCU03009	zuotin	AKNVEEDNES*DLS*EPEDPMMLSR	both	2	2	0	0
NCU03009	zuotin	RTFS*EDDRIQAQER	1	1	1	0	0
NCU03018	small nucleolar ribonucleoprotein complex subunit	YDIEEKDS*DEEDLER	1	1	1	0	0
NCU03033	CCAAT-binding complex subunit HAP2	AGPRS*PPQMNSIPPGQR	both	1	1	0	0
NCU03033	CCAAT-binding complex subunit HAP2	RLSQVAS*PGVPNAQAMLNHASR	both	1	1	0	0
NCU03033	CCAAT-binding complex subunit HAP2	AAPES*PEDDDASD	1	1	1	0	0
NCU03033	CCAAT-binding complex subunit HAP2	S*AVPPPMTAAQQMPPPQSPEMASGAVEESPLYVNAK	1	1	1	0	0
NCU03033	CCAAT-binding complex subunit HAP2	AAPESPEDDDAS*D	both	1	1	0	0
NCU03033	CCAAT-binding complex subunit HAP2	SAVPPPMTAAQQMPPPQS*PEMASGAVEESPLYVNAK	2	1	1	0	0
NCU03039	splicing factor u2af large subunit	EPT*PDLTDVVPVIER	1	1	0	1	0
NCU03039	splicing factor u2af large subunit	KREPT*PDLTDVVPVIER	both	1	0	1	0
NCU03039	splicing factor u2af large subunit	RRS*VS*PPPK	both	2	2	0	0
NCU03039	splicing factor u2af large subunit	REPT*PDLTDVVPVIER	both	1	0	1	0
NCU03042	U2 snRNP component prp10	VLT*PTRADPFAANR	both	1	0	1	0
NCU03042	U2 snRNP component prp10	FDRVLT*PTR	2	1	0	1	0
NCU03042	U2 snRNP component prp10	FDRVLT*PTRADPFAANR	2	1	0	1	0
NCU03043	C2H2 finger domain-containing protein FlbC	QFSVVS*NLRR	1	1	1	0	0
NCU03043	C2H2 finger domain-containing protein FlbC	RY*SQQGIQPDDRR	both	1	0	0	1
NCU03054	hypothetical protein	GRLS*LDVFR	2	1	1	0	0
NCU03054	hypothetical protein	SQSMSSNPKS*PGAKR	2	1	1	0	0
NCU03055	alpha-1,6-mannosyltransferase subunit	RIS*SSLPR	1	1	1	0	0
NCU03060	chromodomain helicase	TLSNANDRGT*PRPDHK	1	1	0	1	0
NCU03061	translation initiation factor RLI1	LSGNYFFLDDPEKS*S	1	1	1	0	0
NCU03061	translation initiation factor RLI1	LS*GNYFFLDDPEKSS	2	1	1	0	0
NCU03062	formin binding protein	SVRS*RS*PEHDPYEADR	1	2	2	0	0
NCU03062	formin binding protein	KS*SMAESLLSDRR	both	1	1	0	0
NCU03062	formin binding protein	AGS*EEGEIEED	both	1	1	0	0
NCU03062	formin binding protein	SRS*PEHDPYEADRR	2	1	1	0	0
NCU03070	hypothetical protein	SLALNSGGPRS*PFPIDR	both	1	1	0	0
NCU03070	hypothetical protein	LRS*PPPPSDIASRR	both	1	1	0	0
NCU03070	hypothetical protein	RMS*SATGSLTGR	both	1	1	0	0
NCU03070	hypothetical protein	LRS*PPPPSDIASR	both	1	1	0	0
NCU03071	MAP kinase kinase kinase SskB	NRVVEPATPS*S*DAGS*STTSQGALNPGNSSRGGFPGDGMY	2	3	3	0	0
NCU03072	hypothetical protein	LS*VS*LSRPSEHTDLSKGLAK	2	2	2	0	0
NCU03087	diploid state maintenance protein chpA	TPVPVAQHAPTPPPPAPES*DDDEEGIEIPDGR	both	1	1	0	0
NCU03087	diploid state maintenance protein chpA	TPVPVAQHAPT*PPPPAPESDDDEEGIEIPDGR	2	1	0	1	0
NCU03089	hypothetical protein	TGGGVDTGANRDASYLS*DPETTSR	both	1	1	0	0
NCU03089	hypothetical protein	DASYLS*DPETTSR	both	1	1	0	0
NCU03092	nuclear localization sequence binding protein	AEESS*EEEEAPK	1	1	1	0	0
NCU03092	nuclear localization sequence binding protein	AEES*S*EEEEAPK	1	2	2	0	0
NCU03092	nuclear localization sequence binding protein	AEES*SEEEEAPK	both	1	1	0	0
NCU03092	nuclear localization sequence binding protein	KAEES*SEEEEAPK	both	1	1	0	0
NCU03092	nuclear localization sequence binding protein	KAEES*S*EEEEAPK	2	2	2	0	0
NCU03092	nuclear localization sequence binding protein	KAEES*S*EEEEAPKK	2	2	2	0	0
NCU03100	6-phosphogluconate dehydrogenase	YIHVNWT*GR	1	1	0	1	0
NCU03100	6-phosphogluconate dehydrogenase	TVS*KVDHFLANEAK	1	1	1	0	0
NCU03103	hypothetical protein	ENIRPLTSTAVIRTS*PK	1	1	1	0	0
NCU03103	hypothetical protein	KSISGGS*PTK	1	1	1	0	0
NCU03107	MFS transporter	RHSFVDDGASAPLLAPSSLPT*SIASVETDPPTLR	1	1	0	1	0
NCU03113	SH3 domain-containing protein	RGS*EQGTLQTLLGAR	both	1	1	0	0
NCU03113	SH3 domain-containing protein	SRPPS*QLFPIYPSSLPYTLVR	1	1	1	0	0
NCU03113	SH3 domain-containing protein	RLS*DPPTSWDR	both	1	1	0	0
NCU03113	SH3 domain-containing protein	ANDLPAMQFADGPPWS*EDEDLQSPVVSSR	2	1	1	0	0
NCU03113	SH3 domain-containing protein	S*RPPSQLFPIYPSSLPYTLVR	2	1	1	0	0
NCU03115	spa2-like	TTPAGELEEEDDGTVT*PVGSASFFSPR	1	1	0	1	0
NCU03118	hypothetical protein	SALTPT*TTAELIK	1	1	0	1	0
NCU03125	NIMA-interacting protein TinC	RHEDEDLAYPDPERPS*SPSLLDR	both	1	1	0	0
NCU03125	NIMA-interacting protein TinC	HEDEDLAYPDPERPS*SPSLLDR	1	1	1	0	0
NCU03125	NIMA-interacting protein TinC	RHEDEDLAYPDPERPSS*PSLLDR	2	1	1	0	0
NCU03126	hypothetical protein	TAT*PAEEAEPAKPVVAPASPENK	both	1	0	1	0
NCU03126	hypothetical protein	T*ATPAEEAEPAKPVVAPAS*PENK	2	2	1	1	0
NCU03136	hypothetical protein	ATSAPLSPS*ATALLPSNILDDLDDDEPNPAAR	1	1	1	0	0
NCU03136	hypothetical protein	RISLSST*WTVFHR	2	1	0	1	0
NCU03137	nuclear elongation and deformation protein 1	DGLLT*PR	1	1	0	1	0
NCU03137	nuclear elongation and deformation protein 1	S*RSPPPLTAPEALQR	both	1	1	0	0
NCU03139	histidine-3	ATSLT*SPVLKAPFPK	1	1	0	1	0
NCU03145	oxidative stress resistance	FTSIEDMQIY*PASFR	1	1	0	0	1
NCU03145	oxidative stress resistance	FTSIEDMQIY*PASFRQEIIEASR	2	1	0	0	1
NCU03150	60S ribosomal protein L24	GAPVKVAAKS*R	both	1	1	0	0
NCU03150	60S ribosomal protein L24	VPRPGPRPS*HK	2	1	1	0	0
NCU03154	pantothenate kinase	ASTS*GPIELDTALSHPGSVR	2	1	1	0	0
NCU03154	pantothenate kinase	RGS*FDQASAMEAR	2	1	1	0	0
NCU03175	hypothetical protein	EAGVVT*PGVDDTPYVQYAIEALTR	2	1	0	1	0
NCU03194	phosphoribosylaminoimidazole carboxylase	HVTGS*FKDPVKIR	2	1	1	0	0
NCU03197	serine/threonine-protein kinase psk1	ELEPPIQPMITDPELAENFAPEFTELSLS*PVVSR	1	1	1	0	0
NCU03200	serine/threonine-protein kinase sck1	SGVAT*PQPDLHDK	1	1	0	1	0
NCU03200	serine/threonine-protein kinase sck1	QSSDSGRPMAIPMRS*R	both	1	1	0	0
NCU03200	serine/threonine-protein kinase sck1	QSS*DSGRPMAIPMRS*R	both	2	2	0	0
NCU03200	serine/threonine-protein kinase sck1	GYATSTPLS*PSVQANFQGFTFVDESALEENMHDR	both	1	1	0	0
NCU03200	serine/threonine-protein kinase sck1	ALS*TTQPSQSEEK	both	1	1	0	0
NCU03200	serine/threonine-protein kinase sck1	TASQT*PTPSTSSGGAPASR	1	1	0	1	0
NCU03200	serine/threonine-protein kinase sck1	QSS*NTS*LTDFNTFR	1	2	2	0	0
NCU03200	serine/threonine-protein kinase sck1	QS*SDSGRPMAIPMR	1	1	1	0	0
NCU03200	serine/threonine-protein kinase sck1	QSSNTS*LTDFNTFR	1	1	1	0	0
NCU03200	serine/threonine-protein kinase sck1	TAS*QTPTPSTSSGGAPASR	both	1	1	0	0
NCU03200	serine/threonine-protein kinase sck1	SRPAATEEDGSDQIGLDS*PR	both	1	1	0	0
NCU03200	serine/threonine-protein kinase sck1	AANRMS*GVVK	2	1	1	0	0
NCU03200	serine/threonine-protein kinase sck1	QSS*DS*GRPMAIPMRSR	2	2	2	0	0
NCU03200	serine/threonine-protein kinase sck1	S*GVATPQPDLHDK	2	1	1	0	0
NCU03200	serine/threonine-protein kinase sck1	QSS*DSGRPMAIPMR	2	1	1	0	0
NCU03200	serine/threonine-protein kinase sck1	QSSNT*SLTDFNTFR	2	1	0	1	0
NCU03200	serine/threonine-protein kinase sck1	QS*SNTSLTDFNTFR	2	1	1	0	0
NCU03203	hypothetical protein	EAPS*PEPEKEVK	both	1	1	0	0
NCU03220	hypothetical protein	EIWRGS*VMIVT*SDADSSYDIAPTLR	1	2	1	1	0
NCU03220	hypothetical protein	RMS*GDVTPTTPSDSR	both	1	1	0	0
NCU03220	hypothetical protein	T*SSPGQVQTLESR	1	1	0	1	0
NCU03220	hypothetical protein	RLS*LSK	both	1	1	0	0
NCU03220	hypothetical protein	NLS*FRER	2	1	1	0	0
NCU03220	hypothetical protein	LLS*LKR	2	1	1	0	0
NCU03220	hypothetical protein	TS*SPGQVQTLESR	2	1	1	0	0
NCU03225	hypothetical protein	AAS*PEVPKR	both	1	1	0	0
NCU03232	RNA binding protein Pym	ELDALGFDS*EGEPK	1	1	1	0	0
NCU03232	RNA binding protein Pym	ELDALGFDS*EGEPKTAK	2	1	1	0	0
NCU03234	ubiquitin-protein ligase E3 component	AHLDIPKT*PGSPK	1	1	0	1	0
NCU03237	mitotic check point protein	LQS*AHSLGAK	2	1	1	0	0
NCU03241	FK506-binding protein 4	EIT*SEDEEEEAPK	both	1	0	1	0
NCU03241	FK506-binding protein 4	LMAATQEES*DEEMEDAKPNGK	1	1	1	0	0
NCU03241	FK506-binding protein 4	LMAATQEES*DEEMEDAKPNGKK	1	1	1	0	0
NCU03253	hypothetical protein	NNAPGEGTT*SPGPR	1	1	0	1	0
NCU03253	hypothetical protein	NNAPGEGT*TSPGPR	1	1	0	1	0
NCU03253	hypothetical protein	SFSS*PRPPRSPPPTVTWDAR	1	1	1	0	0
NCU03253	hypothetical protein	SGRRT*PDYFGSTAR	both	1	0	1	0
NCU03253	hypothetical protein	NNAPGEGTTS*PGPR	2	1	1	0	0
NCU03253	hypothetical protein	SFSSPRPPRS*PPPTVTWDAR	2	1	1	0	0
NCU03258	oxysterol-binding protein	VDT*DDSHDEFVDAQN	1	1	0	1	0
NCU03260	hypothetical protein	AQT*GFANIPGTGEHELAEK	2	1	0	1	0
NCU03260	hypothetical protein	TAGSTRYPNSLNVQS*PTDPR	2	1	1	0	0
NCU03263	transmembrane protein	SGFAPSESAQDASSALS*PDQSPK	1	1	1	0	0
NCU03263	transmembrane protein	SAVITEGDGSS*PNELR	both	1	1	0	0
NCU03263	transmembrane protein	SAVITEGDGS*SPNELR	1	1	1	0	0
NCU03263	transmembrane protein	SAVIT*EGDGSSPNELR	2	1	0	1	0
NCU03263	transmembrane protein	SGFAPS*ESAQDASSALSPDQSPK	2	1	1	0	0
NCU03274	hypothetical protein	MMSRPDVFPPS*PES*AETPASPLKK	both	2	2	0	0
NCU03289	hypothetical protein	AATSGGAGVEDS*ETDSR	2	1	1	0	0
NCU03291	double-strand-break repair protein rad21	AVEDDIFS*ELS*AGPGK	1	2	2	0	0
NCU03291	double-strand-break repair protein rad21	GT*REPSLGLDLDYGDGVR	1	1	0	1	0
NCU03291	double-strand-break repair protein rad21	QRGT*REPS*LGLDLDYGDGVR	1	2	1	1	0
NCU03291	double-strand-break repair protein rad21	AVEDDIFS*ELSAGPGK	1	1	1	0	0
NCU03291	double-strand-break repair protein rad21	GTREPS*LGLDLDYGDGVR	2	1	1	0	0
NCU03310	prohibitin-2	SKS*YVELK	both	1	1	0	0
NCU03310	prohibitin-2	KS*KSYVELK	2	1	1	0	0
NCU03312	CorA family metal ion transporter	RDS*VAS*RLESSR	1	2	2	0	0
NCU03315	hypothetical protein	RPEYDS*DDELPGGVR	both	1	1	0	0
NCU03315	hypothetical protein	RPEY*DSDDELPGGVR	1	1	0	0	1
NCU03330	TBC domain-containing protein	RGT*AGGGLSDLMNEAMAHDLR	1	1	0	1	0
NCU03356	hypothetical protein	RSS*VGRGENPPRL	1	1	1	0	0
NCU03361	hypothetical protein	RRLFDLT*SDQS*S*AIESFVSTK	2	3	2	1	0
NCU03366	hypothetical protein	ATAASLNNAAPAGPS*PQQK	both	1	1	0	0
NCU03366	hypothetical protein	YIRMLGY*DVASADNILEVVDTREMYQYLSR	1	1	0	0	1
NCU03367	hypothetical protein	ATVEDADDT*DEEETARR	both	1	0	1	0
NCU03367	hypothetical protein	KTES*PAPEKEEEDDLDEIDR	2	1	1	0	0
NCU03380	ATP-dependent rRNA helicase spb-4	KVDDS*DEEFGGFDD	both	1	1	0	0
NCU03380	ATP-dependent rRNA helicase spb-4	VDDS*DEEFGGFDD	2	1	1	0	0
NCU03381	phosphatidate cytidylyltransferase	S*RS*PVETRPTAGR	2	2	2	0	0
NCU03416	telomeric repeat binding factor 1	SHSPDPQDS*NGKRPK	1	1	1	0	0
NCU03425	threonine synthase	EVIREQVEEELKALDS*A	1	1	1	0	0
NCU03438	Arp2/3 complex subunit	GMGATSASSDGS*GRT*TPAR	1	2	1	1	0
NCU03438	Arp2/3 complex subunit	GMGATSASSDGS*GRTTPAR	1	1	1	0	0
NCU03438	Arp2/3 complex subunit	GMGATSASSDGSGRT*TPAR	both	1	0	1	0
NCU03438	Arp2/3 complex subunit	GMGATSASSDGSGRTT*PAR	1	1	0	1	0
NCU03438	Arp2/3 complex subunit	GMGAT*S*ASSDGSGRTTPAR	2	2	1	1	0
NCU03438	Arp2/3 complex subunit	GMGATSAS*SDGSGRTTPAR	2	1	1	0	0
NCU03438	Arp2/3 complex subunit	GMGATSASS*DGSGRTTPAR	2	1	1	0	0
NCU03461	hypothetical protein	TNS*FPNGPTPEQPIDIFPAVTHFTDAITALPK	both	1	1	0	0
NCU03479	endoribonuclease ysh-1	AITS*PSEETAK	1	1	1	0	0
NCU03479	endoribonuclease ysh-1	LPPLS*PTTK	2	1	1	0	0
NCU03483	dynactin ro-3	SGT*PSTTTKPAGPTTR	1	1	0	1	0
NCU03483	dynactin ro-3	SVTTRPTS*LNASTTR	1	1	1	0	0
NCU03483	dynactin ro-3	LVS*SAKVFDLGSLPEKAEDR	2	1	1	0	0
NCU03488	pyrimidine-4	SSIVSITTVTQTYEPADS*PR	both	1	1	0	0
NCU03488	pyrimidine-4	KSSIVSITTVTQTYEPADS*PR	both	1	1	0	0
NCU03488	pyrimidine-4	T*ISEDDEMVFPGIEEAPLDR	both	1	0	1	0
NCU03488	pyrimidine-4	KSS*IVS*ITTVTQTYEPADSPR	1	2	2	0	0
NCU03488	pyrimidine-4	KVVT*RETSTTTK	both	1	0	1	0
NCU03488	pyrimidine-4	VVT*RETSTTTK	both	1	0	1	0
NCU03488	pyrimidine-4	VVT*RETSTTTKDTDGR	2	1	0	1	0
NCU03488	pyrimidine-4	T*SVSVGTPVADQFADEEAEDQVEELR	2	1	0	1	0
NCU03491	Paddle-1	DGT*PQPLTEDERDRR	1	1	0	1	0
NCU03495	protein phosphatase 2c	FHNYFVTHLPS*SSLHPDSR	both	1	1	0	0
NCU03495	protein phosphatase 2c	YAESLITDS*FGEER	both	1	1	0	0
NCU03495	protein phosphatase 2c	YAESLIT*DSFGEER	1	1	0	1	0
NCU03497	plasma membrane iron permease	EGVEAIVFVAGVS*FAAPATSIPIPAIVGVIVGS*LVGVVLY*K	2	3	2	0	1
NCU03500	aminotransferase	RFS*IQEPSATEASSK	both	1	1	0	0
NCU03500	aminotransferase	KFQALEAEGAYGVPKAPS*PSR	1	1	1	0	0
NCU03500	aminotransferase	KFS*INR	2	1	1	0	0
NCU03500	aminotransferase	RFSIQEPS*ATEASSK	2	1	1	0	0
NCU03504	sphingosine-1-phosphate phosphohydrolase	AVSIGPQS*AADAYETLAYR	2	1	1	0	0
NCU03523	serine/threonine protein kinase	DSSIPS*FAGDWLGLSSR	1	1	1	0	0
NCU03539	unknown-24	TEDIGS*PLLERK	1	1	1	0	0
NCU03539	unknown-24	SAGFKADLPEPES*PK	both	1	1	0	0
NCU03539	unknown-24	TEDIGS*PLLER	both	1	1	0	0
NCU03539	unknown-24	T*EDIGSPLLER	both	1	0	1	0
NCU03539	unknown-24	ADLPEPES*PK	1	1	1	0	0
NCU03539	unknown-24	ENTSGPRPYAQTGVSGTST*PIGTR	1	1	0	1	0
NCU03539	unknown-24	ENTSGPRPYAQTGVS*GTSTPIGTR	1	1	1	0	0
NCU03539	unknown-24	T*EDIGSPLLERK	2	1	0	1	0
NCU03539	unknown-24	ADLPEPES*PKALATDPIVK	2	1	1	0	0
NCU03546	hypothetical protein	HTES*DPNLDVAQDAKPR	both	1	1	0	0
NCU03546	hypothetical protein	YSQDEEEDALT*PR	both	1	0	1	0
NCU03546	hypothetical protein	SLIQPALASSSS*FTR	1	1	1	0	0
NCU03546	hypothetical protein	LSES*PTALINNNNNNNNNNHDGAADNGDNAIPR	2	1	1	0	0
NCU03549	hypothetical protein	RTPS*PADFFNSAKR	2	1	1	0	0
NCU03551	hypothetical protein	LGT*ET*SWVRAVLQSRHQK	1	2	0	2	0
NCU03571	pkh1	NEIQT*DTSRTSLYGVPTISR	both	1	0	1	0
NCU03571	pkh1	AASFVGT*AEYVSPELLTEK	1	1	0	1	0
NCU03571	pkh1	IITELPPPTQLDLDWS*PVLTK	both	1	1	0	0
NCU03571	pkh1	IITELPPPT*QLDLDWSPVLTK	both	1	0	1	0
NCU03571	pkh1	AAS*FVGTAEYVSPELLTEK	2	1	1	0	0
NCU03571	pkh1	IITELPPPTQLDLDWS*PVLTKNNER	2	1	1	0	0
NCU03572	SWI-SNF complex subunit	YRFS*HFFK	2	1	1	0	0
NCU03583	hypothetical protein	QLATANGLLPS*Y*SR	1	2	1	0	1
NCU03591	ATP-dependent bile acid permease	DEEPVDES*DEDEALTMNGGR	1	1	1	0	0
NCU03591	ATP-dependent bile acid permease	VADNEQDRT*YLPRDEEPVDESDEDEALTMNGGR	1	1	0	1	0
NCU03591	ATP-dependent bile acid permease	VADNEQDRTYLPRDEEPVDES*DEDEALTMNGGR	both	1	1	0	0
NCU03593	kaleidoscope-1	HFDVDPAS*LSPES*IHHTQ	2	2	2	0	0
NCU03611	chitin synthase	LGTDTPPVRPVSAYS*LTESYAPGAGTTR	1	1	1	0	0
NCU03611	chitin synthase	LGT*DTPPVRPVSAYSLTESYAPGAGTTR	2	1	0	1	0
NCU03620	hypothetical protein	Y*DLTY*T*PARR	2	3	0	1	2
NCU03622	UBA/TS-N domain-containing protein	TTSPASGLGGPGSIPS*PAISR	2	1	1	0	0
NCU03622	UBA/TS-N domain-containing protein	VAS*PLNPTTLNQLNMTTK	2	1	1	0	0
NCU03628	polarity defective-5	RKS*TAEEEQAQDDSVASK	1	1	1	0	0
NCU03645	hypothetical protein	KSS*KPELR	2	1	1	0	0
NCU03651	NADP-dependent malic enzyme	RTSAS*NPMSSVDLSTIEEALK	both	1	1	0	0
NCU03651	NADP-dependent malic enzyme	RTSASNPMSSVDLS*TIEEALK	1	1	1	0	0
NCU03651	NADP-dependent malic enzyme	RLS*MSSVR	1	1	1	0	0
NCU03659	serine/threonine-protein kinase	S*FADPGVRMTANVITR	1	1	1	0	0
NCU03661	GTPase-activating protein GYP7	TAS*SPSAATTKDNK	2	1	1	0	0
NCU03667	hypothetical protein	KNS*SATQDWDKR	1	1	1	0	0
NCU03667	hypothetical protein	DQS*QDKLSGQAR	2	1	1	0	0
NCU03681	hypothetical protein	LDAQLAALSLGTS*PNRPR	both	1	1	0	0
NCU03681	hypothetical protein	RPS*VSAGTYEDQESR	2	1	1	0	0
NCU03697	FAD binding domain-containing protein	RAS*TVLIVK	both	1	1	0	0
NCU03698	hypothetical protein	GIT*SDHNRHIS*RSSVER	1	2	1	1	0
NCU03713	guanosine-diphosphatase	RTS*VSLPTK	both	1	1	0	0
NCU03725	VIB-1	VSS*MDLPR	1	1	1	0	0
NCU03725	VIB-1	HGS*HGS*LTNETASGEYR	1	2	2	0	0
NCU03725	VIB-1	KHS*RT*QT*PSQPR	1	3	1	2	0
NCU03725	VIB-1	YVDSNPRPSKS*PR	both	1	1	0	0
NCU03725	VIB-1	YNTQESSVPVGS*AASSHLVRPRSR	both	1	1	0	0
NCU03732	SIS1	QATPEVT*TVERPLPVSLEDLFHGTTK	2	1	0	1	0
NCU03741	NAD kinase/ATP NAD kinase	RQNT*LDGQVDGTASTSTNSIETR	1	1	0	1	0
NCU03757	60S ribosomal protein L4-A	LINSSEIQS*VLRTPKGDAK	1	1	1	0	0
NCU03757	60S ribosomal protein L4-A	LINS*SEIQSVLRTPKGDAK	1	1	1	0	0
NCU03757	60S ribosomal protein L4-A	LINS*SEIQSVLRTPK	1	1	1	0	0
NCU03768	lysophospholipase	TNDQVADTVS*PR	1	1	1	0	0
NCU03768	lysophospholipase	SNEKEQKTNDQVADTVS*PR	2	1	1	0	0
NCU03768	lysophospholipase	TNDQVADT*VSPR	2	1	0	1	0
NCU03783	transmembrane domain transporter	SATPTTNY*GSFETR	1	1	0	0	1
NCU03783	transmembrane domain transporter	SATPTTNYGS*FETR	1	1	1	0	0
NCU03783	transmembrane domain transporter	HLVQPGDS*AGEETGER	1	1	1	0	0
NCU03783	transmembrane domain transporter	ELGTS*IPRADSIAR	both	1	1	0	0
NCU03783	transmembrane domain transporter	ALS*PAPSAAQLQR	both	1	1	0	0
NCU03783	transmembrane domain transporter	S*ATPTTNYGS*FETR	both	2	2	0	0
NCU03783	transmembrane domain transporter	ELGT*SIPR	both	1	0	1	0
NCU03783	transmembrane domain transporter	LAT*PVLPQQQPSGTPTPIPIER	1	1	0	1	0
NCU03783	transmembrane domain transporter	LATPVLPQQQPS*GTPTPIPIER	2	1	1	0	0
NCU03783	transmembrane domain transporter	ALS*PAPS*AAQLQR	2	2	2	0	0
NCU03783	transmembrane domain transporter	SATPTTNYGSFET*R	2	1	0	1	0
NCU03783	transmembrane domain transporter	SAT*PTTNYGSFETR	2	1	0	1	0
NCU03784	cation chloride cotransporter	YDGASSS*PDKSR	both	1	1	0	0
NCU03784	cation chloride cotransporter	RMS*HGDLFDR	both	1	1	0	0
NCU03786	serine/threonine protein phosphatase 2A	RQNS*SRFDISAHR	1	1	1	0	0
NCU03786	serine/threonine protein phosphatase 2A	EATQS*PVLTPSSSTSTLVNDSR	2	1	1	0	0
NCU03792	inositol polyphosphate phosphatase	HHTGGNRPPALPARPHS*IIETSR	1	1	1	0	0
NCU03792	inositol polyphosphate phosphatase	LRDPS*PLGAR	both	1	1	0	0
NCU03792	inositol polyphosphate phosphatase	IPSRPITPATSDPQRS*PR	both	1	1	0	0
NCU03792	inositol polyphosphate phosphatase	HHT*GGNRPPALPARPHS*IIETSR	1	2	1	1	0
NCU03792	inositol polyphosphate phosphatase	HHT*GGNRPPALPARPHSIIETSR	2	1	0	1	0
NCU03794	periodic tryptophan protein 2	LLTEAGPQGLLDEQGEAS*DFEDRIDR	2	1	1	0	0
NCU03795	cell division control protein 12	SLEMELESLQGNAVRS*HGRR	both	1	1	0	0
NCU03799	pre-mRNA splicing factor prp45	GPPT*PPPPVMHS*PPR	both	2	1	1	0
NCU03810	hypothetical protein	TEKDS*AEQSTALAPK	2	1	1	0	0
NCU03818	phospholipid-translocating P-type ATPase	RRS*FAGDGLR	2	1	1	0	0
NCU03818	phospholipid-translocating P-type ATPase	S*FAGDGLR	2	1	1	0	0
NCU03819	COPII coat assembly protein sec-16	SQT*QSPGALYGNR	both	1	0	1	0
NCU03819	COPII coat assembly protein sec-16	APS*VAGSNTTTTPTTR	1	1	1	0	0
NCU03819	COPII coat assembly protein sec-16	TIPHEPSWS*DDGDPEWNLAR	both	1	1	0	0
NCU03819	COPII coat assembly protein sec-16	IAGGT*PTISR	1	1	0	1	0
NCU03819	COPII coat assembly protein sec-16	T*CS*PRAGAAIIAQIT*RPSSS*K	1	4	2	2	0
NCU03819	COPII coat assembly protein sec-16	ASGEYSRSS*VELPR	2	1	1	0	0
NCU03819	COPII coat assembly protein sec-16	AALYS*PITMQPSSTFPPISTITSRPR	2	1	1	0	0
NCU03819	COPII coat assembly protein sec-16	NVKPIEPIPRPSS*VTDATSPR	2	1	1	0	0
NCU03819	COPII coat assembly protein sec-16	SQTQS*PGALYGNR	2	1	1	0	0
NCU03830	hypothetical protein	S*FAGAQGDRYR	both	1	1	0	0
NCU03830	hypothetical protein	AAPLT*SSPSGAAR	both	1	0	1	0
NCU03830	hypothetical protein	AAPLTSS*PSGAAR	both	1	1	0	0
NCU03830	hypothetical protein	RS*FAGAQGDRYR	2	1	1	0	0
NCU03837	Snf1 kinase complex beta-subunit Gal83	TSAS*ETEESKAPR	both	1	1	0	0
NCU03855	CCR4-NOT transcription complex	T*S*AANSPSVATVQPVAQER	both	2	1	1	0
NCU03855	CCR4-NOT transcription complex	T*SAANS*PSVATVQPVAQER	1	2	1	1	0
NCU03855	CCR4-NOT transcription complex	TSAANSPSVAT*VQPVAQER	1	1	0	1	0
NCU03855	CCR4-NOT transcription complex	TSAANS*PSVATVQPVAQER	1	1	1	0	0
NCU03858	hypothetical protein	SEGGGGEAT*PTSGTKRPR	1	1	0	1	0
NCU03858	hypothetical protein	EGLYLDIDRPS*TPPGGIRPSK	2	1	1	0	0
NCU03858	hypothetical protein	KEATEAGVSPPPALPT*LAPIAQPNSAATNAK	2	1	0	1	0
NCU03860	cAMP-regulated phosphoprotein family protein Igo1	YFDSGDY*AMSK	1	1	0	0	1
NCU03860	cAMP-regulated phosphoprotein family protein Igo1	KYFDS*GDYAMSK	both	1	1	0	0
NCU03860	cAMP-regulated phosphoprotein family protein Igo1	YFDS*GDYAMSK	both	1	1	0	0
NCU03860	cAMP-regulated phosphoprotein family protein Igo1	KY*FDSGDYAMSK	2	1	0	0	1
NCU03860	cAMP-regulated phosphoprotein family protein Igo1	KYFDSGDY*AMSK	2	1	0	0	1
NCU03860	cAMP-regulated phosphoprotein family protein Igo1	T*SGVQSASTTTET*SRFLFKT*ATAT*TAK	2	4	0	4	0
NCU03870	hypothetical protein	APS*TSEGTAGHGTEK	both	1	1	0	0
NCU03870	hypothetical protein	NRVS*GFFSK	both	1	1	0	0
NCU03870	hypothetical protein	KNRVS*GFFSK	2	1	1	0	0
NCU03875	chromatin remodelling complex ATPase chain ISW1	EANDEDNDEDS*VLGLAPAK	1	1	1	0	0
NCU03880	phosphorylcholine transferase	QFWPS*SRPQS*PSPSGFPR	1	2	2	0	0
NCU03880	phosphorylcholine transferase	DAS*AEEGDTTAPESSR	both	1	1	0	0
NCU03880	phosphorylcholine transferase	KTDS*ATSSHPPSKR	both	1	1	0	0
NCU03880	phosphorylcholine transferase	QFWPSS*RPQSPS*PSGFPR	2	2	2	0	0
NCU03880	phosphorylcholine transferase	QFWPSSRPQS*PSPSGFPR	2	1	1	0	0
NCU03880	phosphorylcholine transferase	KTDSAT*S*SHPPSKR	2	2	1	1	0
NCU03880	phosphorylcholine transferase	DASAEEGDTT*APESSR	2	1	0	1	0
NCU03886	PH domain-containing protein	QTTMMSNASDDT*AIPEFDPNSTAGILVQR	1	1	0	1	0
NCU03887	CreD	AGS*VENLAALLHMHSTAVPPAALTSR	2	1	1	0	0
NCU03888	DUF500 and SH3 domain-containing protein	GFSNNRAS*VQYGR	1	1	1	0	0
NCU03888	DUF500 and SH3 domain-containing protein	RAS*TWQDDVYDQQPR	both	1	1	0	0
NCU03888	DUF500 and SH3 domain-containing protein	GFS*NNRASVQYGR	2	1	1	0	0
NCU03888	DUF500 and SH3 domain-containing protein	AS*TWQDDVYDQQPR	2	1	1	0	0
NCU03890	stromal membrane-associated protein	NGS*LRSQSSTPTAASR	both	1	1	0	0
NCU03897	RNA binding effector protein Scp160	ASNDDESVAEAS*DAGKPR	both	1	1	0	0
NCU03897	RNA binding effector protein Scp160	DLILAAVKEGQNASRS*PRE	1	1	1	0	0
NCU03897	RNA binding effector protein Scp160	VQLVVPEATEANAPVLLVYEGPSS*PTSYEIPR	both	1	1	0	0
NCU03897	RNA binding effector protein Scp160	AS*NDDESVAEASDAGKPR	both	1	1	0	0
NCU03897	RNA binding effector protein Scp160	ASNDDES*VAEASDAGKPR	1	1	1	0	0
NCU03897	RNA binding effector protein Scp160	VQLVVPEATEANAPVLLVYEGPS*SPTSYEIPR	both	1	1	0	0
NCU03897	RNA binding effector protein Scp160	ASNDDES*VAEAS*DAGKPR	both	2	2	0	0
NCU03897	RNA binding effector protein Scp160	VQLVVPEATEANAPVLLVY*EGPSSPTSYEIPR	2	1	0	0	1
NCU03897	RNA binding effector protein Scp160	VQLVVPEAT*EANAPVLLVYEGPSSPTSYEIPR	2	1	0	1	0
NCU03905	hypothetical protein	QATTMS*PPKPAVR	1	1	1	0	0
NCU03905	hypothetical protein	RAALAQWTT*LAAVR	2	1	0	1	0
NCU03932	hypothetical protein	DRS*AT*PPPPTHYDANWEIR	2	2	1	1	0
NCU03947	ubiquitin ligase	VRRS*HIFEDSFAEISR	1	1	1	0	0
NCU03955	phospholipase D1	RFS*NLGGGVSDGDATPR	both	1	1	0	0
NCU03955	phospholipase D1	GGLS*EGEGRDHIAR	2	1	1	0	0
NCU03956	hypothetical protein	KAS*LAELDDSSRK	1	1	1	0	0
NCU03956	hypothetical protein	RKAS*LAELDDSSR	1	1	1	0	0
NCU03985	DUF159 domain-containing protein	SMGTGDKSS*PLKGSK	1	1	1	0	0
NCU03988	60S ribosomal protein L18	S*KGFKV	2	1	1	0	0
NCU04005	casein kinase-1b	TMT*HTATSNTNPPPSNQPQQQQGGIK	2	1	0	1	0
NCU04017	heterochromatin protein	IIKRDPDSEDREGS*VS*Q	1	2	2	0	0
NCU04017	heterochromatin protein	GRPSSNSGT*PQASSNKR	1	1	0	1	0
NCU04017	heterochromatin protein	GRPSS*NSGTPQASSNKR	1	1	1	0	0
NCU04017	heterochromatin protein	PSSHGSRPGS*S*HSTTSHGRR	2	2	2	0	0
NCU04022	C2H2 finger domain-containing protein	SEVDS*DAEEEFNEVVEGIK	both	1	1	0	0
NCU04040	tRNA (uridine-2'-O-)-methyltransferase TRM7	VQATQES*TPAPR	1	1	1	0	0
NCU04041	ATP-dependent RNA helicase mak-5	AAEDLGVDY*DSEELEKAGK	1	1	0	0	1
NCU04041	ATP-dependent RNA helicase mak-5	AAEDLGVDYDS*EELEK	1	1	1	0	0
NCU04041	ATP-dependent RNA helicase mak-5	AAEDLGVDY*DSEELEK	2	1	0	0	1
NCU04047	hypothetical protein	ASTEST*PVPTTEEK	both	1	0	1	0
NCU04047	hypothetical protein	AAS*PKKAAAAK	1	1	1	0	0
NCU04050	cross-pathway control protein 1	RKS*S*VSPPSGR	both	2	2	0	0
NCU04050	cross-pathway control protein 1	KS*SVSPPSGR	1	1	1	0	0
NCU04050	cross-pathway control protein 1	RKSS*VS*PPSGR	2	2	2	0	0
NCU04054	tubulin beta chain	AVS*VPELTQQMFDPK	both	1	1	0	0
NCU04059	hypothetical protein	GRS*PGTGPQTPK	both	1	1	0	0
NCU04059	hypothetical protein	AGS*PFGTPLSIR	both	1	1	0	0
NCU04059	hypothetical protein	GRS*PGTGPQTPKGDGSFAATR	2	1	1	0	0
NCU04097	ABC transporter	RGPEGLSYNS*PGLGGYGLEAK	1	1	1	0	0
NCU04100	vacuolar sorting protein 1	AASPTLAGS*NLDEGGSNGGFFGSFFAAK	both	1	1	0	0
NCU04100	vacuolar sorting protein 1	AASPT*LAGSNLDEGGSNGGFFGSFFAAK	both	1	0	1	0
NCU04100	vacuolar sorting protein 1	TGKPIPQS*ATPAR	both	1	1	0	0
NCU04100	vacuolar sorting protein 1	AASPTLAGSNLDEGGSNGGFFGS*FFAAK	1	1	1	0	0
NCU04100	vacuolar sorting protein 1	AAS*PTLAGSNLDEGGSNGGFFGSFFAAK	1	1	1	0	0
NCU04100	vacuolar sorting protein 1	AASPTLAGSNLDEGGS*NGGFFGSFFAAK	2	1	1	0	0
NCU04102	hypothetical protein	RLS*FSDFTK	both	1	1	0	0
NCU04102	hypothetical protein	RLSFS*DFTKR	1	1	1	0	0
NCU04110	branchpoint-bridging protein	IGSS*GGGDAVDREYEQLMQELGGTGAAPAR	1	1	1	0	0
NCU04110	branchpoint-bridging protein	IDDVVPADGDRS*PS*PAPQYDNHGR	1	2	2	0	0
NCU04110	branchpoint-bridging protein	IDDVVPADGDRS*PS*PAPQYDNHGRR	1	2	2	0	0
NCU04110	branchpoint-bridging protein	LKIDDVVPADGDRS*PS*PAPQYDNHGR	both	2	2	0	0
NCU04115	clathrin light chain	EGSGS*PSASNFLEREK	1	1	1	0	0
NCU04115	clathrin light chain	EGS*GSPSASNFLER	1	1	1	0	0
NCU04115	clathrin light chain	EGSGS*PSASNFLER	2	1	1	0	0
NCU04124	golgi membrane protein	KLGGGRISPT*SSIVSGFNPR	1	1	0	1	0
NCU04124	golgi membrane protein	LGGGRIS*PTSSIVSGFNPR	both	1	1	0	0
NCU04137	vacuolar protein sorting-associated protein Vps5	QPPPVPPALPS*PVR	1	1	1	0	0
NCU04143	protein kinase	LQTEINPIVNPFATATGDSSTFGTLTSS*PTLIR	1	1	1	0	0
NCU04143	protein kinase	SHTIAPS*PTLPR	2	1	1	0	0
NCU04143	protein kinase	AGT*LCSNLDQIQFR	2	1	0	1	0
NCU04145	hypothetical protein	EGPNIIPVS*PR	2	1	1	0	0
NCU04145	hypothetical protein	SKEGPNIIPVS*PR	2	1	1	0	0
NCU04151	hypothetical protein	TTSPGNS*GGTGPFAPPAAASQQR	both	1	1	0	0
NCU04151	hypothetical protein	AGS*VGGGGGYDGGHGNVGLPSGPR	1	1	1	0	0
NCU04151	hypothetical protein	TTS*PGNSGGTGPFAPPAAASQQR	2	1	1	0	0
NCU04158	nitrogen metabolite regulation	S*SYSEMSPLMSR	1	1	1	0	0
NCU04158	nitrogen metabolite regulation	SS*YSEMSPLMSR	2	1	1	0	0
NCU04164	hypothetical protein	T*PTPGKYFGPPKR	1	1	0	1	0
NCU04164	hypothetical protein	T*PTPGKYFGPPK	both	1	0	1	0
NCU04164	hypothetical protein	DARPPRDAAPGT*SSYGEPAPR	1	1	0	1	0
NCU04164	hypothetical protein	TPTPGKY*FGPPK	1	1	0	0	1
NCU04164	hypothetical protein	DAAPGTSSY*GEPAPR	1	1	0	0	1
NCU04164	hypothetical protein	ARPRTPT*PGK	1	1	0	1	0
NCU04164	hypothetical protein	ARPRT*PTPGK	both	1	0	1	0
NCU04164	hypothetical protein	YDRDRS*AS*PR	both	2	2	0	0
NCU04164	hypothetical protein	TPT*PGKYFGPPK	2	1	0	1	0
NCU04164	hypothetical protein	TPT*PGKYFGPPKR	2	1	0	1	0
NCU04164	hypothetical protein	DAAPGT*SSYGEPAPR	2	1	0	1	0
NCU04185	protein kinase gsk3	ILVENEPNVSY*ICSR	both	1	0	0	1
NCU04185	protein kinase gsk3	ILVENEPNVS*YICSR	2	1	1	0	0
NCU04189	glucan synthesis regulatory protein	AIS*PMPSPANGGPYSPGLVSQR	both	1	1	0	0
NCU04189	glucan synthesis regulatory protein	ADINSPYLQGDGRGS*TMSFDTAYGGR	1	1	1	0	0
NCU04189	glucan synthesis regulatory protein	LTGTS*PMSS*PIRPGYGKPSPLAR	2	2	2	0	0
NCU04199	hypothetical protein	QLAT*NSLLNATLTR	1	1	0	1	0
NCU04199	hypothetical protein	LSATEVEGEDS*DDDNDALNR	1	1	1	0	0
NCU04201	signal transduction protein Syg1	TGGRRDS*IVASPTSPVSNR	1	1	1	0	0
NCU04201	signal transduction protein Syg1	TMS*NRDSTALQNLESVR	both	1	1	0	0
NCU04202	nucleoside diphosphate kinase-1	T*ILGATNPLASAPGTIR	1	1	0	1	0
NCU04202	nucleoside diphosphate kinase-1	NVCHGS*DSVENAKK	2	1	1	0	0
NCU04216	amidophosphoribosyltransferase	VLVANSGPVNVS*TPEPPALMENPENR	1	1	1	0	0
NCU04216	amidophosphoribosyltransferase	VLVANSGPVNVST*PEPPALMENPENR	2	1	0	1	0
NCU04221	trehalase-2	TY*SQNSLFK	1	1	0	0	1
NCU04221	trehalase-2	NLS*IDEYNVYDDAK	both	1	1	0	0
NCU04221	trehalase-2	TYS*QNSLFK	2	1	1	0	0
NCU04227	hypothetical protein	LS*SPAGSQIFER	both	1	1	0	0
NCU04227	hypothetical protein	GAITGNETAS*NYGSFDNTDVRR	1	1	1	0	0
NCU04227	hypothetical protein	GAITGNET*ASNYGSFDNTDVR	1	1	0	1	0
NCU04227	hypothetical protein	STGAS*PVQSDVYITPQSPGR	2	1	1	0	0
NCU04227	hypothetical protein	GAITGNETAS*NYGSFDNTDVR	2	1	1	0	0
NCU04232	hypothetical protein	ESDVT*PNRAPR	both	1	0	1	0
NCU04232	hypothetical protein	ES*DVTPNRAPR	both	1	1	0	0
NCU04232	hypothetical protein	ARQS*PIKR	both	1	1	0	0
NCU04241	TBC1 domain family member 22A	RY*SDSADIAIERPASTYPMPK	both	1	0	0	1
NCU04241	TBC1 domain family member 22A	FDSLNLSNAGSRPRTPPPS*SSALGR	1	1	1	0	0
NCU04241	TBC1 domain family member 22A	RYSDS*ADIAIERPASTYPMPK	2	1	1	0	0
NCU04242	ATP-dependent helicase NAM7	AGGSDELS*NIDPDENLLYGVYGGRGPR	both	1	1	0	0
NCU04242	ATP-dependent helicase NAM7	ATES*IAGESVANSEFTDATSSVIGGK	2	1	1	0	0
NCU04249	hypothetical protein	T*LSNLAHKG	2	1	0	1	0
NCU04258	dim-2-associated protein-1	GLS*PIPSVSGYTEGSEAPNRDSR	1	1	1	0	0
NCU04258	dim-2-associated protein-1	RPAS*PLIPSADSK	1	1	1	0	0
NCU04258	dim-2-associated protein-1	GLS*PIPSVSGYTEGSEAPNR	1	1	1	0	0
NCU04266	hypothetical protein	TVNVGSGRIS*GDVSK	2	1	1	0	0
NCU04279	protein kinase domain-containing protein	MS*TPQPAEAAIGSSSGSGAVAAAWAGWAISSFTNK	both	1	1	0	0
NCU04289	hypothetical protein	RT*PSISTTDLVGR	1	1	0	1	0
NCU04306	methionine aminopeptidase 2B	LSVDETKPAPAAANGNDS*DAES*GDEEAEEGAAAPAAGAAK	1	2	2	0	0
NCU04314	hypothetical protein	HSNVS*NPSVPHYLEQFK	both	1	1	0	0
NCU04314	hypothetical protein	TET*SSSGGSVDDEHKATHD	1	1	0	1	0
NCU04314	hypothetical protein	RHSNVSNPS*VPHYLEQFK	both	1	1	0	0
NCU04314	hypothetical protein	RHS*NVSNPSVPHYLEQFK	1	1	1	0	0
NCU04314	hypothetical protein	RHSNVSNPS*VPHY*LEQFK	2	2	1	0	1
NCU04314	hypothetical protein	HS*NVSNPSVPHYLEQFK	2	1	1	0	0
NCU04314	hypothetical protein	TETSS*SGGSVDDEHKATHD	2	1	1	0	0
NCU04314	hypothetical protein	RHSNVSNPSVPHY*LEQFK	2	1	0	0	1
NCU04314	hypothetical protein	RHSNVSNPS*VPHYLEQFKTK	2	1	1	0	0
NCU04328	metaphase-anaphase transition protein	TRTES*FSAK	1	1	1	0	0
NCU04329	hypothetical protein	RNS*WFSNIASK	1	1	1	0	0
NCU04335	protein kinase	T*PSHEDDSRAPSREHTR	both	1	0	1	0
NCU04335	protein kinase	NSS*MADLKR	both	1	1	0	0
NCU04335	protein kinase	GLFSVGS*GGSSSPSR	1	1	1	0	0
NCU04335	protein kinase	GLFS*VGSGGSSSPSR	1	1	1	0	0
NCU04335	protein kinase	NKRPAS*PAASVK	both	1	1	0	0
NCU04335	protein kinase	SSAGRNS*PLLTPHVR	both	1	1	0	0
NCU04335	protein kinase	RISLFQYEAFS*LPASR	1	1	1	0	0
NCU04335	protein kinase	ISLFQYEAFS*LPASR	both	1	1	0	0
NCU04335	protein kinase	RPAS*PAASVK	both	1	1	0	0
NCU04335	protein kinase	GLFSVGSGGS*SSPSR	2	1	1	0	0
NCU04335	protein kinase	RIS*LFQYEAFSLPASR	2	1	1	0	0
NCU04335	protein kinase	T*PS*HEDDSRAPS*REHTR	2	3	2	1	0
NCU04335	protein kinase	TPS*HEDDSRAPSREHTR	2	1	1	0	0
NCU04335	protein kinase	SANLITPQDSSHEPT*SPTSLR	2	1	0	1	0
NCU04335	protein kinase	TPS*HEDDSRAPS*REHTR	2	2	2	0	0
NCU04335	protein kinase	RPAS*PAAS*VKSTPK	2	2	2	0	0
NCU04335	protein kinase	RGLFSVGS*GGSSSPSR	2	1	1	0	0
NCU04350	chitin synthase 6	S*TPGPDDQMIIEAIQGVLR	1	1	1	0	0
NCU04350	chitin synthase 6	RAS*PYQDFPGGHSR	both	1	1	0	0
NCU04352	chitin synthase C	ADPDIAIDEVS*ESGEPSRK	1	1	1	0	0
NCU04355	phosphatidylinositol 4-kinase type II subunit alpha	RFS*FATPASR	both	1	1	0	0
NCU04360	hypothetical protein	NLFSSVT*AAEDNFLYSFDQDSTPGFSR	1	1	0	1	0
NCU04360	hypothetical protein	YDDREDYSAAPNPPS*PSLLPK	both	1	1	0	0
NCU04360	hypothetical protein	YDDREDY*SAAPNPPSPSLLPK	2	1	0	0	1
NCU04363	hypothetical protein	SNT*PLPGRPK	both	1	0	1	0
NCU04363	hypothetical protein	GATS*DGEMS*DGGAK	1	2	2	0	0
NCU04380	acyl-CoA synthetase	LVAKPPYTLDVPGQT*PVEGETPVR	2	1	0	1	0
NCU04386	hypothetical protein	SEIYPAAAGGS*PR	1	1	1	0	0
NCU04386	hypothetical protein	QHS*PVKPSPLK	both	1	1	0	0
NCU04388	phosphatidylglycerol/phosphatidylinositol transfer protein	YGYIRLINTS*ADLCK	1	1	1	0	0
NCU04389	set-domain histone methyltransferase-4	AAS*EGHLEDAPENDRR	both	1	1	0	0
NCU04427	hypothetical protein	LSSMAERPS*TSDER	both	1	1	0	0
NCU04427	hypothetical protein	RRQS*IHGGFGQLGPPK	both	1	1	0	0
NCU04427	hypothetical protein	RQS*IHGGFGQLGPPK	2	1	1	0	0
NCU04427	hypothetical protein	LSSMAERPST*SDER	2	1	0	1	0
NCU04427	hypothetical protein	SSPIST*R	2	1	0	1	0
NCU04433	cysteine-14	GSANGEDISTVPT*ATSADACALAR	1	1	0	1	0
NCU04439	ATP-dependent RNA helicase dbp-4	GPLQPALLDAHS*DVEEDPLALLR	both	1	1	0	0
NCU04449	prolyl-tRNA synthetase	LAEQWCMFGRS*Y	1	1	1	0	0
NCU04457	DUF803 domain membrane protein	YGPSIT*HSPPRAPGVTGVR	2	1	0	1	0
NCU04469	hypothetical protein	GLS*LHGAYVEDGLKGSPR	1	1	1	0	0
NCU04472	DEAD/DEAH box helicase	TDTVISS*PVDYKVHK	2	1	1	0	0
NCU04498	hypothetical protein	MS*FSPGPGSGAASGR	1	1	1	0	0
NCU04504	ATP-dependent rRNA helicase rrp-3	KTS*DEPSALKK	1	1	1	0	0
NCU04511	bud site selection protein 7	NATLAAEQT*EGLERPPSAIDPEVVR	1	1	0	1	0
NCU04511	bud site selection protein 7	NATLAAEQTEGLERPPS*AIDPEVVR	both	1	1	0	0
NCU04511	bud site selection protein 7	NAST*DALRGS*PDHTTNGETAPK	both	2	1	1	0
NCU04514	GTPase-activating protein gyp3	KTS*VSIR	both	1	1	0	0
NCU04535	spindle pole body component	SAFAAPPS*PR	both	1	1	0	0
NCU04538	hypothetical protein	RAS*EAAAPGAVSHRR	both	1	1	0	0
NCU04538	hypothetical protein	RAS*EAAAPGAVSHR	both	1	1	0	0
NCU04540	F-box/WD-40 domain containing protein-1	AMS*PPPQQSATTR	both	1	1	0	0
NCU04552	cytoplasmic ribosomal protein-5	VTPTQGAKT*A	both	1	0	1	0
NCU04553	ubiquitin/cytoplasmic ribosomal protein-6	CHLTYVFEKS*S	both	1	1	0	0
NCU04553	ubiquitin/cytoplasmic ribosomal protein-6	KVY*TTPK	1	1	0	0	1
NCU04553	ubiquitin/cytoplasmic ribosomal protein-6	CHLT*YVFEKSS	both	1	0	1	0
NCU04566	protein kinase SNF1	LKPHSRS*QLR	1	1	1	0	0
NCU04566	protein kinase SNF1	LKPHS*RSQLR	2	1	1	0	0
NCU04584	hypothetical protein	QAEDT*SDAEPQYTKK	1	1	0	1	0
NCU04584	hypothetical protein	QAEDT*SDAEPQYTK	1	1	0	1	0
NCU04584	hypothetical protein	QAEDTS*DAEPQYTK	2	1	1	0	0
NCU04585	PX domain-containing protein	RTS*CDYRTEVESAR	both	1	1	0	0
NCU04585	PX domain-containing protein	SPS*SLSLTLESLR	1	1	1	0	0
NCU04598	hypothetical protein	VTAVTTANS*PNLTTK	1	1	1	0	0
NCU04600	protein phosphatase 2C isoform gamma	GPGVHHNFDDS*DSGYDLEDNGNK	1	1	1	0	0
NCU04600	protein phosphatase 2C isoform gamma	GPGVHHNFDDS*DS*GYDLEDNGNK	both	2	2	0	0
NCU04600	protein phosphatase 2C isoform gamma	GPGVHHNFDDSDSGY*DLEDNGNK	2	1	0	0	1
NCU04604	hypothetical protein	RKS*LTTPESAIDILYENQR	1	1	1	0	0
NCU04604	hypothetical protein	KLS*FPSLK	both	1	1	0	0
NCU04610	oxysterol binding protein	LGAANSDSVDS*LPSNETAGR	2	1	1	0	0
NCU04610	oxysterol binding protein	TS*LGAGTTPR	2	1	1	0	0
NCU04611	transcription elongation factor spt-6	EGFIVDEDEEDEAEDS*DARER	both	1	1	0	0
NCU04612	mitogen activated protein kinase kinase 2	RQLT*AEELQR	both	1	0	1	0
NCU04612	mitogen activated protein kinase kinase 2	SHLQPQLS*PSSHDFLR	both	1	1	0	0
NCU04612	mitogen activated protein kinase kinase 2	SSDEPTPTS*AEQAALAAQVDR	1	1	1	0	0
NCU04617	hypothetical protein	LSQPTT*PRNEDVDLHIR	both	1	0	1	0
NCU04617	hypothetical protein	GS*VLAPYNEEDPYVDWDASSNGGRPDFGHGIAPQR	1	1	1	0	0
NCU04622	hypothetical protein	IGS*HDQVLALI	both	1	1	0	0
NCU04622	hypothetical protein	LFVRNDDLES*VSHLGEGVLAVER	1	1	1	0	0
NCU04622	hypothetical protein	NDDLES*VSHLGEGVLAVER	both	1	1	0	0
NCU04622	hypothetical protein	LFVRNDDLESVS*HLGEGVLAVER	2	1	1	0	0
NCU04640	eukaryotic translation initiation factor 2 beta subunit	SVT*FTDEK	1	1	0	1	0
NCU04640	eukaryotic translation initiation factor 2 beta subunit	KS*VTFTDEK	1	1	1	0	0
NCU04640	eukaryotic translation initiation factor 2 beta subunit	SVTFTDEKLVVNPDGSVT*MDASPADEIK	2	1	0	1	0
NCU04640	eukaryotic translation initiation factor 2 beta subunit	S*VTFTDEK	2	1	1	0	0
NCU04645	DUF124 domain-containing protein	HY*PPPPQSAGSSATPPPK	2	1	0	0	1
NCU04652	AP-3 complex subunit delta	NRDDPFYIGDLGS*PSR	both	1	1	0	0
NCU04652	AP-3 complex subunit delta	PT*TLGT*PSGS*S*KR	1	4	2	2	0
NCU04656	MFS transporter	YVANSGS*SDGEEIIDGAALR	1	1	1	0	0
NCU04656	MFS transporter	YVANS*GSSDGEEIIDGAALR	1	1	1	0	0
NCU04656	MFS transporter	YVANSGSS*DGEEIIDGAALR	2	1	1	0	0
NCU04661	hypothetical protein	LVRT*SEEGSTAGQSR	both	1	0	1	0
NCU04661	hypothetical protein	GS*NPFVGSIVERGSPGSS*PIR	1	2	2	0	0
NCU04661	hypothetical protein	S*SSPAVSEQGRPAPINTTLGR	1	1	1	0	0
NCU04661	hypothetical protein	SSSPAVSEQGRPAPINT*TLGR	2	1	0	1	0
NCU04663	hypothetical protein	KLPDVVPVSEPSHGS*PMVR	1	1	1	0	0
NCU04663	hypothetical protein	RQS*FQGGGAPAMR	both	1	1	0	0
NCU04670	hypothetical protein	TTPSISMPLAVELPGDMPIYPPQRLGT*PPSR	2	1	0	1	0
NCU04671	hypothetical protein	RPSPRPANAPS*PAMNMTLESQTR	2	1	1	0	0
NCU04673	C2H2 finger domain-containing protein	EAAAVSPS*LNR	2	1	1	0	0
NCU04692	hypothetical protein	RES*ILAQIHAIEAEMGLSSEK	2	1	1	0	0
NCU04718	hypothetical protein	NMLATELTES*LRR	both	1	1	0	0
NCU04718	hypothetical protein	S*LITLMLHNNTR	both	1	1	0	0
NCU04718	hypothetical protein	LGNIAS*QSTSAIPR	1	1	1	0	0
NCU04724	VHS domain-containing protein	AKES*GGSVPGS*PR	1	2	2	0	0
NCU04724	VHS domain-containing protein	AKESGGS*VPGS*PR	2	2	2	0	0
NCU04730	post-transcriptional silencing protein QDE-2	ELFDALDENDS*VKT*DDFAR	both	2	1	1	0
NCU04732	hypothetical protein	GASFLNFLKS*PK	both	1	1	0	0
NCU04732	hypothetical protein	GAS*FLNFLKSPK	both	1	1	0	0
NCU04732	hypothetical protein	AYEPSLAS*PTSGSQTTK	both	1	1	0	0
NCU04732	hypothetical protein	STSGLVSSGTVGLPSSPRPGANRFPSLDS*TR	1	1	1	0	0
NCU04732	hypothetical protein	GASFLNFLKS*PKK	2	1	1	0	0
NCU04732	hypothetical protein	STSGLVSSGT*VGLPSSPRPGANRFPSLDSTR	2	1	0	1	0
NCU04736	plasma membrane calcium-transporting ATPase 3	APTITIDTTAVSPQPQES*PESAPR	1	1	1	0	0
NCU04736	plasma membrane calcium-transporting ATPase 3	APTIT*IDTTAVSPQPQESPESAPR	1	1	0	1	0
NCU04738	hypothetical protein	MS*RSNPALAAR	1	1	1	0	0
NCU04742	hypothetical protein	ART*PS*PQPTPR	both	2	1	1	0
NCU04747	serine/threonine protein kinase Kin1	EKHS*LADIVPPQPVHNAEPR	1	1	1	0	0
NCU04747	serine/threonine protein kinase Kin1	SASGAT*TAATTTTTTSTATSSR	both	1	0	1	0
NCU04747	serine/threonine protein kinase Kin1	SHS*EDQPREPIQGGLLSPDMVPAKK	2	1	1	0	0
NCU04757	hypothetical protein	SMSPNPNRFAPS*PLNEGPIQPK	1	1	1	0	0
NCU04757	hypothetical protein	IDRS*MS*PNPNR	1	2	2	0	0
NCU04757	hypothetical protein	ASTTSQLS*VDLEDEHGIPQIGQQVPMYK	1	1	1	0	0
NCU04757	hypothetical protein	AAAFGIGRPSSHDES*THVLPANR	1	1	1	0	0
NCU04757	hypothetical protein	SMS*PNPNRFAPSPLNEGPIQPK	2	1	1	0	0
NCU04757	hypothetical protein	S*NDFAMSSENLNK	2	1	1	0	0
NCU04757	hypothetical protein	AAAFGIGRPSS*HDESTHVLPANR	2	1	1	0	0
NCU04761	hypothetical protein	QQVTS*PTAAK	1	1	1	0	0
NCU04761	hypothetical protein	S*AQLDFSSLGPLKK	1	1	1	0	0
NCU04761	hypothetical protein	QQVTSPT*AAK	1	1	0	1	0
NCU04761	hypothetical protein	SLTGEAAAVGS*PMKK	1	1	1	0	0
NCU04761	hypothetical protein	QQVT*SPTAAK	2	1	0	1	0
NCU04761	hypothetical protein	SAQLDFS*SLGPLKK	2	1	1	0	0
NCU04772	coatamer subunit protein	VFNDS*DNEEEATVNGR	1	1	1	0	0
NCU04776	hypothetical protein	YRS*RS*PLPGGSR	1	2	2	0	0
NCU04776	hypothetical protein	Y*RS*RSPLPGGSR	2	2	1	0	1
NCU04777	PrnX protein	HLS*LQSIVHR	both	1	1	0	0
NCU04777	PrnX protein	HLS*LQS*IVHR	both	2	2	0	0
NCU04782	mst2	MEIDTSAPTILESTEPNELGIIQPEVIS*PR	2	1	1	0	0
NCU04784	hypothetical protein	ES*GSPAPREPVVHEGQGFATSIDLMK	2	1	1	0	0
NCU04784	hypothetical protein	GLGKPVS*TTNLR	2	1	1	0	0
NCU04790	eukaryotic peptide chain release factor GTP-binding subunit	TESAAAS*GRT*SPAPSSGR	1	2	1	1	0
NCU04790	eukaryotic peptide chain release factor GTP-binding subunit	TS*PAPSSGRASPSAAK	1	1	1	0	0
NCU04790	eukaryotic peptide chain release factor GTP-binding subunit	TSPAPSSGRAS*PSAAK	both	1	1	0	0
NCU04790	eukaryotic peptide chain release factor GTP-binding subunit	TESAAASGRT*SPAPSSGR	both	1	0	1	0
NCU04790	eukaryotic peptide chain release factor GTP-binding subunit	TESAAAS*GRTSPAPSSGR	1	1	1	0	0
NCU04790	eukaryotic peptide chain release factor GTP-binding subunit	TSPAPS*SGRAS*PSAAK	2	2	2	0	0
NCU04790	eukaryotic peptide chain release factor GTP-binding subunit	TS*PAPSSGRAS*PSAAK	2	2	2	0	0
NCU04790	eukaryotic peptide chain release factor GTP-binding subunit	AVQKTESAAASGRT*SPAPSSGR	2	1	0	1	0
NCU04790	eukaryotic peptide chain release factor GTP-binding subunit	TS*PAPS*S*GRASPSAAK	2	3	3	0	0
NCU04790	eukaryotic peptide chain release factor GTP-binding subunit	AVQKTESAAASGRTS*PAPSSGR	2	1	1	0	0
NCU04790	eukaryotic peptide chain release factor GTP-binding subunit	TESAAASGRTS*PAPSSGR	2	1	1	0	0
NCU04795	hypothetical protein	LGADS*DDEGTEIRR	both	1	1	0	0
NCU04795	hypothetical protein	STS*QDLVTVSTNLK	both	1	1	0	0
NCU04795	hypothetical protein	NT*SATVLKR	1	1	0	1	0
NCU04795	hypothetical protein	RVPS*MISAPK	both	1	1	0	0
NCU04795	hypothetical protein	NRSNADVAGT*GKGK	2	1	0	1	0
NCU04795	hypothetical protein	RGSTINGAET*ANENHLHPLASALPSQGQVDNPR	2	1	0	1	0
NCU04799	polyadenylate-binding protein	GASPIPGAPADLSAGSFLQAQLAT*TQDPQAQK	both	1	0	1	0
NCU04799	polyadenylate-binding protein	GAS*PIPGAPADLSAGSFLQAQLATTQDPQAQK	both	1	1	0	0
NCU04799	polyadenylate-binding protein	GASPIPGAPADLSAGS*FLQAQLATTQDPQAQK	1	1	1	0	0
NCU04799	polyadenylate-binding protein	GASPIPGAPADLS*AGSFLQAQLATTQDPQAQKQIIGENLFPK	2	1	1	0	0
NCU04807	universal stress protein family domain-containing protein	T*PLSNPNSPIEHK	both	1	0	1	0
NCU04807	universal stress protein family domain-containing protein	TPMDSDTEADLT*DIKR	1	1	0	1	0
NCU04807	universal stress protein family domain-containing protein	S*KSPHELLAER	both	1	1	0	0
NCU04807	universal stress protein family domain-containing protein	SLS*DAGIKPVEFGPR	2	1	1	0	0
NCU04807	universal stress protein family domain-containing protein	TPMDS*DTEADLTDIKR	2	1	1	0	0
NCU04814	DUF21 and CBS domain-containing protein	RVS*EDVLGK	both	1	1	0	0
NCU04814	DUF21 and CBS domain-containing protein	SST*GVDGQTVNTTVPIR	1	1	0	1	0
NCU04814	DUF21 and CBS domain-containing protein	SGS*ITENIIETR	both	1	1	0	0
NCU04814	DUF21 and CBS domain-containing protein	RSS*TGVDGQTVNTTVPIR	both	1	1	0	0
NCU04814	DUF21 and CBS domain-containing protein	S*GSITENIIETR	2	1	1	0	0
NCU04814	DUF21 and CBS domain-containing protein	IVEPLT*GAGS*TVSEAAHLINERDPK	2	2	1	1	0
NCU04826	hypothetical protein	SASRAS*VTTPTSDAAR	both	1	1	0	0
NCU04826	hypothetical protein	KPASSST*VSPR	both	1	0	1	0
NCU04826	hypothetical protein	ASVTTPTS*DAAR	both	1	1	0	0
NCU04826	hypothetical protein	ASVTT*PTSDAAR	1	1	0	1	0
NCU04826	hypothetical protein	TRPS*SSEIDSK	1	1	1	0	0
NCU04826	hypothetical protein	KRLS*LASSTGPTPTTAR	1	1	1	0	0
NCU04826	hypothetical protein	TSAVPS*STGASPTKPSAR	1	1	1	0	0
NCU04826	hypothetical protein	TSAVPSSTGAS*PTKPSAR	both	1	1	0	0
NCU04826	hypothetical protein	TASPKS*PTTAAK	both	1	1	0	0
NCU04826	hypothetical protein	KPASSSTVS*PR	both	1	1	0	0
NCU04826	hypothetical protein	TRPSS*SEIDSK	both	1	1	0	0
NCU04826	hypothetical protein	TAS*PKS*PTTAAK	both	2	2	0	0
NCU04826	hypothetical protein	TTRPAS*ISSAPK	2	1	1	0	0
NCU04826	hypothetical protein	TASPKS*PTTAAKR	2	1	1	0	0
NCU04826	hypothetical protein	TAS*PKSPTTAAKR	2	1	1	0	0
NCU04826	hypothetical protein	RTSAVPSSTGAS*PTKPSAR	2	1	1	0	0
NCU04826	hypothetical protein	ASVT*TPTSDAAR	2	1	0	1	0
NCU04838	BTB domain and ankyrin repeat containing protein	NEPFGHS*PELKPK	both	1	1	0	0
NCU04840	autophagy protein Atg13	ADS*YAEPGS*LPSHR	1	2	2	0	0
NCU04840	autophagy protein Atg13	RPS*ISFQPFK	1	1	1	0	0
NCU04840	autophagy protein Atg13	ADSYAEPGS*LPSHR	1	1	1	0	0
NCU04840	autophagy protein Atg13	YSSS*FSHRR	2	1	1	0	0
NCU04840	autophagy protein Atg13	S*LSLGAGGGEAPSLSTLLAFQR	2	1	1	0	0
NCU04840	autophagy protein Atg13	ADS*YAEPGSLPSHR	2	1	1	0	0
NCU04909	hypothetical protein	AASPEPS*PAPPAIVALSAEEIR	1	1	1	0	0
NCU04909	hypothetical protein	AAS*PEPSPAPPAIVALSAEEIR	both	1	1	0	0
NCU04921	DUF1295 domain-containing protein	RYS*TENVNK	1	1	1	0	0
NCU04921	DUF1295 domain-containing protein	RYS*TENVNKK	both	1	1	0	0
NCU04921	DUF1295 domain-containing protein	RY*STENVNK	2	1	0	0	1
NCU04924	hypothetical protein similar to phosphatidyl synthase	NS*FGASLPIPR	both	1	1	0	0
NCU04924	hypothetical protein similar to phosphatidyl synthase	LSS*VTFPGGVAEALQEASGGTLPLKPTR	both	1	1	0	0
NCU04924	hypothetical protein similar to phosphatidyl synthase	LSSVT*FPGGVAEALQEASGGTLPLKPTR	both	1	0	1	0
NCU04924	hypothetical protein similar to phosphatidyl synthase	LSRNS*FGASLPIPR	both	1	1	0	0
NCU04924	hypothetical protein similar to phosphatidyl synthase	RLS*RNS*FGASLPIPR	both	2	2	0	0
NCU04924	hypothetical protein similar to phosphatidyl synthase	RLS*RNSFGASLPIPR	both	1	1	0	0
NCU04924	hypothetical protein similar to phosphatidyl synthase	TNPHT*PPES*PTETQIK	both	2	1	1	0
NCU04924	hypothetical protein similar to phosphatidyl synthase	QDSLT*IPLSPSVANHNTIEVPATR	1	1	0	1	0
NCU04924	hypothetical protein similar to phosphatidyl synthase	SPDAHADLYMHNLS*ASPSLKER	2	1	1	0	0
NCU04924	hypothetical protein similar to phosphatidyl synthase	QDS*LTIPLSPSVANHNTIEVPATR	2	1	1	0	0
NCU04927	hypothetical protein	YSPT*QQAEPIPSVTLAPPAPIQPTR	both	1	0	1	0
NCU04927	hypothetical protein	AAS*PTSSNSTVHMR	both	1	1	0	0
NCU04927	hypothetical protein	EQDAIESLLFMS*SPGNSANLK	2	1	1	0	0
NCU04954	hypothetical protein	NNPSTS*ALTPPEENPVQNR	2	1	1	0	0
NCU04987	hemolysin-III channel protein Izh2	RRPS*TASIASASR	1	1	1	0	0
NCU05007	spindle poison sensitivity protein Scp3	GLSVLDAPLPAS*FDSNGISHAAR	both	1	1	0	0
NCU05007	spindle poison sensitivity protein Scp3	SKIGEDVSVISSS*PR	both	1	1	0	0
NCU05007	spindle poison sensitivity protein Scp3	Y*GPWPSSVPEK	1	1	0	0	1
NCU05007	spindle poison sensitivity protein Scp3	SKIGEDVSVIS*SSPR	both	1	1	0	0
NCU05007	spindle poison sensitivity protein Scp3	YGPWPS*SVPEK	both	1	1	0	0
NCU05007	spindle poison sensitivity protein Scp3	SGS*LNINPNPAGPGAAPTMIASPMPGGQLPATHR	both	1	1	0	0
NCU05007	spindle poison sensitivity protein Scp3	GLSVLDAPLPASFDSNGIS*HAAR	1	1	1	0	0
NCU05007	spindle poison sensitivity protein Scp3	QGS*LTGESLSALTQQFQR	both	1	1	0	0
NCU05007	spindle poison sensitivity protein Scp3	FGS*PISQSPSR	both	1	1	0	0
NCU05007	spindle poison sensitivity protein Scp3	GLSVLDAPLPASFDS*NGISHAAR	both	1	1	0	0
NCU05007	spindle poison sensitivity protein Scp3	FDHSRS*PPNTSHVPCK	both	1	1	0	0
NCU05007	spindle poison sensitivity protein Scp3	SKIGEDVS*VISSSPRGLHPNLGR	1	1	1	0	0
NCU05007	spindle poison sensitivity protein Scp3	FDHS*RSPPNTSHVPCK	both	1	1	0	0
NCU05007	spindle poison sensitivity protein Scp3	FGS*PISQSPS*R	1	2	2	0	0
NCU05007	spindle poison sensitivity protein Scp3	FGS*PISQS*PSR	both	2	2	0	0
NCU05007	spindle poison sensitivity protein Scp3	GFDAPLDSTGLDATKFGS*PISQSPSR	1	1	1	0	0
NCU05007	spindle poison sensitivity protein Scp3	TAPNQT*S*PKLASLVSK	1	2	1	1	0
NCU05007	spindle poison sensitivity protein Scp3	GLS*VLDAPLPAS*FDSNGISHAAR	both	2	2	0	0
NCU05007	spindle poison sensitivity protein Scp3	FGLGVS*PVPK	both	1	1	0	0
NCU05007	spindle poison sensitivity protein Scp3	IGEDVSVISS*SPR	1	1	1	0	0
NCU05007	spindle poison sensitivity protein Scp3	FGLES*SSLGMSVTQDVNTSHTLR	both	1	1	0	0
NCU05007	spindle poison sensitivity protein Scp3	SIKHPPSAFGHVGS*PLR	both	1	1	0	0
NCU05007	spindle poison sensitivity protein Scp3	GLSVLDAPLPAS*FDS*NGISHAAR	both	2	2	0	0
NCU05007	spindle poison sensitivity protein Scp3	IGEDVS*VISSSPR	2	1	1	0	0
NCU05007	spindle poison sensitivity protein Scp3	IGEDVSVIS*SSPR	2	1	1	0	0
NCU05007	spindle poison sensitivity protein Scp3	NSSLASAFVSEDSNRQGS*LTGESLSALTQQFQR	2	1	1	0	0
NCU05010	hypothetical protein	VQIAAVTSGGY*T*AGVGAR	1	2	0	1	1
NCU05010	hypothetical protein	ANIEALRPT*SPQSFAR	2	1	0	1	0
NCU05010	hypothetical protein	ASS*NSKLAATIPFTLTLIR	2	1	1	0	0
NCU05041	trehalose-phosphatase	IDEHDIARS*PGTVGLEETGSVDR	1	1	1	0	0
NCU05041	trehalose-phosphatase	TESSLPGHLRPSVINVPVT*PGISR	1	1	0	1	0
NCU05041	trehalose-phosphatase	RLS*TAVTDSGAAAVGNQDSLSDIR	1	1	1	0	0
NCU05041	trehalose-phosphatase	RIDEHDIARSPGT*VGLEETGSVDR	both	1	0	1	0
NCU05041	trehalose-phosphatase	RLST*AVTDSGAAAVGNQDSLSDIR	both	1	0	1	0
NCU05041	trehalose-phosphatase	RIDEHDIARS*PGTVGLEETGSVDR	both	1	1	0	0
NCU05041	trehalose-phosphatase	TESSLPGHLRPS*VINVPVTPGISR	2	1	1	0	0
NCU05041	trehalose-phosphatase	RLSTAVT*DSGAAAVGNQDSLSDIR	2	1	0	1	0
NCU05046	calcium-transporting ATPase 3	IFGEYFGSPASTDEVS*LQDTHTR	1	1	1	0	0
NCU05046	calcium-transporting ATPase 3	IFGEYFGSPAS*TDEVSLQDTHTR	1	1	1	0	0
NCU05064	C2H2 transcription factor	RDS*LSSVADDAWR	both	1	1	0	0
NCU05064	C2H2 transcription factor	HLDDNNHHPVTTT*TPTR	1	1	0	1	0
NCU05064	C2H2 transcription factor	AAT*AGSVMPVVR	1	1	0	1	0
NCU05064	C2H2 transcription factor	SMST*SSIPNISQLGAPYGASDAR	both	1	0	1	0
NCU05064	C2H2 transcription factor	GASPS*DFGTPTSATFSTGQNSPR	1	1	1	0	0
NCU05064	C2H2 transcription factor	S*MSTSSIPNISQLGAPYGASDAR	1	1	1	0	0
NCU05064	C2H2 transcription factor	RLS*VPSGGNPFQSPHGSNVR	1	1	1	0	0
NCU05064	C2H2 transcription factor	HLDDNNHHPVTT*TTPTR	2	1	0	1	0
NCU05169	catalase 2	ALHVYS*PYQR	1	1	1	0	0
NCU05169	catalase 2	ALHVY*SPYQR	2	1	0	0	1
NCU05194	DNA replication licensing factor mcm6	QPS*AAPS*QAHREK	both	2	2	0	0
NCU05194	DNA replication licensing factor mcm6	GPPSESLGAAS*EDEGEEGFADDQVPVR	2	1	1	0	0
NCU05199	hypothetical protein	SAS*VGESNSFGK	1	1	1	0	0
NCU05199	hypothetical protein	S*ASVGESNSFGK	2	1	1	0	0
NCU05201	potassium channel protein	QLALNAS*RVGR	1	1	1	0	0
NCU05210	ultraviolet sensitive-2	HLDTS*CPGSPQAASK	both	1	1	0	0
NCU05210	ultraviolet sensitive-2	TPPTIQAILPDQAGPS*SPSKR	both	1	1	0	0
NCU05210	ultraviolet sensitive-2	HLDT*SCPGSPQAASK	1	1	0	1	0
NCU05211	hypothetical protein	ALALTSATKPTRTS*PR	1	1	1	0	0
NCU05218	histone acetyltransferase esa-1	QPS*FSREQEIEK	both	1	1	0	0
NCU05219	hypothetical protein	RES*MTAGSDGPGSPR	both	1	1	0	0
NCU05219	hypothetical protein	RGS*MRPEPQYR	both	1	1	0	0
NCU05219	hypothetical protein	RGS*SNVSGVSSGFLNR	1	1	1	0	0
NCU05219	hypothetical protein	TLGNGTFNPDLGT*SPPPVSNKPGPGPIAPPSR	both	1	0	1	0
NCU05219	hypothetical protein	RESMT*AGSDGPGSPR	both	1	0	1	0
NCU05219	hypothetical protein	RRGS*SNVSGVSSGFLNR	both	1	1	0	0
NCU05219	hypothetical protein	NFS*PSGLQHGPR	both	1	1	0	0
NCU05219	hypothetical protein	EEPKGEERS*PAPNPGSPWQAR	2	1	1	0	0
NCU05219	hypothetical protein	RES*MTAGSDGPGS*PR	2	2	2	0	0
NCU05220	ATP synthase subunit F	VVS*FYEKLPR	1	1	1	0	0
NCU05220	ATP synthase subunit F	VVS*FYEK	1	1	1	0	0
NCU05233	p60 domain-containing protein	AESNNVEEDDAS*LEEDDDVELR	both	1	1	0	0
NCU05257	homeobox and C2H2 transcription factor	SIS*PGVR	1	1	1	0	0
NCU05259	acyl-CoA desaturase 1	AGLQPTRVTPPVT*TADAA	1	1	0	1	0
NCU05259	acyl-CoA desaturase 1	QQAKPADAAPAT*T*K	1	2	0	2	0
NCU05259	acyl-CoA desaturase 1	AGLQPTRVT*PPVTTADAA	2	1	0	1	0
NCU05265	hypothetical protein	QAVGPAGS*PVVR	both	1	1	0	0
NCU05265	hypothetical protein	RAT*PPPAQGVAALR	both	1	0	1	0
NCU05265	hypothetical protein	SAS*VRPPPLDAASR	1	1	1	0	0
NCU05265	hypothetical protein	ERSS*RS*PVAYER	1	2	2	0	0
NCU05265	hypothetical protein	SS*RS*PVAYER	1	2	2	0	0
NCU05265	hypothetical protein	AAS*VRPVAEAVR	both	1	1	0	0
NCU05265	hypothetical protein	LGS*VQPEMVGR	2	1	1	0	0
NCU05265	hypothetical protein	ERS*SRS*PVAYER	2	2	2	0	0
NCU05265	hypothetical protein	LPGS*PGMHPSPYIPR	2	1	1	0	0
NCU05266	KH domain-containing protein	GAIPRPRS*DTFEEALQYFDSK	both	1	1	0	0
NCU05266	KH domain-containing protein	SDT*FEEALQYFDSK	2	1	0	1	0
NCU05280	hypothetical protein	SAAFMS*PIR	both	1	1	0	0
NCU05285	C2H2 transcription factor RfeC	SSS*INRIDDANRDR	both	1	1	0	0
NCU05289	nucleolar GTP-binding protein 1	NAT*EDPDAMEVDTPK	1	1	0	1	0
NCU05289	nucleolar GTP-binding protein 1	QLPPGS*GVGS*NFQRPR	1	2	2	0	0
NCU05304	nuclear segregation protein	LEAEEAGEAS*GSATPK	both	1	1	0	0
NCU05343	R3H domain-containing protein	HGPTLELPDS*PDGGINALR	both	1	1	0	0
NCU05343	R3H domain-containing protein	AAT*IDFAESR	both	1	0	1	0
NCU05343	R3H domain-containing protein	GVKS*FADLR	both	1	1	0	0
NCU05343	R3H domain-containing protein	HGPT*LELPDSPDGGINALR	both	1	0	1	0
NCU05360	calcium permease	RNS*RLDLINTTETR	both	1	1	0	0
NCU05360	calcium permease	RAS*HLGGSSSTGQQQSAPGSR	both	1	1	0	0
NCU05360	calcium permease	ASQTGIPRS*PMVGPDR	2	1	1	0	0
NCU05364	tyrosine-protein phosphatase non-receptor type 6	IYSVGQPYPPRLS*PDTSAHQQPAQQQDAR	1	1	1	0	0
NCU05364	tyrosine-protein phosphatase non-receptor type 6	SNSQSYFTHKPT*GTPLAS*PR	2	2	1	1	0
NCU05364	tyrosine-protein phosphatase non-receptor type 6	SNSQS*YFTHKPTGTPLASPR	2	1	1	0	0
NCU05375	hypothetical protein	VAPNIIT*VSPDSEAK	1	1	0	1	0
NCU05375	hypothetical protein	ASGS*VS*SHQQAGGPSR	both	2	2	0	0
NCU05375	hypothetical protein	ASGS*VSSHQQAGGPSR	2	1	1	0	0
NCU05375	hypothetical protein	FS*STPQSQHSQPASAAR	2	1	1	0	0
NCU05375	hypothetical protein	SGIFSSHHDDQLVSS*PSQR	2	1	1	0	0
NCU05383	fungal specific transcription factor	ART*PPPPPNDPNTR	both	1	0	1	0
NCU05386	hypothetical protein	RIS*GGVGNVDEDVEGEERA	1	1	1	0	0
NCU05387	hydrolase	T*FKSPIIDR	both	1	0	1	0
NCU05400	hypothetical protein	MMHS*NSQQSFAS*PR	both	2	2	0	0
NCU05400	hypothetical protein	RT*SGVPPPTK	both	1	0	1	0
NCU05400	hypothetical protein	MMHSNSQQSFAS*PR	both	1	1	0	0
NCU05400	hypothetical protein	QFNPLIHEFRPGATPFAPAFSPAGPSQASS*PR	both	1	1	0	0
NCU05400	hypothetical protein	MMHSNS*QQSFASPR	2	1	1	0	0
NCU05410	acetylornithine aminotransferase	ATPPLLT*S*LDTTTASVLPNATAKPK	2	2	1	1	0
NCU05453	ER to Golgi transporter	QT*SISNAIHR	1	1	0	1	0
NCU05453	ER to Golgi transporter	RES*KVTWAPR	2	1	1	0	0
NCU05485	casein kinase II regulatory beta subunit-1	RY*AEQQGSDDEDESMGVSSR	1	1	0	0	1
NCU05485	casein kinase II regulatory beta subunit-1	YAEQQGS*DDEDESMGVSSR	both	1	1	0	0
NCU05485	casein kinase II regulatory beta subunit-1	RYAEQQGS*DDEDESMGVSSR	2	1	1	0	0
NCU05488	RNA-binding protein Vip1	SDADRDTDEIT*QEEKPR	both	1	0	1	0
NCU05488	RNA-binding protein Vip1	ANS*LFSGLSSYFEK	both	1	1	0	0
NCU05490	hypothetical protein	GQS*PPPERQTGKQQNQPAGSGK	1	1	1	0	0
NCU05490	hypothetical protein	GVDDAS*QKEQTNK	1	1	1	0	0
NCU05521	pathogenicity protein	NRS*EADFEK	1	1	1	0	0
NCU05526	lysine-5	VGIADTVGCAS*PR	both	1	1	0	0
NCU05543	hypothetical protein	RES*LSLALR	2	1	1	0	0
NCU05548	phospho-2-dehydro-3-deoxyheptonate aldolase	EVNGGLAS*GVAT*PKPNPLEED	both	2	1	1	0
NCU05548	phospho-2-dehydro-3-deoxyheptonate aldolase	REVNGGLAS*GVATPKPNPLEED	1	1	1	0	0
NCU05548	phospho-2-dehydro-3-deoxyheptonate aldolase	EVNGGLASGVAT*PKPNPLEED	both	1	0	1	0
NCU05548	phospho-2-dehydro-3-deoxyheptonate aldolase	REVNGGLASGVAT*PKPNPLEED	both	1	0	1	0
NCU05548	phospho-2-dehydro-3-deoxyheptonate aldolase	EVNGGLAS*GVATPKPNPLEED	both	1	1	0	0
NCU05548	phospho-2-dehydro-3-deoxyheptonate aldolase	REVNGGLAS*GVAT*PKPNPLEED	both	2	1	1	0
NCU05554	60S ribosomal protein L13	RANLS*EESLAANVER	both	1	1	0	0
NCU05554	60S ribosomal protein L13	DKAAAEAEKS*K	2	1	1	0	0
NCU05559	hypothetical protein	SGYFS*PPATTGIFGSK	both	1	1	0	0
NCU05559	hypothetical protein	QTVAVTAPSQPPHHT*PPRPTPR	2	1	0	1	0
NCU05575	hypothetical protein	QIQLQQGRET*PTHR	both	1	0	1	0
NCU05575	hypothetical protein	TLAS*KTSAPQLR	both	1	1	0	0
NCU05578	hypothetical protein	ASAGAAAAGPRAS*PGPR	both	1	1	0	0
NCU05579	hypothetical protein	TWIHGEEAS*P	both	1	1	0	0
NCU05589	sip-5	NQS*LSANAPNVVLTDK	1	1	1	0	0
NCU05589	sip-5	NQSLSANAPNVVLT*DK	1	1	0	1	0
NCU05591	ABC transporter CDR4	AT*SMTDVDGSTAR	1	1	0	1	0
NCU05591	ABC transporter CDR4	RAS*QVLALAR	1	1	1	0	0
NCU05591	ABC transporter CDR4	ATSMT*DVDGSTAR	2	1	0	1	0
NCU05599	40S ribosomal protein S28	GPVREDDILVLLES*EREAR	1	1	1	0	0
NCU05608	phosphatidylinositol 3-kinase tor2	RPS*ILDAPVAPTEFLAAQAAPGADGHGMGMSANPGR	both	1	1	0	0
NCU05617	hypothetical protein	DMS*PIAALLSMPTASQR	both	1	1	0	0
NCU05620	proteasome activator subunit 4	ATS*PGLPCSNGSDQDDQKR	both	1	1	0	0
NCU05622	beta-Ala-His dipeptidase	AVGGT*STPRRTEDYYSLIPR	both	1	0	1	0
NCU05638	hypothetical protein	RSPT*LEVAPANYSLR	both	1	0	1	0
NCU05646	hypothetical protein	ATAPQVSTSAPLSFASLPLS*PAVGR	both	1	1	0	0
NCU05688	hypothetical protein	VIAGDDDS*DQEQDGDAKEPK	1	1	1	0	0
NCU05695	hypothetical protein	CLTDTNKS*QKHR	1	1	1	0	0
NCU05715	sorting nexin mvp-1	SVANDLNGNDAVS*YSTSPEVTTTSSALPGR	1	1	1	0	0
NCU05721	arrestin domain-containing protein	GHT*LPSPLER	1	1	0	1	0
NCU05721	arrestin domain-containing protein	LIPSRS*LEIDRPVMR	2	1	1	0	0
NCU05791	SOM1 protein	NGAS*PNPSEQMKR	both	1	1	0	0
NCU05791	SOM1 protein	AASPGS*ADNAPSPSKRPR	1	1	1	0	0
NCU05791	SOM1 protein	AAS*PGSADNAPSPS*KRPR	2	2	2	0	0
NCU05800	zinc knuckle domain-containing protein	TCYQCS*ETGHISR	1	1	1	0	0
NCU05804	60S ribosomal protein L19	LAS*SVLGVGQR	both	1	1	0	0
NCU05804	60S ribosomal protein L19	NALAGEEEES*K	both	1	1	0	0
NCU05804	60S ribosomal protein L19	RNALAGEEEES*K	2	1	1	0	0
NCU05846	hypothetical protein	EKS*PLSASK	2	1	1	0	0
NCU05902	vacuolar assembly protein	AQNDDFDDET*SSVIDGLR	2	1	0	1	0
NCU05926	hypothetical protein	RPLS*PAQPPPPPPAPEKDAPR	1	1	1	0	0
NCU05926	hypothetical protein	AGS*PSVGRPSLK	1	1	1	0	0
NCU05926	hypothetical protein	RLS*GQNLK	both	1	1	0	0
NCU05937	GDP-mannose pyrophosphorylase	LIRYPS*AENLESSFFAQQAADDDDEESEKR	2	1	1	0	0
NCU05939	cell division control protein 4	RVS*FQDFR	2	1	1	0	0
NCU05943	hypothetical protein	RPS*AMSTSTGPGVDADVDR	1	1	1	0	0
NCU05943	hypothetical protein	VFSSVRS*PTQSHHR	1	1	1	0	0
NCU05950	hypothetical protein	KAS*LPTIPIKAEGGEALVGNFTDAAAAMR	both	1	1	0	0
NCU05950	hypothetical protein	VDWGT*PEDDSMEMLR	both	1	0	1	0
NCU05985	glycerol-3-phosphate O-acyltransferase	IHADGTVS*PTQPFKR	1	1	1	0	0
NCU05985	glycerol-3-phosphate O-acyltransferase	IHADGT*VSPTQPFK	2	1	0	1	0
NCU05985	glycerol-3-phosphate O-acyltransferase	IHADGT*VSPTQPFKR	2	1	0	1	0
NCU05985	glycerol-3-phosphate O-acyltransferase	IHADGTVSPT*QPFKR	2	1	0	1	0
NCU05994	transcription factor TamA	GGYGVGS*PASSGFGR	both	1	1	0	0
NCU05994	transcription factor TamA	QAS*INYSDSFSGFR	1	1	1	0	0
NCU05994	transcription factor TamA	QLPEKPLLS*R	2	1	1	0	0
NCU06030	regulatory protein ral2	SNS*ISASSGMGR	1	1	1	0	0
NCU06035	elongation factor 1-beta	APEAAAEEEEEDVDLFGS*DDEEEDAEAAR	2	1	1	0	0
NCU06039	WD repeat protein	ADS*TLSDGMLPGSQAYELANPQSR	both	1	1	0	0
NCU06039	WD repeat protein	NVS*NTPLGLSDIRPR	both	1	1	0	0
NCU06047	40S ribosomal protein S2	GTS*GPRGGGFASR	1	1	1	0	0
NCU06047	40S ribosomal protein S2	S*PLEEFADTLR	both	1	1	0	0
NCU06047	40S ribosomal protein S2	LT*RSPLEEFADTLR	both	1	0	1	0
NCU06048	40S ribosomal protein S30	VEPQEKPKT*PK	2	1	0	1	0
NCU06049	DNA damage response protein RcaA	ALS*PLPEHDVSELLDAIAPTATAAK	both	1	1	0	0
NCU06049	DNA damage response protein RcaA	ALSPLPEHDVS*ELLDAIAPTATAAK	both	1	1	0	0
NCU06052	DnaJ domain-containing protein	APS*PSPSPAPPSGSSTPR	both	1	1	0	0
NCU06067	rho guanyl nucleotide exchange factor	APS*RDGPS*PGTGR	1	2	2	0	0
NCU06067	rho guanyl nucleotide exchange factor	APS*RDGPSPGTGRNPR	both	1	1	0	0
NCU06067	rho guanyl nucleotide exchange factor	APS*RDGPSPGTGR	both	1	1	0	0
NCU06067	rho guanyl nucleotide exchange factor	S*YSTPDIAGQAAAR	both	1	1	0	0
NCU06067	rho guanyl nucleotide exchange factor	SY*STPDIAGQAAAR	2	1	0	0	1
NCU06067	rho guanyl nucleotide exchange factor	TST*ASGIFAGAGSGYPFPK	2	1	0	1	0
NCU06067	rho guanyl nucleotide exchange factor	NITPSLGTAPIMSGQNPLS*PTDDDMLPTQLK	2	1	1	0	0
NCU06075	pyruvate kinase	RT*SIICTIGPK	2	1	0	1	0
NCU06090	hypothetical protein	SEAIAS*SRNSPLSMLSPK	1	1	1	0	0
NCU06090	hypothetical protein	SEAIASSRNS*PLSMLSPKDDVETNFAFGR	2	1	1	0	0
NCU06095	grainy-head homolog	KLS*NDVAHVR	both	1	1	0	0
NCU06095	grainy-head homolog	MGNIDGSFQQS*PMMGFQAR	1	1	1	0	0
NCU06095	grainy-head homolog	MGNIDGS*FQQSPMMGFQAR	2	1	1	0	0
NCU06095	grainy-head homolog	KLS*NDVAHVRK	2	1	1	0	0
NCU06099	hypothetical protein	GS*STPLHFK	1	1	1	0	0
NCU06099	hypothetical protein	EGQAQGEGAT*TPNEGGLAPPRESVDGR	2	1	0	1	0
NCU06101	hypothetical protein	KLS*IADSAPGNR	1	1	1	0	0
NCU06101	hypothetical protein	KPVAKEES*DDEAVASR	both	1	1	0	0
NCU06101	hypothetical protein	S*SSIGTRQSQANAVPQMTR	2	1	1	0	0
NCU06110	thiazole biosynthetic enzyme	GLSKPLLELMPTLGTDAFT*FSPIR	1	1	0	1	0
NCU06110	thiazole biosynthetic enzyme	GLSKPLLELMPTLGTDAFTFS*PIR	both	1	1	0	0
NCU06110	thiazole biosynthetic enzyme	KHHAES*SSSSDDGEAEDEAK	1	1	1	0	0
NCU06110	thiazole biosynthetic enzyme	GLSKPLLELMPTLGTDAFTFS*PIRESTVSR	both	1	1	0	0
NCU06110	thiazole biosynthetic enzyme	GLSKPLLELMPTLGT*DAFTFSPIRESTVSR	2	1	0	1	0
NCU06110	thiazole biosynthetic enzyme	KHHAES*SSSSDDGEAEDEAKVR	2	1	1	0	0
NCU06110	thiazole biosynthetic enzyme	GLSKPLLELMPT*LGTDAFTFSPIRESTVSR	2	1	0	1	0
NCU06110	thiazole biosynthetic enzyme	GLSKPLLELMPTLGTDAFT*FSPIRESTVSR	2	1	0	1	0
NCU06110	thiazole biosynthetic enzyme	GLSKPLLELMPTLGTDAFTFSPIRES*TVSR	2	1	1	0	0
NCU06111	GTPase Ras2p	YATGSNMGGGAGS*GAK	both	1	1	0	0
NCU06117	hypothetical protein	RES*KPAQVK	both	1	1	0	0
NCU06171	actin cytoskeleton-regulatory complex protein pan-1	VGTSPRPES*PAASNSGDDLTIEQLR	both	1	1	0	0
NCU06171	actin cytoskeleton-regulatory complex protein pan-1	VGT*SPRPESPAASNSGDDLTIEQLR	both	1	0	1	0
NCU06171	actin cytoskeleton-regulatory complex protein pan-1	TST*PASTAGGGSYSSYK	1	1	0	1	0
NCU06171	actin cytoskeleton-regulatory complex protein pan-1	LAEEEGGPAPVASPKADS*RPPPPPPSR	2	1	1	0	0
NCU06177	calcium/calmodulin-dependent protein kinase	RGT*GTGTGTTFYHTR	2	1	0	1	0
NCU06179	serine/threonine-protein kinase hal4	S*TAPSPPPSAGSKPVPQR	both	1	1	0	0
NCU06179	serine/threonine-protein kinase hal4	STAPS*PPPSAGSKPVPQR	both	1	1	0	0
NCU06179	serine/threonine-protein kinase hal4	KMS*ITDAK	both	1	1	0	0
NCU06179	serine/threonine-protein kinase hal4	STAPSPPPS*AGSKPVPQR	2	1	1	0	0
NCU06181	hypothetical protein	NAGDMS*PTEQAAGGQGGLAPDTAAMLK	2	1	1	0	0
NCU06182	nonrepressor of conidiation-1	DSVASSVLDT*LQEEGSPTEPNRR	1	1	0	1	0
NCU06198	GDP-mannose transporter	NEDIELGPAEGRGS*TDKDPFLAR	1	1	1	0	0
NCU06199	RNA binding protein Jsn1	ART*AGVLDTPASR	both	1	0	1	0
NCU06199	RNA binding protein Jsn1	T*GSPTSTSPNDPTSAGAIR	both	1	0	1	0
NCU06199	RNA binding protein Jsn1	SPS*PGIEQAEGSASTLLSR	both	1	1	0	0
NCU06199	RNA binding protein Jsn1	GNTLASIASVPSNNPSS*PTQSHFSR	1	1	1	0	0
NCU06199	RNA binding protein Jsn1	AGTVPSRFPAGAGVNS*MLNIPALSAK	both	1	1	0	0
NCU06199	RNA binding protein Jsn1	TLDYLGLAET*PQPPR	both	1	0	1	0
NCU06199	RNA binding protein Jsn1	TGS*PTSTSPNDPTSAGAIR	both	1	1	0	0
NCU06199	RNA binding protein Jsn1	AGTVPS*RFPAGAGVNSMLNIPALSAK	1	1	1	0	0
NCU06199	RNA binding protein Jsn1	AGT*VPSRFPAGAGVNSMLNIPALSAK	2	1	0	1	0
NCU06199	RNA binding protein Jsn1	GNTLASIASVPSNNPS*SPTQSHFSR	2	1	1	0	0
NCU06199	RNA binding protein Jsn1	SNSRNNNGLLS*AEEPNMEGPTSALWLGSIPTSTTTSTLTEMFK	2	1	1	0	0
NCU06202	serine/threonine protein kinase	EAAAKPLHS*PS*LSASR	both	2	2	0	0
NCU06202	serine/threonine protein kinase	SS*RPSLEGGRPSFDAFDLPTR	both	1	1	0	0
NCU06202	serine/threonine protein kinase	NIRSS*VEFLR	1	1	1	0	0
NCU06202	serine/threonine protein kinase	SSRPS*LEGGRPSFDAFDLPTR	both	1	1	0	0
NCU06202	serine/threonine protein kinase	LTPIAGSEVNDDRS*DDGRR	1	1	1	0	0
NCU06202	serine/threonine protein kinase	FSLDKGPPS*PKLEEER	both	1	1	0	0
NCU06202	serine/threonine protein kinase	RSS*LSSLSAGTK	both	1	1	0	0
NCU06202	serine/threonine protein kinase	EAAAKPLHS*PSLSASR	both	1	1	0	0
NCU06202	serine/threonine protein kinase	EAAAKPLHSPS*LSASR	2	1	1	0	0
NCU06202	serine/threonine protein kinase	SSRPS*LEGGRPS*FDAFDLPTR	2	2	2	0	0
NCU06202	serine/threonine protein kinase	FSLDKGPPS*PK	2	1	1	0	0
NCU06202	serine/threonine protein kinase	NIRS*SVEFLR	2	1	1	0	0
NCU06204	hypothetical protein	AGDDGT*DIDDIFASFDKPSQR	1	1	0	1	0
NCU06210	hypothetical protein	KAGS*INKPAAR	both	1	1	0	0
NCU06210	hypothetical protein	AGS*INKPAAR	both	1	1	0	0
NCU06210	hypothetical protein	RKS*GGGVQFSR	1	1	1	0	0
NCU06213	MIZ zinc finger protein	SAPEVIDLT*LSDDDEPPRPVKR	both	1	0	1	0
NCU06213	MIZ zinc finger protein	S*APEVIDLTLSDDDEPPRPVKR	2	1	1	0	0
NCU06216	nuclear condensin complex subunit 3	QTS*VVPEAPLDTPDNALR	1	1	1	0	0
NCU06216	nuclear condensin complex subunit 3	AGS*VAPSASGATAAPVNSR	1	1	1	0	0
NCU06216	nuclear condensin complex subunit 3	QT*SVVPEAPLDTPDNALR	2	1	0	1	0
NCU06223	hypothetical protein	LPVSDISREES*PLDFFFR	both	1	1	0	0
NCU06223	hypothetical protein	MLKLDS*PVNIR	both	1	1	0	0
NCU06223	hypothetical protein	QAS*TTSPASTPGPSK	1	1	1	0	0
NCU06223	hypothetical protein	NY*RTSPPQTAALPK	both	1	0	0	1
NCU06223	hypothetical protein	EES*PLDFFFR	2	1	1	0	0
NCU06223	hypothetical protein	ANSEPS*PPATDSEAPTPQTR	2	1	1	0	0
NCU06233	hypothetical protein	SSGRLS*PLK	both	1	1	0	0
NCU06233	hypothetical protein	GTPGVGTTIRPTSGSSLGS*PLAHK	2	1	1	0	0
NCU06247	hypothetical protein	LEVPHS*PR	both	1	1	0	0
NCU06247	hypothetical protein	RLSAT*PITEVADTAAEVADSAK	both	1	0	1	0
NCU06247	hypothetical protein	KLEVPHS*PR	both	1	1	0	0
NCU06247	hypothetical protein	RLS*ATPITEVADTAAEVADSAK	1	1	1	0	0
NCU06247	hypothetical protein	TAASNET*TSREAT*PR	1	2	0	2	0
NCU06247	hypothetical protein	RLSATPITEVADTAAEVADS*AK	1	1	1	0	0
NCU06247	hypothetical protein	LSATPITEVADT*AAEVADSAK	1	1	0	1	0
NCU06247	hypothetical protein	TAAS*NETTSREAT*PR	2	2	1	1	0
NCU06247	hypothetical protein	KLETGLEEDQVIIEDAPS*PIIGSSNSRR	2	1	1	0	0
NCU06247	hypothetical protein	RES*EVSHDAALGASVIPR	2	1	1	0	0
NCU06249	serine/threonine protein kinase	LMDVMATPFLAVDSGPQDHLPS*PAR	both	1	1	0	0
NCU06249	serine/threonine protein kinase	KPS*FGSAITR	both	1	1	0	0
NCU06249	serine/threonine protein kinase	RES*TTS*LITR	1	2	2	0	0
NCU06249	serine/threonine protein kinase	T*MTDTEHAQMQQK	both	1	0	1	0
NCU06251	KH domain RNA-binding protein	T*GNGADFSSNSGGRPYNR	both	1	0	1	0
NCU06251	KH domain RNA-binding protein	SDSDAASRGPPT*HDENGEEIQTQNISIPADMVGCIIGR	1	1	0	1	0
NCU06251	KH domain RNA-binding protein	SDSDAAS*RGPPTHDENGEEIQTQNISIPADMVGCIIGR	both	1	1	0	0
NCU06251	KH domain RNA-binding protein	RSDSDAASRGPPT*HDENGEEIQTQNISIPADMVGCIIGR	2	1	0	1	0
NCU06252	hypothetical protein	RKPS*LLSLK	1	1	1	0	0
NCU06252	hypothetical protein	HATPNLS*PTRGR	2	1	1	0	0
NCU06252	hypothetical protein	VSKDATS*PER	2	1	1	0	0
NCU06252	hypothetical protein	MASLS*VSDPNLAQRPMTSPAPR	2	1	1	0	0
NCU06253	hypothetical protein	RSS*IADISSVGR	both	1	1	0	0
NCU06253	hypothetical protein	RLSDS*RDTISSR	1	1	1	0	0
NCU06253	hypothetical protein	RLS*DSRDTISSR	1	1	1	0	0
NCU06259	sorting nexin-41	YDAPLTPS*DAGDDEVPGPTYPR	1	1	1	0	0
NCU06259	sorting nexin-41	RDS*FASSTNPASPTAR	both	1	1	0	0
NCU06259	sorting nexin-41	RDS*FASSTNPAS*PTAR	both	2	2	0	0
NCU06259	sorting nexin-41	YDAPLT*PSDAGDDEVPGPTYPR	both	1	0	1	0
NCU06259	sorting nexin-41	EAS*DAAT*DDETDDQAHGELVPR	1	2	1	1	0
NCU06265	hypothetical protein	AVS*LPGAPVDKEQAQQHGNQALEGLR	1	1	1	0	0
NCU06269	FHA domain-containing protein	SAT*TSDIATR	1	1	0	1	0
NCU06269	FHA domain-containing protein	SATT*SDIATR	2	1	0	1	0
NCU06269	FHA domain-containing protein	LRGLS*YLR	2	1	1	0	0
NCU06272	rRNA biogenesis protein RRP5	TAAASAAQEEES*GDEE	both	1	1	0	0
NCU06272	rRNA biogenesis protein RRP5	KTAAASAAQEEES*GDEE	2	1	1	0	0
NCU06277	microtubule associated protein	SGS*PTRLPAR	both	1	1	0	0
NCU06306	hypothetical protein	TSALTLQEKESS*PLAK	1	1	1	0	0
NCU06307	multisynthetase complex auxiliary component p43	AT*PPPPAPLSPGLIDLR	2	1	0	1	0
NCU06307	multisynthetase complex auxiliary component p43	RPKAT*PPPPAPLSPGLIDLR	2	1	0	1	0
NCU06315	inositol hexaphosphate kinase 3	ADMSGEQYKKDDGPY*TPGLSASR	2	1	0	0	1
NCU06318	ATP-dependent RNA helicase DHX8	QSLELS*PIRVVK	both	1	1	0	0
NCU06318	ATP-dependent RNA helicase DHX8	QSLELS*PIR	both	1	1	0	0
NCU06318	ATP-dependent RNA helicase DHX8	MT*SPERWEIR	2	1	0	1	0
NCU06330	hypothetical protein	AAPY*DTRPPSPPTVDIPATR	both	1	0	0	1
NCU06331	hypothetical protein	S*TTPTPSPRGEHDEPGLAR	1	1	1	0	0
NCU06331	hypothetical protein	ST*TPTPSPRGEHDEPGLAR	2	1	0	1	0
NCU06331	hypothetical protein	KGS*SSLTPEKVR	2	1	1	0	0
NCU06331	hypothetical protein	KGSSSLT*PEKVR	2	1	0	1	0
NCU06331	hypothetical protein	SVTPENPS*PLAK	2	1	1	0	0
NCU06338	DNA topoisomerase 2	KVADDAFDMEDS*E	both	1	1	0	0
NCU06338	DNA topoisomerase 2	STAFTDGADDLS*DDDFDLLNK	1	1	1	0	0
NCU06338	DNA topoisomerase 2	AFLDNDS*QDDTNYEALAK	1	1	1	0	0
NCU06338	DNA topoisomerase 2	VADDAFDMEDS*E	both	1	1	0	0
[truncated: 1,207 more rows]

## Sheet: All proteins ID'd
All proteins ID'd	ID'd in iTRAQ experiment #
NCU00003	both
NCU00004	both
NCU00008	both
NCU00019	both
NCU00021	both
NCU00041	2
NCU00046	1
NCU00064	both
NCU00068	1
NCU00070	both
NCU00073	both
NCU00074	both
NCU00090	both
NCU00106	both
NCU00110	1
NCU00120	2
NCU00124	both
NCU00127	both
NCU00142	1
NCU00145	both
NCU00152	1
NCU00159	both
NCU00164	both
NCU00171	both
NCU00188	both
NCU00196	2
NCU00199	both
NCU00202	both
NCU00213	1
NCU00219	both
NCU00223	both
NCU00225	both
NCU00230	both
NCU00236	1
NCU00242	2
NCU00243	both
NCU00258	2
NCU00269	2
NCU00277	both
NCU00295	1
NCU00301	1
NCU00303	both
NCU00311	both
NCU00320	both
NCU00324	both
NCU00340	both
NCU00347	both
NCU00349	both
NCU00363	2
NCU00364	both
NCU00366	both
NCU00377	1
NCU00388	both
NCU00398	2
NCU00406	both
NCU00410	both
NCU00411	both
NCU00413	both
NCU00415	both
NCU00420	both
NCU00421	both
NCU00422	both
NCU00423	1
NCU00424	both
NCU00427	both
NCU00430	both
NCU00432	both
NCU00434	both
NCU00436	both
NCU00441	both
NCU00443	both
NCU00445	both
NCU00447	both
NCU00450	both
NCU00453	both
NCU00457	both
NCU00461	both
NCU00465	2
NCU00472	2
NCU00478	2
NCU00480	both
NCU00486	both
NCU00488	both
NCU00493	1
NCU00506	both
NCU00513	2
NCU00521	both
NCU00528	both
NCU00538	1
NCU00541	both
NCU00551	1
NCU00556	both
NCU00573	1
NCU00575	both
NCU00579	both
NCU00587	both
NCU00589	1
NCU00617	2
NCU00621	both
NCU00622	both
NCU00624	2
NCU00627	both
NCU00631	2
NCU00654	both
NCU00657	2
NCU00668	both
NCU00671	both
NCU00675	both
NCU00684	both
NCU00685	both
NCU00687	both
NCU00696	both
NCU00712	2
NCU00725	2
NCU00726	both
NCU00727	1
NCU00734	both
NCU00759	both
NCU00771	both
NCU00772	both
NCU00784	2
NCU00793	both
NCU00805	both
NCU00824	both
NCU00853	2
NCU00879	2
NCU00899	1
NCU00900	both
NCU00902	both
NCU00914	both
NCU00927	both
NCU00935	both
NCU00939	both
NCU00967	both
NCU00971	2
NCU00979	both
NCU00980	2
NCU00984	both
NCU01047	both
NCU01068	both
NCU01083	both
NCU01100	both
NCU01104	2
NCU01145	both
NCU01146	2
NCU01150	both
NCU01154	both
NCU01157	2
NCU01161	both
NCU01166	both
NCU01180	2
NCU01186	both
NCU01197	both
NCU01211	both
NCU01240	both
NCU01243	1
NCU01245	2
NCU01249	both
NCU01252	2
NCU01253	2
NCU01266	1
NCU01274	2
NCU01277	both
NCU01283	both
NCU01288	both
NCU01290	both
NCU01294	both
NCU01310	both
NCU01317	both
NCU01328	2
NCU01345	both
NCU01366	2
NCU01367	1
NCU01369	2
NCU01370	both
NCU01379	both
NCU01391	both
NCU01410	1
NCU01413	both
NCU01414	2
NCU01422	both
NCU01431	1
NCU01435	1
NCU01438	both
NCU01439	both
NCU01445	both
NCU01452	both
NCU01458	both
NCU01466	2
NCU01468	both
NCU01487	both
NCU01503	2
NCU01504	both
NCU01527	both
NCU01534	both
NCU01538	both
NCU01543	both
NCU01551	1
NCU01552	both
NCU01554	2
NCU01559	both
NCU01575	both
NCU01599	both
NCU01606	2
NCU01634	both
NCU01638	both
NCU01640	2
NCU01657	1
NCU01659	2
NCU01667	both
NCU01675	2
NCU01680	both
NCU01695	both
NCU01696	2
NCU01702	both
NCU01724	both
NCU01728	both
NCU01729	both
NCU01731	2
NCU01741	2
NCU01745	both
NCU01747	both
NCU01748	1
NCU01768	both
NCU01777	both
NCU01793	2
NCU01795	both
NCU01796	both
NCU01797	both
NCU01809	2
NCU01817	both
NCU01818	1
NCU01823	both
NCU01826	both
NCU01827	2
NCU01833	both
NCU01844	1
NCU01845	both
NCU01862	2
NCU01876	both
NCU01878	both
NCU01895	both
NCU01908	both
NCU01910	2
NCU01927	both
NCU01932	both
NCU01940	both
NCU01944	1
NCU01953	both
NCU01955	both
NCU01970	2
NCU01981	both
NCU01990	1
NCU01991	2
NCU01994	1
NCU01998	both
NCU02001	both
NCU02004	both
NCU02005	both
NCU02006	both
NCU02010	both
NCU02024	both
NCU02026	1
NCU02036	1
NCU02049	both
NCU02068	1
NCU02073	1
NCU02077	2
NCU02078	both
NCU02080	both
NCU02094	2
NCU02098	2
NCU02103	1
NCU02107	both
NCU02111	both
NCU02115	both
NCU02131	both
NCU02139	both
NCU02148	both
NCU02181	both
NCU02209	both
NCU02225	both
NCU02234	both
NCU02236	both
NCU02241	1
NCU02252	both
NCU02254	both
NCU02265	both
NCU02272	both
NCU02282	1
NCU02286	1
NCU02295	both
NCU02316	1
NCU02318	both
NCU02324	1
NCU02345	both
NCU02351	both
NCU02356	both
NCU02358	both
NCU02359	1
NCU02360	both
NCU02387	both
NCU02394	both
NCU02404	both
NCU02414	both
NCU02420	both
NCU02422	both
NCU02428	both
NCU02429	both
NCU02430	both
NCU02434	both
NCU02437	both
NCU02464	both
NCU02480	1
NCU02505	both
NCU02509	2
NCU02511	2
NCU02513	both
NCU02526	both
NCU02533	both
NCU02539	both
NCU02540	both
NCU02542	1
NCU02558	2
NCU02589	both
NCU02592	both
NCU02606	2
NCU02620	2
NCU02621	both
NCU02629	both
NCU02637	both
NCU02644	both
NCU02666	both
NCU02689	both
NCU02696	both
NCU02697	2
NCU02707	both
NCU02720	both
NCU02724	both
NCU02728	1
NCU02737	both
NCU02738	both
NCU02750	both
NCU02751	2
NCU02755	both
NCU02773	both
NCU02786	1
NCU02793	both
NCU02794	both
NCU02797	both
NCU02800	both
NCU02809	both
NCU02811	both
NCU02815	2
NCU02819	both
NCU02826	1
NCU02828	both
NCU02830	2
NCU02842	both
NCU02889	1
NCU02896	both
NCU02899	both
NCU02952	both
NCU02954	1
NCU02957	both
NCU02965	both
NCU02968	1
NCU02972	both
NCU02977	both
NCU02978	both
NCU02979	both
NCU02980	1
NCU02983	2
NCU02994	both
NCU03009	both
NCU03018	1
NCU03033	both
NCU03039	both
NCU03042	both
NCU03043	both
NCU03054	2
NCU03055	1
NCU03060	1
NCU03061	both
NCU03062	both
NCU03070	both
NCU03071	2
NCU03072	2
NCU03087	both
NCU03089	both
NCU03092	both
NCU03100	1
NCU03103	1
NCU03107	1
NCU03113	both
NCU03115	1
NCU03118	1
NCU03125	both
NCU03126	both
NCU03136	both
NCU03137	both
NCU03139	1
NCU03145	both
NCU03150	both
NCU03154	2
NCU03175	2
NCU03194	2
NCU03197	1
NCU03200	both
NCU03203	both
NCU03220	both
NCU03225	both
NCU03232	both
NCU03234	1
NCU03237	2
NCU03241	both
NCU03253	both
NCU03258	1
NCU03260	2
NCU03263	both
NCU03274	both
NCU03289	2
NCU03291	both
NCU03310	both
NCU03312	1
NCU03315	both
NCU03330	1
NCU03356	1
NCU03361	2
NCU03366	both
NCU03367	both
NCU03380	both
NCU03381	2
NCU03416	1
NCU03425	1
NCU03438	both
NCU03461	both
NCU03479	both
NCU03483	both
NCU03488	both
NCU03491	1
NCU03495	both
NCU03497	2
NCU03500	both
NCU03504	2
NCU03523	1
NCU03539	both
NCU03546	both
NCU03549	2
NCU03551	1
NCU03571	both
NCU03572	2
NCU03583	1
NCU03591	both
NCU03593	2
NCU03611	both
NCU03620	2
NCU03622	2
NCU03628	1
NCU03645	2
NCU03651	both
NCU03659	1
NCU03661	2
NCU03667	both
NCU03681	both
NCU03697	both
NCU03698	1
NCU03713	both
NCU03725	both
NCU03732	2
NCU03741	1
NCU03757	1
NCU03768	both
NCU03783	both
NCU03784	both
NCU03786	both
NCU03792	both
NCU03794	2
NCU03795	both
NCU03799	both
NCU03810	2
NCU03818	2
NCU03819	both
NCU03830	both
NCU03837	both
NCU03855	both
NCU03858	both
NCU03860	both
NCU03870	both
NCU03875	1
NCU03880	both
NCU03886	1
NCU03887	2
NCU03888	both
NCU03890	both
NCU03897	both
NCU03905	both
NCU03932	2
NCU03947	1
NCU03955	both
NCU03956	1
NCU03985	1
NCU03988	2
NCU04005	2
NCU04017	both
NCU04022	both
NCU04040	1
NCU04041	both
NCU04047	both
NCU04050	both
NCU04054	both
NCU04059	both
NCU04097	1
NCU04100	both
NCU04102	both
NCU04110	both
NCU04115	both
NCU04124	both
NCU04137	1
NCU04143	both
NCU04145	2
NCU04151	both
NCU04158	both
NCU04164	both
NCU04185	both
NCU04189	both
NCU04199	1
NCU04201	both
NCU04202	both
NCU04216	both
NCU04221	both
NCU04227	both
NCU04232	both
NCU04241	both
NCU04242	both
NCU04249	2
NCU04258	1
NCU04266	2
NCU04279	both
NCU04289	1
NCU04306	1
NCU04314	both
NCU04328	1
NCU04329	1
NCU04335	both
NCU04350	both
NCU04352	1
NCU04355	both
NCU04360	both
NCU04363	both
NCU04380	2
NCU04386	both
NCU04388	1
NCU04389	both
NCU04427	both
NCU04433	1
NCU04439	both
NCU04449	1
NCU04457	2
NCU04469	1
NCU04472	2
NCU04498	1
NCU04504	1
NCU04511	both
NCU04514	both
NCU04535	both
NCU04538	both
NCU04540	both
NCU04552	both
NCU04553	both
NCU04566	both
NCU04584	both
NCU04585	both
NCU04598	1
NCU04600	both
NCU04604	both
NCU04610	2
NCU04611	both
NCU04612	both
NCU04617	both
NCU04622	both
NCU04640	both
NCU04645	2
NCU04652	both
NCU04656	both
NCU04661	both
NCU04663	both
NCU04670	2
NCU04671	2
NCU04673	2
NCU04692	2
NCU04718	both
NCU04724	both
NCU04730	both
NCU04732	both
NCU04736	1
NCU04738	1
NCU04742	both
NCU04747	both
NCU04757	both
NCU04761	both
NCU04772	1
NCU04776	both
NCU04777	both
NCU04782	2
NCU04784	2
NCU04790	both
NCU04795	both
NCU04799	both
NCU04807	both
NCU04814	both
NCU04826	both
NCU04838	both
NCU04840	both
NCU04909	both
NCU04921	both
NCU04924	both
NCU04927	both
NCU04954	2
NCU04987	1
NCU05007	both
NCU05010	both
NCU05041	both
NCU05046	1
NCU05064	both
NCU05169	both
NCU05194	both
NCU05199	both
NCU05201	1
NCU05210	both
NCU05211	1
NCU05218	both
NCU05219	both
NCU05220	1
NCU05233	both
NCU05257	1
NCU05259	both
NCU05265	both
NCU05266	both
NCU05280	both
NCU05285	both
NCU05289	1
NCU05304	both
NCU05343	both
NCU05360	both
NCU05364	both
NCU05375	both
NCU05383	both
NCU05386	1
NCU05387	both
NCU05400	both
NCU05410	2
NCU05453	both
NCU05485	both
NCU05488	both
NCU05490	1
NCU05521	1
NCU05526	both
NCU05543	2
NCU05548	both
NCU05554	both
NCU05559	both
NCU05575	both
NCU05578	both
NCU05579	both
NCU05589	1
NCU05591	both
NCU05599	1
NCU05608	both
NCU05617	both
NCU05620	both
NCU05622	both
NCU05638	both
NCU05646	both
NCU05688	1
NCU05695	1
NCU05715	1
NCU05721	both
NCU05791	both
NCU05800	1
NCU05804	both
NCU05846	2
NCU05902	2
NCU05926	both
NCU05937	2
NCU05939	2
NCU05943	1
NCU05950	both
NCU05985	both
NCU05994	both
NCU06030	1
NCU06035	2
NCU06039	both
NCU06047	both
NCU06048	2
NCU06049	both
NCU06052	both
NCU06067	both
NCU06075	2
NCU06090	both
NCU06095	both
NCU06099	both
NCU06101	both
NCU06110	both
NCU06111	both
NCU06117	both
NCU06171	both
NCU06177	2
NCU06179	both
NCU06181	2
NCU06182	1
NCU06198	1
NCU06199	both
NCU06202	both
NCU06204	1
NCU06210	both
NCU06213	both
NCU06216	both
NCU06223	both
NCU06233	both
NCU06247	both
NCU06249	both
NCU06251	both
NCU06252	both
NCU06253	both
NCU06259	both
NCU06265	1
NCU06269	both
NCU06272	both
NCU06277	both
NCU06306	1
NCU06307	2
NCU06315	2
NCU06318	both
NCU06330	both
NCU06331	both
NCU06338	both
NCU06349	both
NCU06405	2
NCU06409	both
NCU06413	both
NCU06419	both
NCU06420	2
NCU06428	both
NCU06435	both
NCU06440	both
NCU06444	2
NCU06446	1
NCU06453	1
NCU06468	2
NCU06470	both
NCU06481	1
NCU06482	both
NCU06483	both
NCU06484	both
NCU06488	2
NCU06500	both
NCU06506	both
NCU06512	both
NCU06550	both
NCU06560	1
NCU06566	both
NCU06579	both
NCU06619	1
NCU06623	both
NCU06624	2
NCU06638	both
NCU06644	both
NCU06646	both
NCU06648	both
NCU06654	both
NCU06668	both
NCU06674	1
NCU06678	both
NCU06679	1
NCU06687	both
NCU06688	both
NCU06694	both
NCU06698	both
NCU06734	1
NCU06737	2
NCU06738	both
NCU06762	both
NCU06764	2
NCU06767	both
NCU06774	both
NCU06785	both
NCU06799	both
NCU06821	1
NCU06832	2
NCU06839	both
NCU06842	both
NCU06851	both
NCU06853	both
NCU06859	both
NCU06862	both
NCU06863	2
NCU06868	both
NCU06871	both
NCU06893	both
NCU06907	both
NCU06908	1
NCU06910	both
NCU06923	1
NCU06929	both
NCU06950	2
NCU06959	both
NCU06969	1
NCU06993	both
NCU06999	both
NCU07001	both
NCU07002	both
NCU07010	both
NCU07012	both
NCU07020	both
NCU07024	both
NCU07027	both
NCU07038	1
NCU07062	both
NCU07069	both
NCU07077	2
NCU07119	2
NCU07126	both
NCU07166	both
NCU07187	both
NCU07192	both
NCU07238	both
NCU07246	both
NCU07258	both
NCU07280	both
NCU07281	2
NCU07282	both
NCU07296	1
NCU07301	both
NCU07307	both
NCU07318	both
NCU07325	both
NCU07329	1
NCU07331	2
NCU07335	2
NCU07349	both
NCU07378	both
NCU07389	both
NCU07398	both
NCU07400	both
NCU07408	1
NCU07412	2
NCU07414	both
NCU07416	1
NCU07417	1
NCU07418	both
NCU07421	both
NCU07430	2
NCU07435	1
NCU07438	1
NCU07443	both
NCU07445	both
NCU07489	1
NCU07502	1
NCU07503	both
NCU07504	both
NCU07535	2
NCU07541	both
NCU07542	both
NCU07543	both
NCU07551	both
NCU07554	1
NCU07561	2
NCU07568	1
NCU07571	1
NCU07577	both
NCU07587	2
NCU07590	both
NCU07618	1
NCU07654	both
NCU07658	1
NCU07661	1
NCU07685	both
NCU07688	both
NCU07690	both
NCU07691	2
NCU07693	both
NCU07700	2
NCU07707	1
NCU07720	both
NCU07724	1
NCU07728	both
NCU07731	both
NCU07734	both
NCU07735	1
NCU07746	both
NCU07747	both
NCU07755	both
NCU07774	both
NCU07778	2
NCU07788	both
NCU07793	both
NCU07830	both
NCU07831	both
NCU07839	both
NCU07846	both
NCU07850	both
NCU07863	2
NCU07868	both
NCU07870	1
NCU07872	both
NCU07875	2
NCU07878	both
NCU07880	2
NCU07889	both
NCU07893	both
NCU07922	both
NCU07929	both
NCU07939	1
NCU07952	both
NCU07954	both
NCU07957	both
NCU07959	1
NCU07985	both
NCU07988	both
NCU07996	2
NCU07998	2
NCU08000	both
NCU08001	1
NCU08022	both
NCU08024	2
NCU08033	1
NCU08112	2
NCU08119	both
NCU08132	both
NCU08135	2
NCU08159	both
NCU08163	both
NCU08228	both
NCU08229	both
NCU08276	both
NCU08283	both
NCU08289	1
NCU08295	both
NCU08330	both
NCU08331	both
NCU08332	2
NCU08349	2
NCU08357	2
NCU08377	both
NCU08379	both
NCU08380	both
NCU08385	both
NCU08391	1
NCU08417	both
NCU08423	both
NCU08468	both
NCU08480	1
NCU08484	both
NCU08499	both
NCU08501	2
NCU08502	both
NCU08514	both
NCU08518	1
NCU08535	both
NCU08565	both
NCU08579	1
NCU08599	both
NCU08600	both
NCU08604	both
NCU08606	both
NCU08637	1
NCU08642	both
NCU08651	both
NCU08660	both
NCU08674	both
NCU08681	both
NCU08682	both
NCU08693	both
NCU08695	both
NCU08709	both
NCU08741	both
NCU08772	1
NCU08779	both
NCU08807	both
NCU08811	both
NCU08824	both
NCU08840	1
NCU08844	both
NCU08858	2
NCU08859	both
NCU08869	both
NCU08875	both
NCU08919	both
NCU08923	both
NCU08938	both
NCU08944	2
NCU08945	both
NCU08951	both
NCU08955	2
NCU08956	both
NCU08960	both
NCU08961	both
NCU08962	both
NCU08964	both
NCU08974	1
NCU08995	1
NCU08997	both
NCU09012	both
NCU09017	both
NCU09040	1
NCU09048	2
NCU09063	both
NCU09068	both
NCU09070	2
NCU09079	both
NCU09097	both
NCU09106	both
NCU09111	1
NCU09118	both
NCU09120	2
NCU09123	both
NCU09127	1
NCU09130	both
NCU09139	2
NCU09142	both
NCU09191	1
NCU09195	both
NCU09202	both
NCU09208	both
NCU09212	both
NCU09216	both
NCU09217	both
NCU09237	both
NCU09241	2
NCU09252	both
NCU09259	both
NCU09297	2
NCU09310	both
NCU09319	both
NCU09320	both
NCU09322	both
NCU09333	2
NCU09352	both
NCU09365	2
NCU09370	both
NCU09377	1
NCU09388	both
NCU09407	2
NCU09435	both
NCU09443	2
NCU09449	both
NCU09450	both
NCU09469	both
NCU09475	both
NCU09481	both
NCU09482	both
NCU09483	both
NCU09488	both
NCU09496	both
NCU09509	both
NCU09537	both
NCU09544	2
NCU09545	both
NCU09547	1
NCU09559	both
NCU09571	both
NCU09579	both
NCU09595	both
NCU09602	both
NCU09609	both
NCU09643	both
NCU09657	both
NCU09686	both
NCU09693	both
NCU09730	both
NCU09739	both
NCU09792	1
NCU09808	both
NCU09814	2
NCU09860	both
NCU09861	both
NCU09863	1
NCU09866	2
NCU09869	both
NCU09879	1
NCU09894	both
NCU09901	both
NCU09903	both
NCU09995	both
NCU10009	both
NCU10017	both
NCU10018	both
NCU10036	2
NCU10044	both
NCU10058	both
NCU10073	both
NCU10282	both
NCU10284	2
NCU10311	both
NCU10346	both
NCU10352	both
NCU10360	2
NCU10498	1
NCU10582	both
NCU10647	both
NCU10715	both
NCU10721	both
NCU10853	both
NCU10905	2
NCU10987	both
NCU11000	1
NCU11040	both
NCU11202	both
NCU11222	both
NCU11229	both
NCU11236	2
NCU11246	both
NCU11252	both
NCU11254	both
NCU11257	both
NCU11265	both
NCU11273	both
NCU11287	1
NCU11312	both
NCU11326	both
NCU11338	both
NCU11350	both
NCU11358	both
NCU11371	2
NCU11372	both
NCU11376	1
NCU11408	both
NCU11426	both
NCU11427	both
NCU11461	both
NCU11476	both
NCU11481	2
NCU11506	both
NCU11513	both
NCU11562	2
NCU11632	2
NCU11634	both
NCU11651	1
NCU11652	both
NCU11654	both
NCU11672	both
NCU11696	2
NCU11710	1
NCU11796	2
NCU11821	both
NCU11829	both
NCU11841	both
NCU11844	2
NCU11850	2
NCU11907	1
NCU11913	both
NCU11925	both
NCU11928	both
NCU11935	2
NCU11980	1
NCU11993	1
NCU12004	1
NCU12008	both
NCU12061	both
NCU12087	1
NCU12108	both
NCU12109	both
NCU12117	1

## Sheet: raw-iTRAQ-exp1
Row_ID	ProteinID	1NM-PP1sample1	1NM-PP1sample2	DMSOonly-sample3	DMSOonly-sample4	t test	log 2 ratio	Ratio	# phosphorylation sites
254 peptides were differentially expressed in the iTRAQ experiment 1 (i.e. between the +1NMPP1 and +DMSO samples in both of these two biological repeats) and passed the t-test at p<0.05
t-test score p<0.05
R.LNS*ADYGYTRSPPGEGGR.T	NCU00687T0	13.0636	13.0698	13.369	13.3702	0.00010791	0.302902	1.23362	1
R.ANS*TIMQLNK.I	NCU02505T0	15.1999	15.2268	16.42	16.4022	0.000180447	1.19772	2.29377	1
K.GLSVLDAPLPAS*FDSNGISHAAR.Y	NCU05007T0	10.9307	10.9105	10.4514	10.4534	0.000465976	-0.4682	0.722866	1
R.NKS*YITR.T	NCU07690T0	13.8553	13.7904	14.9972	15.009	0.000780296	1.18027	2.26619	1
R.RMRS*PPANIDR.Y	NCU02800T0	12.8323	12.83	12.5674	12.5827	0.000914241	-0.256128	0.837332	1
R.TAS*T*PGLSAR.M	NCU09068T0	12.9133	12.9847	14.4785	14.5416	0.00092903	1.56104	2.95067	2
R.TPEPSKLPDHRQS*PR.V	NCU10853T0	13.4185	13.4059	12.2538	12.3218	0.000945741	-1.12436	0.458704	1
R.SNT*PLPGRPK.G	NCU04363T0	13.6492	13.6412	14.5257	14.4728	0.000976726	0.85409	1.80762	1
R.KS*FGTEGAER.F	NCU07685T0	15.6542	15.5923	16.5403	16.5664	0.00130187	0.930165	1.90549	1
K.LSTKPS*SPR.N	NCU07010T0	14.8304	14.8229	14.9735	14.983	0.00160337	0.151568	1.11078	1
R.AKT*PGLGNK.S	NCU02828T0	13.5051	13.4784	14.275	14.3349	0.00162499	0.813204	1.75711	1
R.ES*TPSGIKR.E	NCU02036T0	11.9553	11.9291	12.8679	12.7984	0.00173408	0.890975	1.85443	1
R.NS*FGASLPIPR.S	NCU04924T0	14.3118	14.4658	16.6331	16.5337	0.00173901	2.19456	4.5775	1
R.LVRT*SEEGSTAGQSR.Q	NCU04661T0	12.327	12.3095	12.109	12.1132	0.00188359	-0.207148	0.866248	1
R.TTDGRS*PTAIGRPHDQR.S	NCU11372T1	10.4492	10.4176	10.9115	10.9424	0.00200062	0.49353	1.40789	1
R.ANST*IMQLNK.I	NCU02505T0	15.4784	15.6224	17.1503	17.184	0.0020827	1.61676	3.06685	1
R.ART*AGVLDTPASR.I	NCU06199T0	14.0283	14.0347	13.8987	13.9089	0.00221151	-0.127657	0.915317	1
R.RES*KPAQVK.V	NCU06117T0	13.1489	13.0994	13.6455	13.6431	0.00226202	0.520155	1.43411	1
R.T*VSEAPEAGSTASTDSK.A	NCU00457T0	14.4563	14.5959	16.3995	16.2832	0.00249789	1.81523	3.51917	1
R.SSVLS*PTPDSKAPGR.G	NCU02225T0	12.1253	12.1115	12.2593	12.2657	0.00279132	0.144075	1.10502	1
R.GASFLNFLKS*PK.K	NCU04732T0	9.27054	9.31653	10.979	10.8127	0.00288678	1.6023	3.03627	1
K.RGEEVFS*DEDDF.-	NCU07922T0	16.5386	16.529	16.4446	16.4455	0.00289984	-0.0887432	0.940342	1
K.AFS*PPAHHQK.H	NCU00967T0	13.1251	13.1286	13.3251	13.3489	0.00326265	0.210112	1.15678	1
K.AHLDIPKT*PGSPK.A	NCU03234T0	13.1761	13.1804	13.0826	13.0925	0.00354741	-0.0907064	0.939063	1
R.LSS*VTFPGGVAEALQEASGGTLPLKPTR.E	NCU04924T0	8.96762	8.97889	9.85087	9.75236	0.00356247	0.828363	1.77567	1
R.NFS*QELMDIFR.I	NCU09483T2	13.8491	13.8313	14.0479	14.0668	0.00357379	0.217147	1.16243	1
R.QAS*PARKPVGTPSTAMPPPPTR.V	NCU00772T0	9.87974	9.85993	9.66878	9.68419	0.00418565	-0.193356	0.874569	1
K.RT*SLFGNLSFGK.K	NCU00935T0	14.4488	14.4167	15.066	15.1519	0.00456387	0.676194	1.59792	1
R.SHS*YSLPGSGR.S	NCU08377T0	12.2893	12.3229	12.057	12.0459	0.00477094	-0.254695	0.838164	1
K.INDVIS*PLESVSIVGIEQLMPKPHSCSK.G	NCU07389T0	5.65449	5.79336	6.71295	6.72887	0.00487838	0.996984	1.99582	1
R.GAS*FLNFLKSPK.K	NCU04732T0	11.522	11.5488	13.0117	12.8186	0.00495313	1.37977	2.60226	1
R.VSS*MDLPR.T	NCU03725T0	17.242	17.1342	16.4219	16.443	0.00523886	-0.755653	0.592278	1
K.EIWRGS*VMIVT*SDADSSYDIAPTLR.L	NCU03220T0	9.51823	9.52316	9.65467	9.63681	0.00544451	0.125041	1.09054	2
R.RMS*GDVTPTTPSDSR.Q	NCU03220T0	11.8275	11.818	11.6029	11.6323	0.00563606	-0.205095	0.867482	1
R.SAET*SPVRPALGHTR.S	NCU00219T0	11.7983	11.7895	11.46	11.4062	0.00564915	-0.360799	0.778733	1
R.NNAPGEGTT*SPGPR.N	NCU03253T0	11.7723	11.685	12.6657	12.5622	0.00578919	0.885295	1.84714	1
R.LNSADY*GYTRSPPGEGGR.T	NCU00687T0	12.8476	12.7977	13.2164	13.1865	0.00584717	0.378759	1.30022	1
R.T*SLFGNLSFGK.K	NCU00935T0	11.3459	11.4209	12.0969	12.1861	0.00584822	0.75812	1.69129	1
K.RLS*FSDFTK.R	NCU04102T0	12.4218	12.4021	12.2755	12.2819	0.00600351	-0.133196	0.911809	1
K.RTS*LFGNLSFGKK.K	NCU00935T0	10.3566	10.4681	11.2049	11.2684	0.00600501	0.824279	1.77065	1
R.TANFLSGSSRPQS*SGGFGAIPTNHGR.I	NCU07280T0	11.6587	11.6214	11.3987	11.3871	0.00620855	-0.247142	0.842564	1
R.S*FLHGFRPGPGPESELPER.Y	NCU07010T0	10.4711	10.3601	11.1276	11.1104	0.006314	0.703401	1.62834	1
R.KLGGGRISPT*SSIVSGFNPR.G	NCU04124T0	9.91236	9.94443	10.1358	10.149	0.00650132	0.214046	1.15994	1
R.S*T*ASPVPMFKPGR.G	NCU02078T0	12.8441	12.7588	13.412	13.3689	0.00651852	0.589035	1.50424	2
R.ETS*PVAAAPVATVPHTFSPDDFVNVVPIVK.D	NCU00021T0	7.56232	7.60788	7.28361	7.26115	0.00653126	-0.31272	0.805123	1
R.RSS*S*VAGSRPGLSGSR.R	NCU08859T0	14.1503	14.0492	14.8831	14.8093	0.00695625	0.746447	1.67766	2
R.HGS*HGS*LTNETASGEYR.Y	NCU03725T0	11.7864	11.8345	11.4934	11.5134	0.00711415	-0.307092	0.808269	2
R.RNS*RLDLINTTETR.H	NCU05360T0	11.367	11.4251	11.0485	11.0313	0.00715007	-0.35611	0.781268	1
R.SNS*ISASSGMGR.S	NCU06030T0	15.796	15.8583	15.34	15.2776	0.0071551	-0.518372	0.698159	1
R.STAAS*PPPPGPR.E	NCU00159T0	15.3417	15.3794	15.1275	15.1388	0.0074077	-0.227412	0.854166	1
R.KGS*MSFK.G	NCU08330T0	17.2491	17.054	18.595	18.4475	0.00788157	1.36965	2.58408	1
R.ADS*LRGPAPQGFYNNASR.S	NCU00668T0	12.4923	12.4808	12.2612	12.2965	0.00790853	-0.207636	0.865955	1
R.S*LSATPAQSASK.T	NCU11326T0	15.4929	15.3186	16.4666	16.5631	0.00797145	1.10911	2.15712	1
R.FARPGS*SGANVGR.V	NCU00213T0	12.4891	12.5214	12.3256	12.3195	0.00800133	-0.1827	0.881053	1
R.QTT*APGFTTK.L	NCU08377T0	13.4509	13.3634	14.0855	14.1868	0.00832143	0.729009	1.6575	1
R.NMLATELTES*LRR.N	NCU04718T0	12.9749	13.0264	12.5216	12.4411	0.00835921	-0.519264	0.697728	1
R.ARS*DEDDDGVFGR.M	NCU00073T0	13.3208	13.3228	13.2406	13.2544	0.00869105	-0.0743374	0.949778	1
R.EGYS*KNEAQAAK.N	NCU07868T0	13.755	13.8482	13.2756	13.3025	0.00883562	-0.512516	0.700999	1
K.NVMIRS*PTEPPESR.S	NCU02006T0	13.9691	13.8756	14.4168	14.4148	0.0088678	0.49346	1.40782	1
R.IPGPGHGQFPMPAS*PAFGPVPTSAADFAAR.D	NCU06868T0	10.4778	10.4201	10.864	10.8171	0.00888206	0.391637	1.31188	1
K.AAS*FSGTGTSTAPSNIFR.S	NCU06644T0	13.0445	13.2662	11.8061	11.9138	0.00892533	-1.29536	0.407434	1
R.RES*CDDEIADGFFDLVAR.D	NCU08709T0	7.76686	7.7402	7.13535	7.23993	0.00897104	-0.565891	0.675538	1
R.IRANS*TIMQLNK.I	NCU02505T0	12.9712	12.8316	13.918	13.8002	0.00897726	0.957736	1.94226	1
R.SLS*AT*PAQSASK.T	NCU11326T0	12.9949	12.945	13.5356	13.6427	0.00897857	0.619197	1.53602	2
R.LSSVT*FPGGVAEALQEASGGTLPLKPTR.E	NCU04924T0	8.21092	7.96798	10.1178	9.8485	0.00904715	1.89371	3.7159	1
R.MTMS*SPEGFKDENVFR.L	NCU00575T0	11.3483	11.5705	12.8085	12.9771	0.00933596	1.43344	2.70089	1
R.SKS*PSAAPKPR.E	NCU08637T0	11.4356	11.2731	10.2558	10.0858	0.00972572	-1.18359	0.440254	1
R.RQS*TSSVPNNVIALR.L	NCU07952T0	11.273	11.3044	11.0895	11.1119	0.0103483	-0.187987	0.87783	1
K.WEVHGILT*SAILS*DGLLY*HR.V	NCU01240T0	6.9258	6.82351	8.74509	8.40548	0.0106996	1.70063	3.25043	3
R.TTAHFSPDPDT*AIGQFGCLICRPEYR.G	NCU07126T0	9.41894	9.45909	9.82599	9.76177	0.0111977	0.35486	1.27886	1
R.SATPTTNY*GSFETR.S	NCU03783T0	14.9607	14.9242	14.4763	14.5594	0.011242	-0.424569	0.745061	1
K.SPVS*PTAGEFTFAPRQS*LDSAR.F	NCU00521T0	11.128	11.0636	11.9235	11.7751	0.011328	0.753505	1.68588	2
R.S*KEPTPTSSTAK.A	NCU11841T0	11.9504	11.9052	12.1497	12.171	0.01136	0.232518	1.17488	1
R.GHT*LPSPLER.Q	NCU05721T0	12.0673	12.0472	11.9639	11.9654	0.0116228	-0.0926366	0.937807	1
R.TAS*TPGLSAR.M	NCU09068T0	18.7707	18.6328	18.0539	18.0805	0.0120341	-0.634525	0.644153	1
R.RRS*S*VSPYSLEMGLGNR.K	NCU01990T0	9.66399	9.67228	9.7135	9.70858	0.0123817	0.0429043	1.03019	2
R.RRNS*PEPFSDAR.G	NCU07421T0	16.9826	17.0057	16.839	16.8082	0.012534	-0.170554	0.888501	1
R.SAS*PPAPTAR.L	NCU00622T0	14.3776	14.4096	14.2502	14.2536	0.0126484	-0.141686	0.906459	1
R.S*ASPLAQEVLAR.D	NCU07720T0	15.517	15.4589	15.1354	15.1825	0.0126844	-0.328979	0.7961	1
R.MT*MSSPEGFKDENVFR.L	NCU00575T0	9.78701	9.8072	10.5452	10.7369	0.0127996	0.843954	1.79496	1
K.DRGPS*PSRS*IESSNVR.S	NCU09869T0	11.9989	11.9125	12.4396	12.3805	0.0130116	0.454346	1.37016	2
R.AAVGPRPTS*SHRPGR.S	NCU07062T0	12.3244	12.3464	12.2002	12.2191	0.0130502	-0.125762	0.91652	1
R.S*MTTGDDHAEPESSR.A	NCU00436T0	12.2326	12.3304	12.7658	12.7165	0.0138984	0.459674	1.37523	1
R.NAT*EDPDAMEVDTPK.S	NCU05289T0	12.7237	12.9664	13.9406	14.0802	0.0141232	1.16533	2.24284	1
R.APS*LGELHQELENEQEYQVNR.L	NCU08695T0	11.7118	11.7491	12.0133	11.9631	0.014392	0.257735	1.1956	1
K.SEGGGGEAT*PTSGTKRPR.K	NCU03858T0	9.26643	9.32741	8.87214	8.77436	0.0144767	-0.473671	0.72013	1
R.KFS*TGTSVHR.K	NCU09559T0	12.5282	12.5541	12.6479	12.6468	0.0145377	0.106239	1.07642	1
R.SGLQEDS*EASPQVSR.A	NCU00427T0	14.2044	14.2602	14.0051	13.9965	0.0145657	-0.23149	0.851755	1
K.RTSLFGNLS*FGK.K	NCU00935T0	11.2879	11.0571	12.1109	12.1631	0.01472	0.964477	1.95136	1
R.S*PRS*PNSPLRGPK.L	NCU07192T0	10.496	10.5378	10.9176	10.839	0.0148161	0.36138	1.28465	2
R.VAT*RS*QSPEGPR.K	NCU01833T0	11.7523	11.8074	12.0917	12.0457	0.0150613	0.28886	1.22167	2
K.RT*SLFGNLSFGKK.K	NCU00935T0	11.9275	12.124	12.8159	12.8152	0.0151194	0.789825	1.72886	1
R.TPSSTATPDS*PR.Q	NCU07868T0	13.7091	13.6305	14.3356	14.208	0.0151447	0.601977	1.5178	1
R.TT*SNTVVNNGLGVR.K	NCU01068T0	12.6726	12.6778	12.504	12.4551	0.0154414	-0.195642	0.873184	1
R.TLSAKGS*RPSS*R.L	NCU00427T0	11.8917	11.8824	11.5725	11.4822	0.0155319	-0.359698	0.779328	2
R.SIT*AQTSLSSSR.A	NCU00074T0	13.6464	13.7494	13.1165	13.2052	0.0156515	-0.537024	0.689191	1
R.T*PSHEDDSRAPSREHTR.S	NCU04335T0	7.71093	7.80431	6.84957	7.03397	0.0156708	-0.815843	0.568077	1
R.SAS*VGESNSFGK.A	NCU05199T0	14.2422	14.3183	13.9642	13.9817	0.0157671	-0.307336	0.808132	1
K.SSIVSITTVTQTYEPADS*PR.L	NCU03488T0	11.0193	11.0849	11.5063	11.4242	0.015793	0.413152	1.33159	1
K.S*SNPTLEGPS*SPPAGGRR.N	NCU08859T0	8.91081	8.89216	9.07838	9.04245	0.0158306	0.158929	1.11646	2
R.TFEEILGDEPVEDPTS*PSTDR.S	NCU09259T0	10.409	10.3931	10.0359	10.1191	0.0166933	-0.323552	0.7991	1
R.QPPPVPPALPS*PVR.T	NCU04137T0	12.7909	12.8165	12.7057	12.7075	0.0169885	-0.0971084	0.934905	1
R.LVEEDENDTITS*PTTPHFGVK.N	NCU01166T0	9.04469	9.23216	9.85856	9.83504	0.0173232	0.708375	1.63396	1
R.RAHS*EAPPHIDFDDEAR.Y	NCU00627T0	13.7388	13.6823	13.4036	13.454	0.0175929	-0.281767	0.822583	1
K.MSVVNDSGVYLPPS*PVEK.E	NCU00521T0	11.0224	10.9983	10.8151	10.8559	0.0178361	-0.174884	0.885838	1
R.RGS*EQGTLQTLLGAR.L	NCU03113T0	10.464	10.5234	10.1657	10.2214	0.0179009	-0.300099	0.812196	1
R.GRKPSALAS*TPGLPPQPQVAFSSDNSR.V	NCU02786T0	8.7389	8.72462	8.6336	8.60674	0.0180761	-0.111593	0.925565	1
R.RES*FPVPGPAR.F	NCU00541T0	12.4541	12.3858	12.1628	12.1317	0.0184313	-0.272714	0.827761	1
R.RVS*ATPSGSGSGAK.W	NCU09208T0	13.2042	13.1121	12.7122	12.7794	0.0185924	-0.412317	0.751416	1
R.GPASAIS*PSNR.A	NCU06799T0	14.2526	14.186	14.4586	14.461	0.018676	0.240466	1.18137	1
R.VQRPSLS*S*SMRSSSYLQEHQQYR.A	NCU02004T0	7.39153	7.37932	8.77998	8.43954	0.0188105	1.22434	2.33648	2
R.RMT*MSSPEGFKDENVFR.L	NCU00575T0	11.2396	11.5664	12.6586	12.8437	0.0188611	1.34813	2.54582	1
R.HVSRAVELAMS*K.G	NCU11980T0	11.5198	11.3376	12.0735	12.0979	0.0190189	0.657005	1.57681	1
R.RRNSPEPFS*DAR.G	NCU07421T0	13.5808	13.6268	13.4185	13.3858	0.0190366	-0.201639	0.869562	1
K.GALAT*TPGEDADDSRR.S	NCU01083T0	11.4868	11.4411	11.626	11.6363	0.0190759	0.167185	1.12287	1
R.TPSSTATPDS*PRQGS*R.R	NCU07868T0	9.8526	10.0257	9.23018	9.30515	0.0191704	-0.671501	0.627853	2
R.QFSVVS*NLRR.H	NCU03043T0	12.7557	12.5312	11.8258	11.8548	0.019291	-0.803129	0.573105	1
K.SPVSPT*AGEFTFAPR.Q	NCU00521T0	12.496	12.6358	13.0805	13.1544	0.0199452	0.551481	1.46559	1
R.VIQS*APLGQSFPGR.Q	NCU00420T0	12.6883	12.9702	14.0059	13.8611	0.0199817	1.10423	2.14984	1
K.GMGATSASSDGS*GRT*TPAR.A	NCU03438T0	10.9818	11.0259	10.8436	10.8518	0.020006	-0.156191	0.897391	2
R.SSGLSSVPASRPSS*PPPGAK.Q	NCU09068T0	12.2089	12.2208	11.9469	11.8576	0.0201302	-0.312566	0.805209	1
R.LNS*ADYGYTR.S	NCU00687T0	16.5737	16.412	15.6963	15.8315	0.020284	-0.728959	0.603339	1
R.VVT*ASIQRPNLSGR.L	NCU00074T0	13.6827	13.8625	12.7139	12.9239	0.0203696	-0.953716	0.516301	1
R.VRS*PTLDLVSNK.L	NCU11821T0	12.9079	12.8541	13.0836	13.0665	0.0205111	0.194092	1.144	1
R.FRPPS*PK.Q	NCU01817T0	15.2053	15.2225	15.1259	15.1025	0.0206019	-0.0996818	0.933239	1
R.NSS*MADLKR.F	NCU04335T0	15.4496	15.3553	15.8822	15.7953	0.0209209	0.436299	1.35313	1
K.AAT*PQPAAASPASR.E	NCU09861T0	14.0793	14.0815	14.1626	14.1415	0.0211222	0.0716284	1.0509	1
R.AS*SVSSQSSTTGGFR.F	NCU02080T0	13.6967	13.591	12.6875	12.9134	0.021164	-0.843457	0.557306	1
K.SVEAPQPSAALQSLRS*AR.L	NCU07868T0	10.4893	11.0542	12.6836	12.6783	0.0211973	1.90917	3.75593	1
K.WQPLSSVDPNPIADNDPFS*LGDSDDEFEQGHRR.N	NCU11427T0	8.22451	8.2726	7.85256	7.94451	0.0212714	-0.350022	0.784572	1
R.RRLS*LPAIK.A	NCU02666T0	12.3141	12.1944	11.6525	11.7622	0.0213532	-0.546863	0.684507	1
R.S*ASPPAPTAR.L	NCU00622T0	15.655	15.6943	15.4818	15.5162	0.0214589	-0.175651	0.885368	1
K.KPTPPIS*R.T	NCU08811T0	13.4521	13.5221	14.1568	14.3803	0.0217182	0.781444	1.71885	1
R.VAT*T*SPPPHATPVLQHQQMK.V	NCU11358T0	11.3565	11.3286	11.2417	11.2505	0.0222673	-0.0964747	0.935316	2
K.LFFISPPPS*PPHDWEQR.M	NCU01504T0	9.46156	9.32617	9.85099	9.91018	0.0222726	0.486718	1.40125	1
K.GFPTVNTLGGWPTAPSVGT*PDRER.Q	NCU09657T0	10.7175	10.9947	11.9352	11.7976	0.022654	1.01033	2.01437	1
K.FHNYFVTHLPS*SSLHPDSR.L	NCU03495T0	10.0697	10.1412	9.652	9.75405	0.0231573	-0.402426	0.756585	1
R.TLS*PGSGMSEEER.R	NCU00541T1	9.18531	9.23228	9.00819	8.95594	0.0231766	-0.226726	0.854572	1
R.RISS*DIHKQFGR.L	NCU02896T0	10.1222	10.086	10.3911	10.4888	0.0232268	0.335863	1.26213	1
R.LSRNS*FGASLPIPR.S	NCU04924T0	11.061	11.4138	12.3677	12.3648	0.0235658	1.12884	2.18683	1
R.IDEHDIARS*PGTVGLEETGSVDR.Q	NCU05041T0	11.2044	11.434	12.1676	12.0672	0.0237594	0.798249	1.73899	1
R.SPT*PEGEDKGSTLETR.E	NCU11222T0	13.9579	14.2577	12.8629	13.0636	0.0239589	-1.14454	0.452332	1
R.GGYGVGS*PASSGFGR.M	NCU05994T0	14.7631	14.7502	14.5485	14.4717	0.0240528	-0.246486	0.842947	1
K.RTS*LFGNLS*FGK.K	NCU00935T0	11.3878	11.1878	11.9143	11.9119	0.0246451	0.625303	1.54253	2
R.SGVAT*PQPDLHDK.R	NCU03200T0	11.2314	11.0998	11.6355	11.7387	0.0247552	0.521477	1.43542	1
R.TESSLPGHLRPSVINVPVT*PGISR.E	NCU05041T0	8.56276	8.79847	9.46201	9.40763	0.0247669	0.7542	1.6867	1
R.KS*SGTMIVPR.D	NCU00805T0	13.6089	13.7322	13.2819	13.292	0.0250207	-0.383552	0.766548	1
K.AS*TVGSPDEAQPAK.L	NCU06644T0	13.9851	13.7613	14.6882	14.5851	0.0250566	0.763516	1.69762	1
R.RLS*RNS*FGASLPIPR.S	NCU04924T0	12.2902	12.6047	14.0374	13.7023	0.0251145	1.42238	2.68028	2
R.GFSNS*PMEEDDEPQAER.V	NCU07414T0	14.2837	14.1834	14.5553	14.5363	0.0256771	0.312243	1.24164	1
R.RRS*LS*PMSTSSK.S	NCU00734T0	12.8497	12.8887	13.019	13.0586	0.0258504	0.169616	1.12476	2
R.T*VSNHQASPSVGGAR.S	NCU00579T0	13.1061	13.0385	12.532	12.6709	0.0258793	-0.470898	0.721515	1
K.T*AS*NASLADANKR.A	NCU10582T0	14.0545	14.0103	14.2742	14.219	0.0261593	0.214177	1.16004	2
R.APS*RDGPS*PGTGR.N	NCU06067T0	10.0398	10.1445	10.4136	10.4602	0.0265192	0.344709	1.26989	2
R.S*TAPSPPPSAGSKPVPQR.K	NCU06179T0	12.7114	12.7564	12.6005	12.5961	0.0266855	-0.135618	0.91028	1
R.HLT*GPAQLTQTR.T	NCU09469T0	11.3633	11.3666	11.1204	11.1906	0.0269661	-0.209448	0.864868	1
K.RRS*YGDAFVR.G	NCU10352T0	13.9265	14.004	13.626	13.693	0.0269866	-0.305756	0.809018	1
R.KS*LTPAPR.E	NCU09609T0	11.7584	12.0344	12.7042	12.7475	0.0272152	0.829474	1.77704	1
R.SAAS*YSPQEGR.A	NCU01277T0	14.0721	14.0131	13.8479	13.8693	0.0278053	-0.184012	0.880251	1
R.KHS*RT*QT*PSQPR.H	NCU03725T0	11.1219	11.6025	12.7511	12.846	0.0278633	1.43632	2.70629	3
R.TADAGVQTDFTGDAAS*VQYR.T	NCU01823T0	10.736	10.8215	10.4956	10.5285	0.0282816	-0.266681	0.83123	1
R.STNAEDEVGGTQRPGT*GR.I	NCU07398T0	12.182	12.0713	11.8091	11.7955	0.0283003	-0.324392	0.798635	1
R.APS*RDGPSPGTGRNPR.G	NCU06067T0	11.3697	11.3418	11.1423	11.1997	0.0284898	-0.184775	0.879786	1
R.QLAEDS*DAEEETEAER.R	NCU07954T0	14.0025	14.0079	13.9896	13.9878	0.0289315	-0.0164798	0.988642	1
K.EAAAKPLHS*PS*LSASR.F	NCU06202T0	11.4306	11.5986	11.9867	12.0081	0.0294163	0.482775	1.39743	2
K.RLSFS*DFTKR.L	NCU04102T0	9.77799	9.82977	9.43325	9.53349	0.0296078	-0.320513	0.800785	1
R.IES*THS*AQNLPTPGAQR.R	NCU07443T0	12.5244	12.4756	12.337	12.2941	0.0296481	-0.184431	0.879996	2
R.QSSDSGRPMAIPMRS*R.Q	NCU03200T0	10.9374	10.873	11.1295	11.1929	0.029719	0.25602	1.19418	1
R.APS*PSLSPNAR.R	NCU02234T0	14.0452	14.0458	13.828	13.8933	0.0298221	-0.184874	0.879726	1
R.AGLQPTRVTPPVT*TADAA.-	NCU05259T0	11.3208	11.2464	11.0749	11.0455	0.0305805	-0.22338	0.856556	1
K.SPAT*PPPDIELPDSCVK.I	NCU01543T0	9.69457	9.62267	9.85601	9.85851	0.0312675	0.198641	1.14762	1
R.GQS*VPGPMAGR.L	NCU01818T0	15.573	15.4032	15.0263	15.0105	0.0313956	-0.469722	0.722104	1
R.SLSASS*LVK.Q	NCU09310T0	15.7648	15.7931	15.5075	15.5868	0.0314629	-0.231844	0.851546	1
R.S*VRPLTLVPEDELRR.N	NCU07728T0	12.9483	12.7253	12.1657	12.2317	0.0316307	-0.638111	0.642554	1
R.TST*PVSTPK.Q	NCU07878T0	13.7533	13.5621	14.1941	14.2927	0.0321136	0.585742	1.50081	1
R.LAQSASHS*PPADVGR.S	NCU09068T0	13.5796	13.505	13.3253	13.3431	0.032306	-0.20812	0.865665	1
R.IYSVGQPYPPRLS*PDTSAHQQPAQQQDAR.I	NCU05364T0	9.41613	9.32231	8.8575	8.99206	0.0324098	-0.444444	0.734867	1
K.LMDVMATPFLAVDSGPQDHLPS*PAR.Q	NCU06249T0	8.03921	8.16072	8.58053	8.47837	0.0324997	0.429484	1.34675	1
R.EGSARS*PGDRGWGR.G	NCU02800T0	14.1949	14.3329	13.8726	13.8971	0.0325069	-0.379047	0.768945	1
K.S*GSPFGNLWPFSTPGFGK.K	NCU10017T0	9.0424	9.05959	9.25379	9.19227	0.0327825	0.172035	1.12665	1
R.HGQEEAIDAAT*ESQ.-	NCU00364T0	12.8749	12.8925	12.7008	12.6197	0.0328241	-0.223476	0.856499	1
R.KFS*LDGDEVAR.I	NCU07577T0	13.1541	13.2126	12.6288	12.7942	0.0328825	-0.471808	0.72106	1
R.HTES*DPNLDVAQDAKPR.A	NCU03546T0	10.8536	10.9395	10.6504	10.5944	0.0332495	-0.27414	0.826943	1
K.SGFAPSESAQDASSALS*PDQSPK.S	NCU03263T0	9.66571	9.66033	9.48775	9.40667	0.0336597	-0.21581	0.861062	1
R.RLS*RNSFGASLPIPR.S	NCU04924T0	10.4012	10.6748	11.2535	11.3278	0.0336879	0.752639	1.68487	1
R.HRES*TLDPLTR.I	NCU09195T0	13.6261	13.8523	14.3368	14.3417	0.0337452	0.600028	1.51575	1
R.RQS*FDVVAEQVKR.K	NCU02360T0	11.8791	11.8637	11.9377	11.9219	0.034136	0.0583961	1.04131	1
R.TPSSTAT*PDSPR.Q	NCU07868T0	11.9106	11.9826	12.2539	12.1804	0.0343022	0.270519	1.20624	1
K.KEPGS*PDVQQQPPPPPPPPTAR.H	NCU00420T0	10.0533	9.9689	10.309	10.4125	0.0346087	0.349634	1.27424	1
R.SGSKGSAAATSRPTS*PGR.A	NCU06698T0	10.3354	10.4453	10.0845	10.0122	0.0350697	-0.34201	0.788941	1
K.SEIYPAAAGGS*PR.K	NCU04386T0	7.28152	7.43587	7.81054	7.75629	0.0351537	0.424719	1.34231	1
R.SASRAS*VTTPTSDAAR.K	NCU04826T0	11.9557	12.0731	11.6372	11.7009	0.0354203	-0.345308	0.78714	1
R.KS*SAVS*ISFQAPR.H	NCU00003T0	11.1967	11.1748	11.4608	11.3739	0.0354376	0.231601	1.17414	2
R.SQT*QSPGALYGNR.N	NCU03819T0	13.6577	13.7463	13.3348	13.4233	0.0356067	-0.322908	0.799457	1
K.SVEAPQPS*AALQSLR.S	NCU07868T0	10.8474	11.1548	12.2184	11.9356	0.0356773	1.07588	2.10801	1
K.GT*GKTNQITITNDKGR.L	NCU09602T0	9.60835	9.57272	9.91006	10.0619	0.0367583	0.395443	1.31535	1
K.ST*SNLTPIRSK.T	NCU06969T0	13.4999	13.4871	13.189	13.2886	0.0367692	-0.254699	0.838162	1
R.VSS*TLDRDAIHVLINEAISAK.L	NCU00493T0	8.26392	8.30034	8.5741	8.48378	0.0367945	0.246809	1.18658	1
R.RSS*LGLGESR.R	NCU06908T0	12.8897	12.9602	12.7498	12.739	0.0369103	-0.180568	0.882355	1
R.RS*TSSQLPITR.M	NCU00556T0	12.0636	12.0151	11.7795	11.8532	0.0370144	-0.222971	0.856799	1
R.ASDAPS*LKR.G	NCU00528T0	12.6029	12.5508	12.1912	12.3095	0.0370499	-0.326488	0.797475	1
R.ATTPGLT*GRESPQAVAGAR.H	NCU08600T0	12.1503	12.1524	12.1254	12.1337	0.0371932	-0.0217868	0.985012	1
R.GALGRLS*R.R	NCU08974T0	11.7876	11.8835	12.0997	12.1699	0.0372028	0.299271	1.23052	1
R.RSS*SVAGSRPGLSGSR.R	NCU08859T0	13.6605	13.6656	13.93	13.8415	0.0374357	0.222683	1.1669	1
R.TANFLS*GSSRPQSSGGFGAIPTNHGR.I	NCU07280T0	10.3408	10.2139	9.95702	9.96084	0.0375326	-0.318443	0.801935	1
-.MS*RSNPALAAR.Y	NCU04738T0	14.2694	14.1784	13.9995	13.9908	0.0376596	-0.228726	0.853388	1
R.IRDS*FSQYSLQSASHPR.S	NCU08480T0	10.2676	10.3685	10.0707	10.0515	0.037677	-0.256991	0.836832	1
R.FGRNT*PDPSRR.Q	NCU07001T0	12.9735	12.982	12.9348	12.9156	0.0377683	-0.0525409	0.964237	1
R.S*VLIGGAGVGGGFLALPAEDPGR.S	NCU06688T0	7.81741	7.87413	8.0306	7.99509	0.037848	0.167075	1.12278	1
R.RLQS*PPATEASR.S	NCU00900T0	13.6387	13.6458	13.6112	13.6195	0.0389702	-0.0268818	0.98154	1
R.RGS*VTASSAALASLFR.S	NCU02526T0	10.5794	10.6379	10.4463	10.3965	0.0396261	-0.187267	0.878268	1
R.GLFSVGS*GGSSSPSR.S	NCU04335T0	13.5218	13.7307	13.0805	13.1283	0.0396919	-0.521852	0.696477	1
R.RAS*GTEVTNTIK.A	NCU06453T0	13.4415	13.3154	13.0401	13.0776	0.0398323	-0.319572	0.801307	1
R.SNLS*FDVER.G	NCU09595T0	13.3498	13.1736	13.761	13.6878	0.0400072	0.462684	1.3781	1
R.Y*DFRSPGAVNLR.E	NCU09212T0	12.0828	12.9354	14.5828	14.5607	0.0401841	2.06267	4.17758	1
R.RLS*DGS*IADNQDYSR.R	NCU06910T0	14.1111	14.1961	13.9257	13.8584	0.0403249	-0.261546	0.834194	2
R.QFWPS*SRPQS*PSPSGFPR.L	NCU03880T0	11.7957	11.8061	11.8635	11.894	0.0403587	0.0778601	1.05545	2
R.APPPPPPAAPPRT*PTTDTFHQR.Q	NCU07012T0	11.6921	11.8902	12.3499	12.2663	0.040655	0.516951	1.43093	1
R.TPS*STATPDSPR.Q	NCU07868T0	16.83	16.6164	16.2119	16.121	0.0408116	-0.556782	0.679817	1
R.AKGS*LGFSPR.N	NCU00021T0	15.375	15.1528	14.6997	14.7461	0.0413165	-0.540971	0.687308	1
R.AAS*EGHLEDAPENDRR.S	NCU04389T0	13.1234	13.2165	13.4052	13.3861	0.0415972	0.225654	1.16931	1
R.KASS*AKAGEEGTDTPR.A	NCU07568T0	9.52859	9.54411	9.69908	9.64369	0.042493	0.135036	1.09812	1
R.CHLTYVFEKS*S.-	NCU04553T0	10.1482	10.3322	9.7546	9.81844	0.0431272	-0.453704	0.730166	1
R.DRS*REAENTWR.R	NCU01527T0	12.9716	13.019	12.7835	12.6806	0.0432873	-0.263251	0.833208	1
R.QGTPTPGS*PSTQR.V	NCU09063T0	13.221	12.8514	12.1852	12.1671	0.0432966	-0.860084	0.55092	1
R.RQSGEWS*AQDGEK.A	NCU09320T0	11.9073	11.9891	11.7599	11.726	0.0435889	-0.205231	0.8674	1
K.AQQANSSSFPAQQLAFQSQSTS*PILR.A	NCU00340T0	7.85847	7.94463	7.70466	7.6703	0.0438739	-0.21407	0.862102	1
R.QLPPGS*GVGS*NFQRPR.S	NCU05289T0	12.0764	12.1395	12.266	12.25	0.0439979	0.150067	1.10962	2
K.T*GKNASQEL.-	NCU02437T0	13.3051	13.4147	13.1092	13.1052	0.0440261	-0.252705	0.839321	1
R.QAVGPAGS*PVVR.A	NCU05265T0	11.6915	11.7953	11.4884	11.51	0.0440485	-0.244211	0.844277	1
R.S*GSQGMSFGPPTSMFNSR.S	NCU07868T0	10.9668	11.144	10.6572	10.6185	0.0440709	-0.417579	0.74868	1
K.ISRPFSVPGS*PRDR.T	NCU06687T0	12.8027	12.9269	12.5699	12.5862	0.0445503	-0.28672	0.819764	1
K.GATAHSEDGGS*PKRPR.A	NCU08859T0	8.79366	8.77198	8.31058	8.47909	0.0447493	-0.387984	0.764197	1
R.SGPLS*PAMLSGPTTSDYFGDHIR.G	NCU01345T0	10.0051	10.1932	10.5655	10.5151	0.04541	0.441158	1.35769	1
R.QDLSSINS*ISSQRPLPVAGASR.S	NCU12108T0	9.20066	9.10858	9.37982	9.44814	0.0455464	0.259356	1.19694	1
R.GRT*PPGASDSYVPSRS*PR.R	NCU01527T0	11.1711	11.2509	10.9768	11.0248	0.0457343	-0.210219	0.864406	2
R.QSS*DSGRPMAIPMRS*R.Q	NCU03200T0	12.5374	12.5526	12.8794	12.7582	0.0463144	0.2738	1.20899	2
R.NGDIGT*RAPPS*APASTPIAPLGR.S	NCU02073T0	9.23745	9.31503	9.05725	9.09982	0.0466131	-0.197701	0.871939	2
R.SDS*KVPVGEAPEAR.L	NCU01197T0	13.6533	13.7676	12.9781	13.2261	0.0468276	-0.608343	0.65595	1
R.LDAQLAALSLGTS*PNRPR.T	NCU03681T0	12.0889	12.1567	11.858	11.9341	0.0469564	-0.22679	0.854534	1
R.TAS*PMQPPPLEPVQLK.G	NCU02394T0	12.0728	12.1447	11.7464	11.863	0.0471551	-0.3041	0.809947	1
R.FSIDTSVSAVTSAVTS*PTALTAPSSR.Q	NCU00556T0	8.07726	8.07073	8.42974	8.29898	0.0472523	0.290368	1.22295	1
R.S*RT*PMTGQGAPAGGQGIGYTGPPHR.T	NCU02404T1	9.62816	9.71036	9.89156	9.97901	0.0473078	0.266023	1.20249	2
R.VFNDS*DNEEEATVNGR.A	NCU04772T0	11.346	11.2328	11.5851	11.5377	0.0473533	0.271999	1.20748	1
K.YFDSGDY*AMSK.A	NCU03860T0	14.2724	14.3535	13.8296	13.992	0.0473541	-0.402155	0.756727	1
R.SS*RPSLEGGRPSFDAFDLPTR.S	NCU06202T0	10.5281	10.6672	10.2884	10.2921	0.0475524	-0.30739	0.808102	1
R.ESDVT*PNRAPR.R	NCU04232T0	13.2639	13.2366	13.0447	13.1167	0.0479081	-0.169495	0.889154	1
R.LRAPS*LPR.H	NCU11710T1	11.4323	11.4391	11.3849	11.4028	0.0487901	-0.0418393	0.971416	1
R.GFS*VDPEENAGYMTEYVATR.W	NCU11376T0	9.90998	9.58392	10.9456	10.6043	0.0488696	1.02798	2.03917	1
R.T*ASPYNPPPSAAAPPANR.Y	NCU06738T0	12.3155	12.4143	12.6032	12.5741	0.0490853	0.223747	1.16776	1
K.TEDIGS*PLLERK.E	NCU03539T0	12.2938	12.3515	12.487	12.5591	0.049198	0.20041	1.14902	1
R.STTVVSEGNPLDESMSPT*AHANPYFAHQGQPGLR.H	NCU01797T0	8.12938	8.2308	8.71572	8.53621	0.0495224	0.445872	1.36214	1
R.TLS*NPATETAPAAASR.S	NCU00771T0	13.6498	13.6781	13.5828	13.6006	0.0496512	-0.0722179	0.951175	1
R.SLS*ATPAQSASK.T	NCU11326T0	13.4167	13.5462	13.7714	13.8545	0.0498629	0.331504	1.25832	1
1946 other peptides were identified in this experiment but t-test of differences between inhibited and DMSO was over p>0.05
t-test score p>0.05
R.TS*IFGNLGFGK.K	NCU00935T0	11.8477	11.6503	12.1959	12.3338	0.0504206	0.515879	1.42987
R.TLS*EESKPQTGR.S	NCU07985T0	14.0249	14.0354	13.7835	13.8766	0.050731	-0.200053	0.870518
R.NELAELT*S*PTLTRPGSMSPVGFR.M	NCU07192T0	10.3833	10.798	12.237	11.7319	0.0508071	1.39382	2.62774
R.VQRPS*LSSSMR.S	NCU02004T0	15.2558	15.4004	15.018	15.0259	0.0516451	-0.306139	0.808804
R.RAS*EAAAPGAVSHRR.N	NCU04538T0	11.9992	11.8387	11.5413	11.4026	0.0519331	-0.447003	0.733565
R.GAAAPAQQEES*PELSLPFIGYTFKR.F	NCU07296T0	8.13867	8.24585	8.44576	8.41147	0.0522607	0.236351	1.17801
R.RTS*CDYRTEVESAR.Y	NCU04585T0	10.5347	10.531	10.3563	10.2457	0.0525657	-0.231874	0.851528
R.KAS*GVPAAHPLSR.V	NCU00427T0	11.1538	10.9091	10.4983	10.5359	0.0533338	-0.514324	0.700121
K.SATGFSELEASSLAVGLPEGLMGNS*EVGHLNIGAGR.V	NCU02252T0	9.23695	9.20325	9.04867	8.94708	0.0533951	-0.222225	0.857242
R.APIDRS*SPTWGGRPDQPMSR.A	NCU00793T0	11.9685	11.7948	12.3439	12.2448	0.0539725	0.412716	1.33119
R.ASSPSSPPAGGSTGVSSARPS*SPPPPGGAR.T	NCU08379T0	10.1923	10.1197	9.99251	9.93288	0.0542537	-0.193337	0.87458
R.AVEDDIFS*ELS*AGPGK.Q	NCU03291T0	10.6606	10.6207	10.7253	10.7507	0.0542748	0.0972831	1.06976
R.RGES*FPNLVGLAQDSAEAPVTGSK.R	NCU00142T0	8.96247	9.04903	8.80678	8.83289	0.0543472	-0.185918	0.87909
R.ES*DVTPNRAPR.R	NCU04232T0	14.1677	14.2395	13.9702	14.0365	0.0547693	-0.20025	0.8704
R.TY*SQNSLFK.Q	NCU04221T0	15.6074	15.2553	16.1299	16.1947	0.0550722	0.730987	1.65977
K.AAAKAGT*NAAPK.Q	NCU01145T1	10.5987	10.4777	10.2737	10.1808	0.055231	-0.310935	0.806119
R.TASYLFGPLMGTLDPS*STSIPPLSPGLQR.S	NCU00621T0	6.68017	6.48411	6.97437	6.98948	0.0554937	0.399785	1.31931
R.SPS*SLSLTLESLR.L	NCU04585T0	9.69401	9.77857	9.55844	9.5686	0.0557283	-0.17277	0.887137
R.IRKS*DELSR.S	NCU06566T0	14.0847	14.0551	13.9921	13.9545	0.0561984	-0.0965758	0.93525
K.GQIVTTES*DDDTSS.-	NCU08824T0	11.4806	11.4805	11.4492	11.4285	0.056306	-0.0416856	0.971519
R.IIKRDPDSEDREGS*VS*Q.-	NCU04017T0	8.89464	8.94774	9.03867	9.02492	0.0563344	0.110603	1.07968
R.IGSS*GGGDAVDREYEQLMQELGGTGAAPAR.I	NCU04110T0	7.72975	7.50724	6.97937	7.14354	0.0564413	-0.557044	0.679693
R.SMSPNPNRFAPS*PLNEGPIQPK.S	NCU04757T0	9.76092	10.036	9.35248	9.3361	0.0566293	-0.554188	0.68104
R.RRS*DLHALNR.S	NCU00927T0	10.1333	10.1781	9.90784	9.99914	0.0578328	-0.202211	0.869217
R.GSLTNS*PGPPPGLVGGDR.R	NCU02819T0	11.0111	11.0615	10.9144	10.8578	0.0581511	-0.150192	0.90113
R.RVSS*APLKKA.-	NCU02980T0	11.7625	11.4681	10.996	11.0521	0.0586602	-0.591261	0.663762
R.IGS*HDQVLALI.-	NCU04622T0	13.1167	13.1489	12.9616	13.0246	0.0586637	-0.139723	0.907693
R.YDGASSS*PDKSR.A	NCU03784T0	11.6157	11.6064	11.3938	11.2467	0.05868	-0.290755	0.817474
R.QAS*LDAGGNQQTIMHGHIHR.A	NCU02430T0	11.7114	11.5174	11.2374	11.2254	0.0587948	-0.383037	0.766822
K.EVLAEVGS*VKLFNR.W	NCU09475T0	10.0903	10.0892	9.88672	9.74838	0.0589253	-0.272209	0.828051
R.SRPPS*QLFPIYPSSLPYTLVR.D	NCU03113T0	8.0524	8.19647	7.84984	7.8275	0.0593357	-0.285764	0.820307
R.SKS*PEALTHATR.A	NCU06484T0	13.4609	13.2829	12.9065	13.0176	0.0597057	-0.409911	0.75267
R.TVS*NHQASPSVGGAR.S	NCU00579T0	13.2861	13.4786	12.9375	13.0158	0.0598128	-0.405673	0.754884
R.DGLLT*PR.S	NCU03137T0	15.4153	15.4117	15.6608	15.8312	0.0598556	0.332505	1.2592
R.DTVEDISAYDAS*PR.M	NCU11427T0	11.4266	11.5119	11.1675	11.2654	0.0600982	-0.252766	0.839286
K.EES*DEDMGFGLFD.-	NCU00979T0	13.1731	13.2107	13.0978	13.0489	0.061396	-0.118602	0.92108
R.TFS*EDDRIQAQER.A	NCU03009T0	20.665	20.6537	20.4624	20.3243	0.0616359	-0.26605	0.831593
R.QES*IAEAVSHEVEPIQQIGELK.H	NCU00506T0	9.79109	9.5954	9.26201	9.32989	0.0617237	-0.397303	0.759277
R.RELS*SEYISK.A	NCU10721T0	11.7215	11.5938	11.9911	11.9081	0.0618128	0.291892	1.22424
R.KS*VDVPR.A	NCU07012T0	12.6026	12.3811	12.9638	12.8998	0.0622993	0.439955	1.35656
R.KGS*IGS*DPRDR.V	NCU09545T0	10.662	10.5579	10.8053	10.8582	0.0628412	0.221788	1.16618
R.SVS*ES*PNAKKR.K	NCU01379T0	8.97727	9.07429	8.84848	8.8211	0.0631264	-0.190991	0.876004
K.SLALNSGGPRS*PFPIDR.K	NCU03070T0	11.7273	12.112	12.9126	12.6633	0.06314	0.86827	1.82547
R.SSS*VAGSRPGLSGSR.R	NCU08859T0	15.0638	14.8806	14.6219	14.6321	0.0639136	-0.345164	0.787219
R.LPGPLS*PR.R	NCU02024T0	11.6449	11.566	12.4014	12.0744	0.0639917	0.632421	1.55016
R.GPSTPLS*QQGQQDDFFSSR.Q	NCU11372T1	10.1917	10.1635	10.361	10.288	0.0642568	0.146915	1.1072
R.S*CSPNNRTDIPEPIIAEMKEK.T	NCU08779T1	9.81766	10.0171	9.22777	9.46132	0.0649355	-0.572823	0.6723
R.LAS*SVLGVGQR.K	NCU05804T0	14.294	14.3391	14.1612	14.2138	0.0652983	-0.129056	0.91443
K.GFPTVNTLGGWPT*APSVGT*PDRER.Q	NCU09657T0	10.2772	10.5033	11.0285	10.8415	0.0654818	0.544739	1.45876
K.TESAAAS*GRT*SPAPSSGR.A	NCU04790T0	9.11866	8.8585	9.46096	9.48599	0.0655672	0.484896	1.39948
R.SIIGS*PSR.I	NCU01702T0	17.0276	16.9752	16.8895	16.9076	0.0657324	-0.10285	0.931191
R.KS*SAATTLFSSVR.R	NCU02359T0	11.717	11.6035	11.4277	11.3233	0.0661757	-0.284721	0.8209
K.KAGS*INKPAAR.Y	NCU06210T0	13.6947	13.8172	13.4931	13.5377	0.066243	-0.240554	0.84642
K.LEVPHS*PR.V	NCU06247T0	13.3758	13.3806	13.5365	13.6546	0.0665938	0.217373	1.16261
R.LPVSDISREES*PLDFFFR.A	NCU06223T0	11.4707	11.5345	11.6479	11.6174	0.0666522	0.129989	1.09429
K.STS*REREFQSLGR.L	NCU00687T0	13.9253	13.9635	13.6993	13.7991	0.0674243	-0.195165	0.873473
R.SRS*FDQPPR.A	NCU00450T0	11.9358	11.8688	12.0743	12.0278	0.0677228	0.148706	1.10857
K.KNDPNAIMPYPES*NDEHVGEVR.G	NCU06619T0	9.5059	9.39806	9.258	9.19835	0.0681529	-0.223801	0.856306
R.STS*ISDVERPK.M	NCU08695T0	15.7883	16.0517	16.4002	16.3963	0.0682185	0.478216	1.39302
K.LTLVVTNSPLSSAPNS*AK.V	NCU07192T0	10.5855	10.6764	11.063	10.8941	0.0684035	0.347574	1.27242
R.RGS*QSALETVKER.A	NCU00324T0	12.2522	12.3065	12.0674	12.1459	0.0686158	-0.172648	0.887213
R.GRPLS*EQFGPGASVASAMYNK.N	NCU08962T0	9.3822	9.30341	9.78984	9.60702	0.0701983	0.355623	1.27954
K.TATPPAT*SGDKR.N	NCU09202T0	11.3046	10.8848	11.8641	11.8231	0.0709631	0.748938	1.68056
R.KT*SIGLWSPTSLR.N	NCU07258T0	11.5822	11.7401	11.392	11.3353	0.0711477	-0.297524	0.813648
R.RQS*YYEASPR.S	NCU07012T0	15.2709	15.2368	15.0738	14.9377	0.07144	-0.248095	0.842007
R.RKS*S*VSPPSGR.H	NCU04050T0	13.7007	13.381	12.8775	12.999	0.071933	-0.602664	0.658537
R.SIS*PGVR.T	NCU05257T0	14.1329	14.1302	14.0342	14.0773	0.0724886	-0.075835	0.948793
K.SAAPSAATT*PKQSR.A	NCU02952T0	13.0686	13.3913	12.6318	12.6859	0.073149	-0.571094	0.673106
R.AYEPSLAS*PTSGSQTTK.Q	NCU04732T0	12.2182	12.3948	12.8827	12.6767	0.073256	0.473216	1.3882
R.YAS*SSSPGRQLTQQSDLR.S	NCU02539T0	12.3588	12.537	12.0942	12.1504	0.0733989	-0.325543	0.797998
R.HLS*LQSIVHR.A	NCU04777T0	12.226	12.1709	12.7104	12.4871	0.0734985	0.400309	1.31979
K.KVY*TTPK.K	NCU04553T0	13.2718	13.2079	12.8806	13.0311	0.0738127	-0.283987	0.821318
R.KS*SLPFAFGK.K	NCU00935T0	13.9775	13.6257	12.8658	13.1555	0.0739207	-0.790905	0.577981
R.EILPSILS*NSPPGR.S	NCU11229T0	11.6326	11.6984	11.5216	11.4365	0.0741133	-0.186392	0.878801
R.RNS*AGS*IVSIER.S	NCU00199T0	11.2741	11.3855	11.1235	11.1438	0.0742131	-0.196171	0.872864
R.TPGTGTAAILTRS*QDEPGDH.-	NCU06440T0	12.1834	12.2631	12.0875	12.0428	0.0742561	-0.158132	0.896185
R.HLEFT*PLATR.V	NCU02965T0	12.9971	12.9459	12.8465	12.8818	0.0746865	-0.107327	0.928306
R.RTATPSEQPSAS*K.T	NCU08380T1	11.4155	11.2225	10.9703	10.9987	0.0755369	-0.334524	0.793046
K.GALATT*PGEDADDSRR.S	NCU01083T0	14.9036	14.7731	15.0633	15.1493	0.0755372	0.267948	1.20409
R.KDGS*APPPPVQSR.Y	NCU07654T0	13.053	12.9411	13.2362	13.1829	0.075546	0.212475	1.15867
R.RTS*LPSAPSPTAAGTSSVSLSR.S	NCU00004T0	10.4279	10.3599	10.5424	10.5067	0.0765278	0.130613	1.09476
K.SAGFKADLPEPES*PK.A	NCU03539T0	13.2719	13.3479	13.1257	13.1788	0.0766751	-0.157629	0.896497
R.TPLSRGDS*LPYER.H	NCU06500T0	12.1185	12.0804	12.4558	12.7494	0.076713	0.503112	1.41727
K.TAT*PPATSGDKR.N	NCU09202T0	12.9223	12.5143	13.55	13.3835	0.076805	0.748479	1.68002
R.ATS*VNLGKGHAR.H	NCU06566T0	10.7681	10.9253	10.5274	10.5909	0.0770172	-0.287526	0.819306
K.SQVAS*PEPFQQYGGER.R	NCU07685T0	11.8042	11.7281	11.5595	11.6274	0.0772135	-0.172706	0.887177
R.RLS*LPAIK.A	NCU02666T0	13.515	13.1528	12.6108	12.7469	0.0772401	-0.655084	0.635038
R.RAT*PPPAQGVAALR.K	NCU05265T0	14.2203	14.3372	14.0782	14.0845	0.0777575	-0.197357	0.872147
R.S*IFREDV.-	NCU06349T0	14.3965	14.2923	14.5126	14.5509	0.0778158	0.18734	1.13866
R.GPPPRGY*SPR.R	NCU07069T0	15.6576	15.8208	15.4513	15.4741	0.0785115	-0.276503	0.82559
K.ANQNAQS*PIHSAPEPR.A	NCU02952T0	13.3855	13.3117	13.5862	13.4976	0.0786313	0.193288	1.14337
R.SKS*EYGLR.L	NCU00621T0	15.0304	14.8705	15.2176	15.3228	0.0791105	0.319709	1.24808
R.TAADRDRDVSAS*PK.S	NCU06851T0	11.4712	10.874	10.2196	10.082	0.0793775	-1.02176	0.492514
R.ST*SISDVERPK.M	NCU08695T0	15.595	15.9126	16.2717	16.297	0.0795919	0.530519	1.44445
R.KSS*TTRSPLTPK.A	NCU02724T0	10.4708	10.8058	10.0859	10.0778	0.07992	-0.556432	0.679982
K.TRTES*FSAK.S	NCU04328T0	12.3358	12.2046	12.5113	12.4767	0.0808038	0.223818	1.16782
R.RAS*LETFPEVPATPR.T	NCU08844T0	10.7431	10.706	10.5534	10.4107	0.0813077	-0.242487	0.845287
K.DGGGIRDSGVDVAS*PR.S	NCU01277T0	14.6113	14.712	14.3632	14.4723	0.081487	-0.243869	0.844477
R.VLWLPPFGEETTS*PVAATPIRPSTSSR.A	NCU08956T0	9.73567	9.81562	9.60888	9.50052	0.0816521	-0.220945	0.858003
R.RIS*NPHLEDAVER.V	NCU07318T0	13.4529	13.7006	14.0414	13.9625	0.0820613	0.425266	1.34282
K.RRT*SIEDPDDDEAEEIFVSRPTGAR.-	NCU10017T0	9.146	9.24338	9.04293	9.00734	0.0821255	-0.169559	0.889115
K.VDEEAAEADEEPTPRPLS*R.S	NCU07378T0	10.9261	11.0265	11.1721	11.2922	0.0822536	0.255837	1.19403
R.T*GPPNPSPVVAQK.S	NCU00124T0	13.71	13.767	13.6456	13.6067	0.082985	-0.112348	0.925081
R.SLMS*PDIAR.S	NCU10311T0	12.0907	11.9145	11.4643	11.0344	0.0833941	-0.753248	0.593267
R.LGT*ET*SWVRAVLQSRHQK.W	NCU03551T0	11.1938	11.3074	11.0756	11.0369	0.0836082	-0.194315	0.873988
R.RSS*LSDLK.S	NCU06579T0	12.3784	12.3681	12.2507	12.308	0.0839745	-0.0939216	0.936972
R.KSSIVSITTVTQTYEPADS*PR.L	NCU03488T0	8.15139	8.08283	8.46551	8.31175	0.084153	0.271518	1.20708
R.YDAPLTPS*DAGDDEVPGPTYPR.E	NCU06259T0	11.8493	11.8119	11.9678	11.9114	0.0842305	0.109064	1.07853
R.VPSPAAS*PS*PIPQVPQQSGGQR.A	NCU07868T0	10.7739	10.7186	10.5777	10.4416	0.0843762	-0.236612	0.848736
R.LSSMAERPS*TSDER.V	NCU04427T0	13.8032	14.0298	13.2729	13.5081	0.0843868	-0.526016	0.69447
R.AS*LSMGPGPGQPGGPQQIR.T	NCU07788T0	11.3883	11.3358	11.2817	11.2589	0.0850273	-0.0917687	0.938372
R.ERT*EEHEEEHVSK.G	NCU11634T0	9.24315	9.11196	9.39046	9.48732	0.0850997	0.261337	1.19859
R.QS*SLHESDAKP.-	NCU02979T0	14.6222	14.6628	14.7044	14.7151	0.0852137	0.0672327	1.04771
R.RAS*MNIVNR.D	NCU01266T0	12.9674	13.0831	12.8443	12.8341	0.085298	-0.186007	0.879035
R.LAQS*ASHS*PPADVGR.S	NCU09068T0	13.3383	13.3158	13.4119	13.3764	0.0854989	0.0670927	1.0476
R.TPS*STATPDS*PRQGSR.R	NCU07868T0	12.2454	13.0914	11.2808	11.3466	0.085678	-1.35471	0.391014
R.NEVPPAEPAS*PPSKPR.I	NCU07693T0	16.4598	16.5958	16.2845	16.3218	0.0860056	-0.224636	0.855811
K.TAT*PAEEAEPAKPVVAPASPENK.K	NCU03126T0	9.40196	9.29882	9.18609	9.18631	0.0861035	-0.164188	0.892431
K.RT*PSISTTDLVGR.M	NCU04289T0	12.0691	12.1678	11.9349	11.9694	0.086234	-0.166307	0.891121
K.ALEAT*GSSSGAIR.Y	NCU00726T0	15.6779	15.7488	15.5172	15.5888	0.0862814	-0.160354	0.894805
R.NIRSS*VEFLR.S	NCU06202T0	14.1547	14.2517	14.3638	14.3527	0.0865762	0.155001	1.11342
R.TVPAHT*LTSSPR.N	NCU07378T0	12.8476	12.9019	12.6677	12.7553	0.0869214	-0.163218	0.893031
R.VVS*SSPIRPR.D	NCU08938T0	13.9528	14.0202	13.8827	13.8763	0.0870758	-0.107055	0.928482
R.LGS*LVGR.S	NCU01438T0	17.3835	17.1634	16.8419	16.9427	0.0877518	-0.381189	0.767804
R.LPS*PPPAPEIQIGPTSPAMGPIANR.Q	NCU09352T0	9.3112	9.72529	10.2577	10.1355	0.0881002	0.67835	1.60031
R.AAS*TSQSTQSTDNSSYAAR.G	NCU07846T0	12.6706	11.8218	10.9403	10.8863	0.088481	-1.33296	0.396954
R.GVSDKPVAPEEMSPHPDDT*PAPLFSTSPR.T	NCU10018T0	8.32298	8.32732	8.06412	8.19042	0.088619	-0.197884	0.871828
K.EAVS*SPIEEK.Q	NCU00219T0	14.9728	14.6631	15.307	15.2961	0.0891754	0.483615	1.39824
R.RAS*LNLAR.R	NCU02295T0	12.1414	12.2471	12.0384	12.0035	0.089506	-0.173295	0.886815
R.STAPS*PPPSAGSKPVPQR.K	NCU06179T0	12.2111	12.3178	12.0097	12.0948	0.0897443	-0.212222	0.863207
R.S*TPGPDDQMIIEAIQGVLR.E	NCU04350T0	8.47291	8.36124	8.63275	8.58139	0.0906254	0.189993	1.14076
R.S*FAGAQGDRYR.A	NCU03830T0	16.8023	16.1711	15.5585	15.4213	0.0908995	-0.996809	0.501107
R.EATREET*EEPLQQQHIVTLR.V	NCU00421T0	9.45413	9.50373	10.0597	9.77842	0.0911185	0.440127	1.35672
R.GLFS*VGSGGSSSPSR.S	NCU04335T0	10.0244	10.0702	9.89107	9.75159	0.0912785	-0.22597	0.85502
R.GT*REPSLGLDLDYGDGVR.I	NCU03291T0	11.1991	11.4081	10.9818	10.983	0.0915259	-0.321213	0.800397
K.ASNSIPEPVT*PVS*DDGLYGSGDVHR.S	NCU01927T1	10.2343	10.2841	10.3868	10.3402	0.0924509	0.104284	1.07496
R.FPLPSLGADSSSLIS*PLALPR.G	NCU01944T0	9.49325	9.66211	9.82143	9.88001	0.092495	0.273044	1.20835
R.S*RSLSGLPDILVAGIGR.A	NCU07398T0	10.1331	10.3307	9.83853	9.94309	0.0927261	-0.341058	0.789462
R.LES*IGELR.L	NCU02994T0	14.6127	14.0444	13.4211	13.4939	0.0932682	-0.871005	0.546766
R.LKPIFEFQPGNES*PPPAPR.H	NCU07246T0	11.6137	11.7418	11.4782	11.4871	0.0932822	-0.195102	0.873511
R.STTVVS*EGNPLDESMSPTAHANPYFAHQGQPGLR.H	NCU01797T0	8.41072	8.49756	8.09345	7.75589	0.0934081	-0.529472	0.692808
R.AQSLAGHRPS*STELEISEMEAMFR.G	NCU02272T0	9.30461	9.48275	9.12701	9.12081	0.0940028	-0.269771	0.829451
R.KGT*GTLDNLPK.D	NCU02542T1	12.6698	12.4262	12.9031	12.9342	0.094443	0.370649	1.29293
R.GKS*ALNAAQR.S	NCU01422T0	14.7838	15.4211	16.1566	16.0109	0.0953416	0.981304	1.97425
R.RPLS*PAQPPPPPPAPEKDAPR.Q	NCU05926T0	9.14587	9.15752	9.07917	9.00806	0.0954731	-0.108075	0.927825
R.TEDS*SSFRPGSR.A	NCU09869T0	12.8516	12.8849	12.7876	12.718	0.0958837	-0.115468	0.923083
R.RLSAT*PITEVADTAAEVADSAK.Y	NCU06247T0	9.51792	9.41552	9.27806	9.3224	0.0963512	-0.166493	0.891006
R.SKIGEDVSVISSS*PR.G	NCU05007T0	12.4094	12.5394	12.1239	12.2611	0.0964095	-0.281919	0.822496
R.TPSS*TATPDSPRQGS*R.R	NCU07868T0	9.54316	10.7865	8.37456	8.23544	0.0969586	-1.85984	0.275507
K.IGPLGLS*PK.K	NCU01317T0	12.5213	12.4998	12.7367	12.9655	0.0974388	0.3406	1.26628
R.MMHS*NSQQSFAS*PR.M	NCU05400T0	12.4951	12.6513	12.3537	12.2776	0.0974797	-0.257493	0.83654
R.SGS*PPNESIGLR.Y	NCU01908T0	14.7022	14.836	14.5623	14.5772	0.0976639	-0.199317	0.870963
R.ASS*VQPGDPVPQGK.K	NCU00145T0	13.4696	13.1137	13.8757	13.7908	0.0976757	0.541594	1.45558
R.HSNVS*NPSVPHYLEQFK.T	NCU04314T0	10.1756	10.4404	10.6789	10.7452	0.0976947	0.40406	1.32323
R.HLDTS*CPGSPQAASK.R	NCU05210T0	12.6673	12.5972	12.5331	12.4934	0.0980304	-0.119059	0.920788
R.S*ATPGTQGPPPEAQAK.W	NCU09449T0	11.4338	11.6137	11.8125	11.7766	0.0980625	0.270806	1.20648
K.ATNRYS*MPVTR.S	NCU11928T0	13.29	13.3947	13.6893	13.5381	0.0982387	0.271304	1.2069
R.ELS*SEYISK.A	NCU10721T0	13.3121	13.0976	13.5054	13.5502	0.09841	0.32294	1.25088
R.S*RPTELLTPR.G	NCU10282T0	12.3785	12.4334	12.1774	12.2834	0.0987839	-0.175564	0.885422
K.EGVLHEDPRS*P.-	NCU12008T0	15.2007	15.205	15.4192	15.3093	0.0991188	0.16137	1.11835
R.RPS*GVAFGAIRPALAGPGGLEEAPILTR.A	NCU07720T0	10.0844	9.88994	10.379	10.2614	0.0993883	0.332995	1.25963
R.VVFNS*PYKFK.K	NCU00413T0	12.1801	12.3545	11.8557	12.0057	0.0996461	-0.336598	0.791906
R.GYATSTPLS*PSVQANFQGFTFVDESALEENMHDR.H	NCU03200T0	7.79517	7.39849	8.37678	8.15076	0.0999019	0.666937	1.5877
R.SVSMDDVS*PR.K	NCU11672T0	15.317	15.3877	15.2101	15.2531	0.100097	-0.12072	0.919729
R.RSS*IADISSVGR.N	NCU06253T0	12.1766	12.3146	12.0373	12.0496	0.100103	-0.202117	0.869274
R.HS*VADGSPIPSKR.A	NCU08642T0	11.5758	11.5864	11.1782	11.3839	0.100436	-0.300024	0.812239
K.RIS*IHGSQNPR.R	NCU00627T0	13.2465	13.1615	13.5445	13.3862	0.100737	0.261351	1.1986
R.GRS*PVISPTDSPRPLNK.I	NCU02952T0	11.0494	10.9257	11.1565	11.2023	0.100739	0.191819	1.1422
K.APEPAAAPT*PPAPEGPVPTER.Q	NCU08840T0	10.5021	10.365	10.7141	10.6256	0.101399	0.236349	1.17801
R.TAS*GEEDAYLDESPQLRR.V	NCU00551T0	12.3588	12.5755	12.1233	12.1696	0.101496	-0.3207	0.800681
R.GGGGGGGS*VGGANALPLNNRR.W	NCU07839T0	12.578	12.3593	12.1567	12.1502	0.102297	-0.315203	0.803738
R.AGEPDKVY*ATSAPR.T	NCU10647T0	13.2815	13.3038	13.1673	13.0367	0.102526	-0.190664	0.876203
K.KVS*STQALR.A	NCU09017T0	14.4345	14.4998	14.3197	14.3728	0.102587	-0.120913	0.919605
K.QRGT*REPS*LGLDLDYGDGVR.I	NCU03291T0	10.9951	10.9601	11.2169	11.0971	0.102671	0.179457	1.13246
R.VRKPS*FSTAR.D	NCU02254T0	10.3227	10.6081	10.0161	10.0765	0.102762	-0.419072	0.747906
R.LT*VIKEESP.-	NCU02345T0	12.2093	12.3034	12.1181	12.1238	0.102854	-0.135366	0.910439
K.TRPLS*VYAAENAAATR.A	NCU00219T0	9.23033	9.21377	9.17543	9.19508	0.103334	-0.0367922	0.97482
R.S*FADPGVRMTANVITR.W	NCU03659T0	12.4827	12.5346	12.2851	12.392	0.103514	-0.170081	0.888793
K.GGASYGGGY*QNSGYGGGFGGPQK.T	NCU08923T0	10.6527	10.5603	10.482	10.4336	0.10397	-0.148734	0.902042
R.SGS*PTGGAPNPFSDHNEGHPALR.-	NCU08681T0	11.2216	11.0941	10.9358	10.9874	0.104002	-0.19629	0.872792
K.RAES*PSNLKFQQPDR.S	NCU09509T0	11.7295	11.8223	11.5843	11.6473	0.104045	-0.160069	0.894982
R.VTAVTTANS*PNLTTK.T	NCU04598T0	11.7333	11.9126	11.4367	11.5707	0.104089	-0.319268	0.801476
R.RLS*TAVTDSGAAAVGNQDSLSDIR.H	NCU05041T0	10.2579	10.3252	10.1977	10.1495	0.104176	-0.117947	0.921498
R.SLS*LSRPSQR.T	NCU02750T0	13.0371	13.3137	12.74	12.8036	0.104583	-0.403599	0.75597
R.S*ATVGYVAPVFQGK.A	NCU00461T0	12.074	11.9232	12.2817	12.2014	0.10466	0.242931	1.18339
R.KPS*FGSAITR.S	NCU06249T0	14.8288	14.7343	14.9091	14.9265	0.104981	0.136225	1.09903
R.KRHS*AQLIDLEAR.L	NCU02793T0	11.3774	11.5188	11.0738	11.2283	0.104998	-0.297078	0.813899
K.TEDIGS*PLLER.K	NCU03539T0	14.5089	14.2657	14.7686	14.712	0.105679	0.352978	1.27719
R.FQLPALDFSFAPLTEGTDIPPPEPS*PR.I	NCU00654T0	7.85614	7.95032	8.08042	8.02912	0.105716	0.15154	1.11075
K.GRAPT*PAAEPVNEK.V	NCU09609T0	12.5407	12.6087	12.7435	12.9085	0.106305	0.251366	1.19033
K.NLFSSVT*AAEDNFLYSFDQDSTPGFSR.T	NCU04360T0	7.56773	7.55721	7.19948	6.79922	0.106569	-0.563123	0.676835
R.YFATTAAAQATGPLMGAATEAGNPVPSGGEPMNT*SP.-	NCU00488T0	9.29066	9.44647	9.15852	9.13661	0.106803	-0.221004	0.857968
R.ARQDEFEES*DDEDMAQANGVFKPNGPQR.R	NCU00824T0	10.9438	10.8597	10.7918	10.7599	0.107366	-0.125898	0.916433
R.TGSPTKGLGGFVQS*AMMK.R	NCU00219T0	10.8236	10.9787	10.6939	10.6688	0.107505	-0.219828	0.858668
R.DIDHGMISVRPPS*RPAS*PVR.R	NCU00627T0	10.9132	10.8033	11.0462	11.2007	0.107548	0.265185	1.20179
R.RGPPPRGY*SPR.R	NCU07069T0	9.54443	9.78107	9.26886	8.94918	0.10841	-0.553729	0.681257
K.SLEMELESLQGNAVRS*HGRR.-	NCU03795T0	9.73512	9.93864	9.53036	9.5678	0.108597	-0.287802	0.819149
R.AGGNS*SDDEETGAETGAGTARPTR.F	NCU01100T0	12.6827	12.7356	12.6404	12.6239	0.108613	-0.0770052	0.948024
R.KRTS*IFGNLGFGK.K	NCU00935T0	12.8998	12.6834	13.0722	13.1531	0.108734	0.32107	1.24926
K.GTGKT*NQITITNDKGR.L	NCU09602T0	14.5494	14.1946	14.8326	15.0054	0.109213	0.546944	1.46099
R.T*FSEDDRIQAQER.A	NCU03009T0	17.4241	17.4258	17.2388	17.0283	0.109451	-0.291425	0.817095
R.SGSIS*GPAAGAPAAAASSAGGGGR.S	NCU07329T0	9.07605	9.40074	8.78354	8.79477	0.109659	-0.449236	0.732431
K.TTQPEPS*SVSR.S	NCU00320T0	13.6062	13.5539	13.4945	13.5125	0.109777	-0.076544	0.948327
R.MQS*ISTGR.K	NCU08651T0	15.2698	14.9664	14.7166	14.6781	0.11059	-0.420779	0.747021
R.RPSS*DEIRESMDPSIMGESLSR.L	NCU07658T0	10.5861	10.4408	9.99983	10.245	0.111076	-0.391051	0.762574
R.RGPLPPAEPT*EQIRDSSR.S	NCU00457T0	13.031	13.0799	12.9506	12.8478	0.111086	-0.156234	0.897364
R.ALKPSLS*REDSAASFAR.D	NCU08377T0	10.8914	10.816	10.7464	10.7534	0.111176	-0.103767	0.9306
R.EILPSILSNS*PPGR.S	NCU11229T0	11.6243	11.7005	11.5485	11.4634	0.111377	-0.156471	0.897217
R.AAPLT*SSPSGAAR.G	NCU03830T0	15.5613	15.709	15.4478	15.3757	0.112919	-0.223401	0.856544
K.TRS*HMAFENTSTSIAAAQMR.N	NCU02797T0	13.5014	13.5268	13.5684	13.6229	0.113384	0.081538	1.05815
R.RDS*STAPDLISDEAMAAAAEANR.I	NCU09488T0	11.1144	10.9171	10.76	10.7326	0.11372	-0.269492	0.829612
R.AGT*PAAASSSTAPAPAPK.A	NCU09063T0	10.888	10.9714	10.8246	10.7979	0.113765	-0.118421	0.921195
K.GMGATSASSDGS*GRTTPAR.A	NCU03438T0	11.8506	11.9459	12.0651	12.0182	0.114253	0.143351	1.10447
R.VEYEEGGT*PPLGNGRAPQRR.S	NCU00420T0	11.1144	11.2054	10.9959	10.8409	0.115044	-0.241545	0.845839
K.RGQS*GQGAELMPVADRPSTATALQEQEVQS.-	NCU00521T0	7.92396	8.156	7.74798	7.69	0.115287	-0.320988	0.800521
K.SMGTGDKSS*PLKGSK.Q	NCU03985T0	11.7721	11.9194	11.5693	11.6593	0.115458	-0.231398	0.851809
R.T*GNGADFSSNSGGRPYNR.R	NCU06251T0	12.4188	12.5993	12.1272	12.2714	0.115528	-0.309707	0.806805
K.TAAQFS*VSPSTFQSPISSSSFMASALAHR.S	NCU01439T0	9.82815	9.47657	10.191	10.0925	0.11554	0.489402	1.40386
R.FAEAT*SVHSPVDGR.T	NCU02811T0	14	14.0217	14.6503	14.3031	0.11572	0.465818	1.3811
R.ITRPAS*TRPR.S	NCU01310T0	12.8246	12.7199	12.9023	12.949	0.115969	0.153411	1.1122
R.NLS*PFSTPR.N	NCU08276T0	16.4202	16.5103	16.3511	16.3348	0.116156	-0.122318	0.918711
R.IAS*AKS*ILR.S	NCU11841T0	12.6422	12.7441	12.5571	12.558	0.116799	-0.135616	0.910281
R.GFSNNRAS*VQYGR.N	NCU03888T0	11.6262	11.4197	11.9701	11.7938	0.11823	0.358999	1.28254
R.ERS*FS*PGRGR.Q	NCU09352T0	13.7949	13.7539	13.8784	13.8326	0.118487	0.0810888	1.05782
K.VGGS*PLGR.S	NCU02429T0	16.8622	16.8198	16.6228	16.7374	0.118888	-0.16092	0.894454
K.TET*SSSGGSVDDEHKATHD.-	NCU04314T0	10.092	9.91611	9.78234	9.75829	0.118971	-0.23372	0.850439
R.RSS*VGRGENPPRL.-	NCU03356T0	11.5471	11.6919	11.3823	11.4432	0.119056	-0.206699	0.866518
R.TPS*VSVDVASPPLPAR.S	NCU02978T0	12.9274	12.8202	12.7433	12.7028	0.119072	-0.150761	0.900775
R.DEAASPLSPT*MR.T	NCU08962T0	12.9353	13.3374	13.6876	13.6478	0.11924	0.531401	1.44533
R.SSS*PTRGSLGANKENYDR.G	NCU09609T0	12.7353	12.7783	12.5641	12.6642	0.120186	-0.142646	0.905856
R.KNS*VAGPGPNAAAQAAVTAAMRPR.A	NCU09496T0	9.61548	9.77035	9.44705	9.50635	0.120962	-0.216214	0.860821
-.MYGTGTGAQTGVTT*PR.S	NCU07307T0	10.8584	10.7788	10.9144	10.9472	0.121095	0.112177	1.08086
R.SGT*PSTTTKPAGPTTR.T	NCU03483T0	12.3655	12.1285	11.9616	11.8761	0.121148	-0.328134	0.796566
R.ASSPSS*PPAGGSTGVSSARPSSPPPPGGAR.T	NCU08379T0	8.80596	8.81197	8.65312	8.45865	0.121428	-0.253076	0.839106
K.RLS*FGQNPASSSKPR.V	NCU02750T0	11.7133	11.7725	11.6094	11.461	0.121628	-0.207682	0.865927
R.NEDIELGPAEGRGS*TDKDPFLAR.R	NCU06198T0	11.136	10.9438	11.2819	11.2987	0.121915	0.25037	1.18951
K.T*S*AANSPSVATVQPVAQER.I	NCU03855T0	12.0842	12.0342	11.9901	11.9346	0.121983	-0.0968453	0.935075
R.AGIVPPDSQVS*PR.Q	NCU00019T0	13.4573	13.401	13.3458	13.3617	0.12306	-0.0753964	0.949081
R.SSPT*WGGRPDQPMSR.A	NCU00793T0	13.9741	13.8825	14.2238	14.0777	0.123077	0.222428	1.1667
R.LGRADS*KNPSTTCR.G	NCU01211T0	11.5761	12.0425	10.9458	11.2474	0.124167	-0.712712	0.610172
R.ALHVYS*PYQR.D	NCU05169T0	12.5572	12.7013	12.4576	12.3728	0.124667	-0.214077	0.862098
R.NEPFGHS*PELKPK.T	NCU04838T0	12.8667	13.0679	12.6517	12.7305	0.125009	-0.276175	0.825777
R.QTTMMSNASDDT*AIPEFDPNSTAGILVQR.L	NCU03886T0	8.0152	8.19426	7.79017	7.45861	0.125534	-0.480339	0.716809
R.RES*TTS*LITR.Q	NCU06249T0	7.57205	7.57291	7.37811	7.1267	0.125791	-0.320072	0.80103
R.LFPVSLPVEEDMIS*PR.S	NCU07707T0	10.4626	10.5888	10.7651	10.6774	0.12582	0.195567	1.14517
K.IS*RPFSVPGSPRDR.T	NCU06687T0	12.9184	13.1349	12.7365	12.7621	0.125895	-0.277358	0.825101
R.S*SIVALVGGVVNHLTR.V	NCU01538T0	9.14837	9.19968	9.41631	9.2866	0.125959	0.177436	1.13087
R.AVS*GIS*VEQAENDFRELRR.E	NCU10009T0	10.0444	10.5395	9.71348	9.49492	0.12614	-0.687766	0.620815
R.LAAVQS*APGS*GRPAHAAIAEERSSIDTLAER.L	NCU01211T0	9.57227	9.7594	9.2237	9.41983	0.12642	-0.344069	0.787816
R.T*SSPGQVQTLESR.Q	NCU03220T0	13.5776	13.7063	13.3673	13.4808	0.126428	-0.21787	0.859834
R.SAAFMS*PIR.S	NCU05280T0	14.9354	15.0636	14.7876	14.8502	0.126814	-0.180628	0.882319
R.SSS*PESLQSIRPK.D	NCU09106T0	13.5306	13.6024	13.7059	13.8623	0.127231	0.217574	1.16278
R.Y*GPWPSSVPEK.F	NCU05007T0	11.8808	11.7771	12.0355	11.9547	0.127232	0.166189	1.12209
R.ALS*LASTK.G	NCU09123T0	17.904	17.3715	18.2563	18.4414	0.127699	0.711086	1.63704
R.AEETPAPFTSPS*ETR.S	NCU08956T0	15.2249	15.1473	15.043	15.0946	0.128053	-0.117318	0.9219
R.GASPIPGAPADLSAGSFLQAQLAT*TQDPQAQK.Q	NCU04799T0	9.84165	9.95786	9.76328	9.68926	0.128083	-0.173481	0.8867
R.YAESLITDS*FGEER.I	NCU03495T0	10.7679	10.697	10.645	10.5825	0.128681	-0.118688	0.921025
R.S*SYSEMSPLMSR.N	NCU04158T0	14.6857	14.5297	14.4271	14.3773	0.128704	-0.20552	0.867226
R.RKS*TAENADNAPAEPSFR.V	NCU09370T0	10.958	11.1062	10.7892	10.8615	0.129057	-0.20673	0.866499
R.DCS*QSGGGQSSGAECYK.C	NCU08923T0	11.9288	11.8942	12.0122	12.1382	0.129088	0.163732	1.12018
R.GGIPS*PCPSPAISEVPDPLAAR.A	NCU07010T0	9.33177	9.54283	9.19504	9.10784	0.12931	-0.285856	0.820255
R.KGS*IGSDPRDR.V	NCU09545T0	12.7572	12.8937	12.3945	12.6132	0.130044	-0.321601	0.800182
R.RNS*LSPPER.Q	NCU02809T0	15.0146	14.9138	14.8349	14.8415	0.130066	-0.125993	0.916373
R.TPSS*TATPDS*PRQGSR.R	NCU07868T0	13.0019	13.1868	12.8831	12.811	0.1303	-0.247294	0.842475
R.QLNHQPS*REQVYQQHQR.Q	NCU00772T0	11.7302	11.8128	11.5681	11.6625	0.130369	-0.156206	0.897382
R.KAS*QSPESGVVVAR.E	NCU06428T0	12.5905	12.2923	12.0252	12.0971	0.131348	-0.380273	0.768292
K.VEEES*EEVS*EEEEPVHRRPTR.T	NCU10311T0	9.15884	9.29917	8.98685	8.71462	0.132166	-0.378266	0.769362
R.KTS*DEPSALKK.A	NCU04504T0	11.241	11.2685	11.2141	11.2235	0.132296	-0.035948	0.975391
R.YT*SQKLSPLDEYFAMGR.G	NCU06512T0	9.58108	9.25207	9.78995	9.88347	0.133352	0.420132	1.33805
R.ASRGSPPPPET*PIVEPGVVPGGGIEAR.Y	NCU02794T0	9.36738	9.39586	9.02419	9.22983	0.133675	-0.25461	0.838214
R.VLEGAVS*DDEDEEQQIAR.E	NCU01370T0	10.7715	10.8195	10.8729	10.8491	0.13447	0.0654713	1.04643
R.SHSPDPQDS*NGKRPK.L	NCU03416T0	9.42587	9.31038	9.10862	9.22629	0.135339	-0.200671	0.870146
K.GSLGFS*PR.N	NCU00021T0	15.3605	15.2957	15.4421	15.4008	0.135661	0.0933195	1.06682
R.KLPDVVPVSEPSHGS*PMVR.N	NCU04663T0	10.4734	10.5153	10.2116	10.3727	0.135856	-0.202182	0.869235
R.T*KSSLEDILGK.K	NCU01186T0	12.6361	12.722	12.3577	12.531	0.135901	-0.23471	0.849856
K.AIQNGTPLSPT*LAGISSPSQATSALAGPGAR.R	NCU02724T0	6.45559	6.82693	5.9567	6.22323	0.137326	-0.551298	0.682406
R.APSNISAPMT*FGSFPGDNDR.H	NCU07868T0	10.8946	11.1041	10.7625	10.722	0.137496	-0.257089	0.836774
R.IQDPQMTGY*VSTR.Y	NCU07024T0	14.5559	14.1366	13.7168	13.8872	0.137987	-0.544252	0.685747
R.AREPSILGT*AQK.G	NCU00110T0	10.9194	10.6975	11.2084	11.6951	0.13801	0.643258	1.56185
R.KRT*SIFGNLGFGK.K	NCU00935T0	11.599	11.4598	11.6915	11.8159	0.138147	0.224307	1.16822
R.SAS*VPLRK.T	NCU00219T0	13.1283	13.2381	12.7828	13	0.138617	-0.291802	0.816881
R.SAS*VRPPPLDAASR.Y	NCU05265T0	13.9732	13.9406	13.89	13.8046	0.138681	-0.1096	0.926845
R.RKVEESVSTPAS*A.-	NCU09571T0	11.6888	11.7713	11.6389	11.6162	0.139014	-0.102507	0.931413
R.TAS*PKPGTTIK.V	NCU07734T0	14.9961	14.7355	15.1506	15.2384	0.139294	0.328672	1.25586
R.ALS*TTQPSQSEEK.Q	NCU03200T0	13.07	12.9248	13.258	13.1576	0.139955	0.210409	1.15702
R.VGTSPRPES*PAASNSGDDLTIEQLR.K	NCU06171T0	11.3287	11.5538	11.1193	11.1966	0.140196	-0.283309	0.821704
R.FAGHQS*EPTT*PPEYR.D	NCU11928T0	14.0214	13.8563	14.1515	14.1239	0.140784	0.19881	1.14775
R.RRSSIT*IPS*LVNM.-	NCU00793T0	10.4639	10.5914	10.3363	10.3906	0.141318	-0.164234	0.892402
K.T*TFT*SDAAMAMALLDK.S	NCU11338T0	10.9073	11.4916	11.8326	12.0187	0.141407	0.726185	1.65426
R.CLTDTNKS*QKHR.E	NCU05695T0	14.1878	14.3746	13.8875	14.0649	0.141455	-0.305038	0.809421
K.NATLAAEQT*EGLERPPSAIDPEVVR.K	NCU04511T0	9.07391	8.90824	9.1694	9.26475	0.141771	0.226002	1.16959
R.AAQEPSYQRPGS*AAGGAAAAIGGHLPAFAR.N	NCU09370T0	9.14708	9.00036	8.90499	8.89473	0.141832	-0.17386	0.886468
R.KNS*SATQDWDKR.A	NCU03667T0	11.614	11.4916	11.6843	11.7543	0.142133	0.166513	1.12234
R.RKS*S*GLGQALR.V	NCU00008T0	15.433	15.5624	15.3527	15.3351	0.142575	-0.153818	0.898869
R.QIQLQQGRET*PTHR.F	NCU05575T0	11.815	11.9555	11.5352	11.709	0.142668	-0.263166	0.833257
R.TSLPPASAGKTPS*PTTYQTPVQK.L	NCU00202T0	12.0133	12.1797	11.8812	11.9128	0.142674	-0.199501	0.870852
K.TSAS*ETEESKAPR.D	NCU03837T0	12.7794	12.6406	12.8618	12.8924	0.143109	0.167089	1.12279
R.SGS*S*PIQSSNLR.Q	NCU00324T0	13.1095	13.1011	12.8521	13.0033	0.143692	-0.177578	0.884186
R.FAAPS*RPLSPLPAHALFNDK.T	NCU06785T0	12.8015	12.2765	13.2476	13.1001	0.145306	0.634844	1.55277
R.RASGS*YSTPQNIQIPSQQASR.G	NCU00579T0	9.54565	9.32404	9.72896	9.67234	0.145721	0.265802	1.2023
R.RVAGEDES*EGEEEEDPFA.-	NCU08484T0	9.69309	9.78076	9.61535	9.4749	0.146444	-0.191798	0.875514
K.TTGPVAT*TGGPGRGR.R	NCU00421T0	13.4531	13.3414	13.5138	13.5619	0.146976	0.140566	1.10234
K.AIQFGFDES*PAITHSTPHAAGSVPIPIPGSNAR.V	NCU07868T0	10.8174	10.6266	10.5228	10.4439	0.147042	-0.238576	0.847582
R.RAS*TVLIVK.S	NCU03697T0	14.1617	14.0924	14.2125	14.3007	0.147075	0.129505	1.09392
R.RAGS*VDEQEETEKTS.-	NCU02737T0	12.1368	12.3562	11.946	12.0156	0.147239	-0.265727	0.83178
K.AEEDLS*PIDGALK.A	NCU06644T0	8.1349	8.10654	8.38341	8.22636	0.147329	0.184165	1.13616
R.VVFNS*PYK.F	NCU00413T0	13.331	13.3397	13.4566	13.6416	0.147387	0.213769	1.15971
R.SVVS*AS*SASDRDHDRER.D	NCU00627T0	9.62858	9.80383	9.49499	9.52799	0.148558	-0.204719	0.867708
K.LTTRMT*ID.-	NCU00899T0	15.7017	15.7064	15.7735	15.8807	0.148782	0.123089	1.08906
R.ELS*GDTGLTNSR.D	NCU11928T0	15.1181	14.5916	15.5684	15.4048	0.148964	0.631763	1.54946
R.ISNAIPSPQQASSPAGSQS*PK.G	NCU02004T0	9.29544	9.58911	8.75811	9.0978	0.149084	-0.514323	0.700121
K.TNPHT*PPES*PTETQIK.A	NCU04924T0	12.4804	12.5897	12.6478	12.7065	0.149109	0.142087	1.1035
R.SKIGEDVSVIS*SSPR.G	NCU05007T0	14.487	14.7375	14.2723	14.3508	0.149176	-0.300681	0.811869
R.LS*SPAGSQIFER.D	NCU04227T0	11.5977	11.7943	11.4937	11.4041	0.149395	-0.247165	0.84255
R.TASQT*PTPSTSSGGAPASR.G	NCU03200T0	11.9306	11.8081	11.9954	12.0687	0.150248	0.162713	1.11939
R.SAPEVIDLT*LSDDDEPPRPVKR.A	NCU06213T0	11.0656	11.2433	10.9719	10.9022	0.150476	-0.217401	0.860113
R.S*VPQPYGGQTR.R	NCU02356T0	15.2901	14.8792	14.6578	14.5357	0.150594	-0.487885	0.71307
K.IDDVVPADGDRS*PS*PAPQYDNHGR.R	NCU04110T0	11.4438	11.6407	11.3361	11.288	0.15101	-0.230197	0.852519
R.SADYDRY*DADPAILSDDFAGMK.F	NCU11427T0	9.78696	9.51516	9.98224	9.94366	0.151017	0.311886	1.24133
R.RGY*ETEESAAPR.S	NCU11907T0	12.4636	12.7864	12.2705	12.2443	0.151281	-0.367571	0.775087
R.TLT*GFGPGEIK.N	NCU07027T0	16.5742	16.1202	16.8093	17.0316	0.15146	0.573227	1.48785
R.ATSAPLSPS*ATALLPSNILDDLDDDEPNPAAR.Y	NCU03136T0	7.21205	7.00425	7.35365	7.33539	0.15164	0.236373	1.17803
K.RT*FSEDDRIQAQER.A	NCU03009T0	13.0214	13.0134	12.9439	12.8284	0.151681	-0.131212	0.913064
R.SGT*PSLYQR.S	NCU06644T0	14.8449	15.2299	15.4419	15.5245	0.151834	0.445826	1.36209
R.EEVVTDGRDEEGSGSGS*EKR.K	NCU01657T0	8.45203	8.3507	8.51264	8.52015	0.151853	0.115024	1.08299
R.LINSSEIQS*VLRTPKGDAK.T	NCU03757T0	10.596	10.4221	10.2119	10.3302	0.151918	-0.238035	0.847899
R.ASSDDNT*ILDPTFQPTKETR.S	NCU09450T0	7.2445	7.43641	7.53878	7.67835	0.152319	0.268111	1.20423
R.QVT*PEPPAYR.C	NCU00164T0	15.4843	15.6285	15.3703	15.407	0.15289	-0.167726	0.890245
R.DGETFDGRS*IR.I	NCU00457T0	13.8892	14.0997	13.7539	13.7608	0.153227	-0.237061	0.848472
K.IVS*SGTKLNK.I	NCU10498T0	14.3243	14.6236	13.9564	14.1674	0.153327	-0.41205	0.751555
K.AFDHSAPSSAPSS*PR.G	NCU09310T0	10.7804	10.7471	10.6673	10.5194	0.153503	-0.170402	0.888595
R.QMS*NNDGTGGLAVIK.Q	NCU00406T0	13.4186	13.3471	13.179	13.2901	0.15407	-0.148251	0.902344
K.EGSGS*PSASNFLEREK.A	NCU04115T0	12.2807	12.4591	11.9524	12.1655	0.154757	-0.310923	0.806126
R.RVSGS*GGGHGTAHHDAVVGSGVR.Y	NCU09693T0	10.2384	10.278	9.87494	10.1096	0.154918	-0.26594	0.831656
R.TQT*EATSDSYPGTADASPFDSPLER.S	NCU02209T0	8.88486	8.84968	9.00745	9.22937	0.154919	0.251139	1.19015
R.LPS*RKSS*GTMIVPR.D	NCU00805T0	11.113	11.3831	10.9705	10.9054	0.155246	-0.310088	0.806592
R.ADS*YAEPGS*LPSHR.L	NCU04840T0	13.1153	13.0625	13.0325	12.9819	0.15527	-0.0816741	0.94496
R.KNS*LEQHLK.H	NCU12008T0	14.0206	13.5657	14.3072	14.2936	0.15563	0.50722	1.42131
R.LDEAQELADEAESLAMATPNKSEEDLS*R.T	NCU07724T0	8.32525	8.23406	8.38937	8.51389	0.155665	0.171973	1.1266
R.IFSDLSSTIST*SPNRTANNSPRPR.S	NCU08869T0	10.2363	10.8412	9.87851	9.85031	0.155816	-0.674329	0.626624
R.RES*MTAGSDGPGSPR.N	NCU05219T0	11.8403	11.7797	11.8851	11.8724	0.156343	0.0687295	1.04879
R.T*PTPGKYFGPPKR.G	NCU04164T1	13.9749	13.7679	14.0929	14.3014	0.156889	0.325782	1.25334
R.YVNT*PGPGHGGPGGPPGQVPGRGEAPADLR.M	NCU10346T0	10.1675	10.3489	10.0551	9.84076	0.157702	-0.310264	0.806494
R.EGTKS*PPVEEEPR.I	NCU08163T0	14.6942	14.591	14.5305	14.5267	0.158079	-0.114003	0.924021
R.SAS*PSKFESLASSSPSK.V	NCU01953T0	9.88239	9.59177	10.0229	10.1762	0.15811	0.362484	1.28564
K.RQNS*SRFDISAHR.E	NCU03786T0	11.0733	11.2572	10.9472	10.974	0.158518	-0.20462	0.867767
R.NRVS*TDEEELEMAER.A	NCU11841T0	8.65703	8.71217	8.7493	8.82372	0.158737	0.101908	1.07319
R.RGPEGLSYNS*PGLGGYGLEAK.T	NCU04097T0	10.736	10.8051	10.6419	10.7002	0.158862	-0.0994543	0.933386
R.LLS*ENNNALAK.Q	NCU07661T0	10.6553	10.554	10.7404	10.7049	0.15905	0.117937	1.08518
R.GLS*PIPSVSGYTEGSEAPNRDSR.A	NCU04258T0	11.3241	11.295	11.2334	11.2747	0.159066	-0.0555101	0.962254
R.QDSLT*IPLSPSVANHNTIEVPATR.S	NCU04924T0	11.0813	10.7313	11.4127	11.2479	0.159772	0.423933	1.34158
K.TGGGVDTGANRDASYLS*DPETTSR.S	NCU03089T0	10.8424	11.5006	10.3126	10.52	0.160079	-0.755215	0.592458
R.KSS*NPPPFRPR.T	NCU06762T0	11.1638	11.0653	10.8749	11.0026	0.160908	-0.175826	0.88526
R.TAS*PYNPPPSAAAPPANR.Y	NCU06738T0	14.044	14.1829	14.3128	14.2476	0.161856	0.166701	1.12249
R.HQS*PAPQSTGVTGGR.Y	NCU02842T0	11.2702	11.1691	11.421	11.3233	0.162291	0.152477	1.11148
R.LRS*PPPPSDIASRR.N	NCU03070T0	10.5408	10.7909	10.3913	10.3977	0.162336	-0.271309	0.828568
R.THS*PPIPTAIASEYFQAPR.V	NCU00324T0	8.95208	8.94669	8.84911	8.67617	0.163525	-0.18675	0.878583
R.TVTGS*SPLPGR.M	NCU02979T0	13.8935	14.1145	14.2753	14.2211	0.165028	0.244186	1.18442
R.RQGS*NSDEDENLTPAQSR.R	NCU01994T0	9.54615	9.64544	9.47517	9.49805	0.165343	-0.109185	0.927112
R.VVS*FYEKLPR.G	NCU05220T0	11.9562	12.2962	11.738	11.7808	0.165646	-0.366811	0.775495
R.LKETYRPEEPLADS*D.-	NCU06646T0	11.3739	11.6176	11.1669	11.2635	0.165651	-0.280541	0.823282
R.FRS*LSPT*SGR.H	NCU07893T0	12.7029	12.5984	12.5507	12.5171	0.167269	-0.116747	0.922265
R.SVTTRPTS*LNASTTR.R	NCU03483T0	11.9386	11.8522	12.0662	11.9816	0.16743	0.128495	1.09315
R.AST*PSSAPTASSAAR.T	NCU08962T0	13.7867	14.3299	13.4397	13.5125	0.167511	-0.582231	0.66793
K.T*SAANS*PSVATVQPVAQER.I	NCU03855T0	10.5239	10.1149	10.8858	10.7037	0.167713	0.475321	1.39023
R.ALALTSATKPTRTS*PR.L	NCU05211T0	11.9411	12.0852	11.8166	11.8777	0.168026	-0.165935	0.891351
R.AGGNS*S*DDEETGAETGAGTARPTR.F	NCU01100T0	10.8159	10.9977	10.7356	10.6094	0.16836	-0.234335	0.850076
R.S*SSYLQEHQQYR.A	NCU02004T0	15.1791	14.8518	15.3208	15.4861	0.168535	0.388011	1.30859
R.YGPWPS*SVPEK.F	NCU05007T0	12.676	12.6379	12.7749	12.7057	0.169488	0.0833276	1.05946
R.EVPLMAVSISKS*SAR.L	NCU11312T0	11.6317	11.5838	11.4477	11.5431	0.169691	-0.112387	0.925056
R.YRS*PTFSHSGAPLSNPPAGR.K	NCU01818T0	11.7157	11.8169	11.6712	11.5965	0.169752	-0.132439	0.912288
K.LFFIS*PPPS*PPHDWEQR.M	NCU01504T0	12.0236	11.6617	12.1928	12.2729	0.169874	0.390177	1.31055
R.LNSADYGY*TRS*PPGEGGR.T	NCU00687T0	11.7399	11.5795	11.8338	11.8235	0.170274	0.168983	1.12427
R.TTTPGRGT*ARDDEPEDLFPDIPEAK.K	NCU02644T0	7.73685	8.09389	7.58297	7.44112	0.170595	-0.403326	0.756113
K.SIPENDTGIPT*PR.T	NCU07238T0	13.8248	14.2	14.3695	14.471	0.170661	0.407843	1.3267
R.SAVITEGDGSS*PNELR.H	NCU03263T0	6.47165	5.80563	6.86097	6.81455	0.171251	0.699121	1.62352
K.VRNAALHHQT*ILANLADQPQPTYENLLGQR.F	NCU00124T0	8.39264	8.26476	7.88336	8.15168	0.171307	-0.311182	0.805981
K.ISRPFS*VPGS*PRDR.T	NCU06687T0	13.8787	13.993	13.761	13.8308	0.171716	-0.139932	0.907562
K.LGADS*DDEGTEIRR.T	NCU04795T0	13.141	13.2508	13.0785	13.0839	0.172164	-0.114692	0.923579
R.IYSPPPVS*SSPQLHNDTTPR.L	NCU02794T0	12.05	12.1948	11.798	11.973	0.172305	-0.236884	0.848576
R.S*STPTPSIAGSLADALK.A	NCU02111T0	8.13118	8.60276	7.85462	7.89391	0.17274	-0.492707	0.71069
R.RAS*WLNDTSQPPPPPR.Q	NCU01777T0	11.9975	12.0297	11.9714	11.908	0.173032	-0.0739242	0.95005
R.QGS*LES*FRTK.V	NCU07541T0	12.8145	12.7903	12.7144	12.768	0.173167	-0.0612046	0.958463
R.TRSDS*KVPVGEAPEAR.L	NCU01197T0	12.5581	12.8089	12.4003	12.4396	0.173588	-0.263528	0.833048
R.S*VRPLTLVPEDELR.R	NCU07728T0	10.8048	10.5555	10.4516	10.3524	0.173813	-0.278139	0.824654
K.T*EDIGSPLLER.K	NCU03539T0	11.4211	11.4472	11.5851	11.4891	0.174233	0.10299	1.074
R.AT*TGLGLR.S	NCU01940T0	15.6493	15.7303	15.78	15.9026	0.175156	0.151503	1.11073
K.SSLPITNPDPTFIPDS*PVLTFNSSTSTSGSGGPR.A	NCU11287T0	7.51724	7.72344	6.7246	7.28475	0.175213	-0.615661	0.652631
R.AEETPAPFTSPSET*RSSTVDTR.D	NCU08956T0	11.3108	11.3364	11.3005	11.2848	0.175281	-0.0309626	0.978767
R.T*GSPTSTSPNDPTSAGAIR.S	NCU06199T0	15.3548	15.5185	15.2281	15.2866	0.175284	-0.17925	0.883162
R.DSGRGGS*AAPPPLKEGEDSLQIMVPDR.T	NCU09352T0	9.14952	9.62725	9.93017	9.84645	0.175389	0.499923	1.41414
K.SPS*PGIEQAEGSASTLLSR.L	NCU06199T0	11.7746	11.375	12.0748	11.9424	0.175441	0.433774	1.35076
R.AVNS*LSTLHPVTESLPQTGSTPVA.-	NCU11257T0	9.51132	9.59306	9.68013	9.62607	0.175652	0.100911	1.07245
R.QGT*PTPGS*PSTQR.V	NCU09063T0	11.637	11.0391	12.1168	11.8819	0.175676	0.661338	1.58155
R.RAS*TAS*FRGPR.G	NCU09012T0	13.6463	13.6585	13.6002	13.5029	0.176123	-0.100847	0.932485
R.AQNEQVVGS*FLGTK.L	NCU01745T0	11.0611	10.9493	10.8714	10.9013	0.176393	-0.11887	0.920909
R.HGST*DREVLLPGGGLNWR.E	NCU11476T0	9.15776	9.00295	9.22434	9.26508	0.176436	0.164351	1.12066
R.QTS*VVPEAPLDTPDNALR.T	NCU06216T0	9.58096	9.71124	9.89725	9.76888	0.177589	0.186959	1.13836
K.AITS*PSEETAK.S	NCU03479T0	11.8152	11.7479	11.7213	11.6934	0.178147	-0.0742363	0.949845
R.RRQS*IHGGFGQLGPPK.A	NCU04427T0	11.6976	11.9048	11.4663	11.6161	0.179055	-0.259996	0.83509
R.RVSIVS*PLSLADSFQDESR.R	NCU00003T0	8.04564	8.24054	8.38175	8.32003	0.179103	0.207798	1.15492
R.DTSFDGPAS*PR.S	NCU07012T0	16.0484	15.8379	16.2132	16.1318	0.179201	0.229344	1.1723
R.RAPDFAT*IRT*QR.R	NCU08283T0	13.4366	13.6434	13.3286	13.3312	0.179325	-0.210079	0.86449
R.KPASSST*VSPR.T	NCU04826T0	14.4472	14.6431	14.3091	14.3669	0.179696	-0.207155	0.866244
R.KAPGASTTT*STPR.T	NCU12087T0	9.49175	9.4097	9.31429	9.07548	0.179972	-0.255837	0.837501
R.RDS*FASSTNPASPTAR.D	NCU06259T0	12.225	11.9968	11.7975	11.9101	0.18078	-0.257092	0.836773
K.SASTTARPST*PSR.L	NCU09730T0	11.2616	11.192	11.1449	11.0196	0.181379	-0.144506	0.904689
R.AASHLSS*PSAPLPQRPQQPR.V	NCU08423T0	9.68391	9.47226	9.39195	9.24584	0.181402	-0.259192	0.835556
K.GTPHPKDT*DDEDE.-	NCU09903T0	14.9559	15.115	14.845	14.8917	0.18151	-0.167108	0.890626
R.TS*LFGNLSFGKK.K	NCU00935T0	10.8784	11.2404	10.4585	10.7395	0.18225	-0.460403	0.726783
K.TAAQFS*VS*PSTFQSPISSSSFMASALAHR.S	NCU01439T0	9.17519	8.78305	9.45276	9.33065	0.182267	0.412586	1.33107
R.SSS*T*PNPRPRS*R.V	NCU09739T0	14.5353	14.224	14.087	14.0404	0.182456	-0.315955	0.803319
R.MANIGRS*ET*PETIVHHHETR.M	NCU00421T0	9.89555	9.79843	10.0937	9.94933	0.182687	0.174542	1.12861
R.ASVTTPTS*DAAR.K	NCU04826T0	14.5887	14.8101	14.4596	14.4915	0.183235	-0.22388	0.856259
K.SEGGVATAS*PDPNRRVDPTLNPITR.R	NCU11913T1	9.97286	10.2287	9.71514	9.88033	0.184838	-0.303035	0.810546
R.S*ETPETIVHHHETR.M	NCU00421T0	11.7457	11.6754	11.787	11.7758	0.184905	0.070837	1.05033
R.SLS*AAS*TGGGQVHDQQQQSHIR.N	NCU07952T0	9.4536	9.39962	9.2869	9.01237	0.186271	-0.27697	0.825322
R.RTS*VSTIETLPAYDDQR.S	NCU09686T0	10.8534	11.012	10.7654	10.7842	0.186524	-0.157901	0.896328
R.NEIQT*DTSRTSLYGVPTISR.S	NCU03571T0	11.3385	11.4218	11.4793	11.4536	0.186594	0.0862909	1.06164
K.Y*SPLSPAQT*ET*VK.R	NCU07868T0	11.3938	11.3235	11.4631	11.4186	0.186743	0.0821897	1.05862
R.ASSPSSPPAGGS*TGVSSARPSSPPPPGGAR.T	NCU08379T0	11.5857	11.9171	11.4367	11.4126	0.188072	-0.326778	0.797315
K.KLEVPHS*PR.V	NCU06247T0	15.7323	15.5569	15.8391	15.8024	0.188089	0.176179	1.12989
K.RTLT*GFGPGEIK.N	NCU07027T0	12.3899	12.2269	12.4577	12.6404	0.188293	0.240599	1.18148
K.EEEKEES*DEDDGGFGGLFD.-	NCU07408T0	11.2886	11.89	10.9638	11.0268	0.188407	-0.593983	0.662512
R.NISQDYAYRES*PGPLGGRPLSPFTGGPGSR.L	NCU09435T0	9.31653	10.539	8.51121	8.85384	0.188823	-1.24525	0.421836
R.NVHTFVGS*VDGR.S	NCU09017T0	12.9003	12.7524	12.6849	12.6794	0.190718	-0.144205	0.904878
R.LGEIGPVAQGGRR.I	NCU07020T0	10.5439	11.0139	10.3625	10.2618	0.191608	-0.466794	0.723571
R.NRS*EADFEK.L	NCU05521T0	13.083	13.1282	12.9595	13.0521	0.192404	-0.0998261	0.933145
R.NNAPGEGT*TSPGPR.N	NCU03253T0	10.4534	10.4313	10.604	10.4953	0.192813	0.107228	1.07716
R.SMT*TGDDHAEPESSR.A	NCU00436T0	12.868	13.155	13.5005	13.2539	0.19292	0.365692	1.2885
K.AEESS*EEEEAPK.K	NCU03092T0	14.3183	13.8114	14.6051	14.5167	0.1937	0.496035	1.41033
R.SATPTTNYGS*FETR.S	NCU03783T0	11.4596	11.2869	11.2302	11.1472	0.193985	-0.184537	0.879932
R.RAS*HLGGSSSTGQQQSAPGSR.R	NCU05360T0	9.84579	9.67233	9.60072	9.38427	0.194548	-0.266562	0.831298
R.TNRS*PVKVVVNS*PAR.N	NCU09609T0	14.7584	14.9015	14.5921	14.711	0.195305	-0.178378	0.883696
R.RPS*AMSTSTGPGVDADVDR.L	NCU05943T0	11.5142	11.3804	11.3315	11.3002	0.195853	-0.131449	0.912914
R.ATS*PGLPCSNGSDQDDQKR.Y	NCU05620T0	9.66111	9.75466	9.83155	9.78442	0.196142	0.1001	1.07185
R.SSS*YLQEHQQYR.A	NCU02004T0	13.9588	13.5957	14.0812	14.2088	0.196225	0.367699	1.29029
R.SAETS*PVRPALGHTR.S	NCU00219T0	13.1692	13.4712	13.0395	13.0235	0.196403	-0.288745	0.818614
R.WDVRGS*PR.A	NCU01695T0	14.748	14.8392	14.6963	14.7138	0.196518	-0.0885913	0.940441
K.TLINNDS*ADDDETGEILKEIGGFAEGGPQQR.R	NCU00556T0	8.24192	8.33569	8.40791	8.36584	0.196566	0.09807	1.07034
R.TPSS*TATPDSPR.Q	NCU07868T0	9.48128	9.4783	9.35513	9.08031	0.196756	-0.262068	0.833892
R.GLT*THVTGGSTGS*APAGGVR.T	NCU09469T0	11.9032	12.1596	11.8022	11.7674	0.196903	-0.246601	0.84288
R.RMS*FNTGDDAAMFDPSAAR.Q	NCU02131T0	10.259	10.164	10.1222	9.98871	0.197022	-0.156046	0.897482
R.KASS*AEPSADFGKR.W	NCU11229T0	10.5146	11.0509	11.4221	11.228	0.197526	0.542335	1.45633
K.IDDVVPADGDRS*PS*PAPQYDNHGRR.V	NCU04110T0	9.67082	9.93199	9.48918	9.585	0.19778	-0.264315	0.832594
R.GNTLASIASVPSNNPSS*PTQSHFSR.E	NCU06199T0	9.83209	9.99017	10.2843	10.0591	0.198666	0.260565	1.19795
R.GEEVFS*DEDDF.-	NCU07922T0	17.3309	17.4235	17.2964	17.2803	0.199034	-0.0888813	0.940252
R.RRS*SITIPSLVNM.-	NCU00793T0	11.3006	11.3564	11.4017	11.3735	0.199115	0.05908	1.0418
K.KIPES*PKSAR.S	NCU10346T0	11.9313	12.3477	11.6309	11.7991	0.199323	-0.424473	0.745111
R.AS*SPSSPPAGGSTGVSSARPSSPPPPGGAR.T	NCU08379T0	9.95543	10.0523	9.88532	9.66119	0.1995	-0.23061	0.852274
R.TTSPGNS*GGTGPFAPPAAASQQR.A	NCU04151T0	12.022	12.1224	11.9896	11.9533	0.19957	-0.100764	0.932539
R.KLDEQQSVS*PASAR.Q	NCU01379T0	12.6585	12.761	12.6265	12.5823	0.199635	-0.105385	0.929557
K.NKRPAS*PAASVK.S	NCU04335T0	11.579	11.4518	11.6177	11.714	0.199925	0.150488	1.10995
K.KAAAVPTPKAT*PPGR.R	NCU00145T0	11.0249	11.3113	10.8508	10.9269	0.200141	-0.279238	0.824026
K.VPHRPAS*PS*QSR.S	NCU07793T0	12.2122	11.8362	12.4924	12.3287	0.200185	0.386345	1.30708
K.S*GKGGKQEGSQSAGSQQQGK.S	NCU01468T0	8.92947	9.41625	8.75421	8.66074	0.201198	-0.465384	0.724278
R.ADS*TLSDGMLPGSQAYELANPQSR.T	NCU06039T0	11.0732	11.179	11.0391	10.9359	0.201514	-0.138612	0.908393
R.AGAAVKGS*TSTAR.R	NCU02068T0	12.3121	12.1669	12.1214	12.0674	0.201839	-0.145166	0.904275
R.TAS*VQSLSK.A	NCU11273T0	17.0388	17.2108	16.8121	16.9832	0.202057	-0.227113	0.854343
K.SVS*GSASDSGSSGKDR.S	NCU00434T0	7.83041	8.07847	7.7288	7.38189	0.202158	-0.399092	0.758335
R.RAVS*PVSPSPLR.Q	NCU00171T0	12.5818	12.8427	12.4773	12.4581	0.202387	-0.244554	0.844077
K.VEEKEES*DEDMGFGLFD.-	NCU00979T0	18.9345	18.8364	18.9639	19.0067	0.203073	0.099872	1.07168
R.QT*SISNAIHR.M	NCU05453T0	12.648	12.8857	12.5755	12.4827	0.203427	-0.237701	0.848096
R.KPS*FSTAR.D	NCU02254T0	14.3176	14.2674	14.1402	14.2387	0.203508	-0.103038	0.93107
K.RSS*WFFQK.S	NCU09730T0	12.2196	11.7459	12.5502	12.3622	0.204267	0.473453	1.38843
R.SGS*LNINPNPAGPGAAPTMIASPMPGGQLPATHR.F	NCU05007T0	8.09291	8.35781	8.63772	8.43396	0.204275	0.31048	1.24012
R.AGSRPRET*NMPTR.A	NCU02720T0	11.9621	12.3291	11.7692	11.8312	0.204581	-0.345374	0.787104
R.RQNS*IEDLIPDNEELREGTIQ.-	NCU02977T0	10.0304	9.93138	9.86346	9.90152	0.204745	-0.0984193	0.934056
R.S*FSKPR.H	NCU12061T0	13.2769	12.6318	13.5601	13.5456	0.204752	0.5985	1.51414
R.HLVQPGDS*AGEETGER.S	NCU03783T0	12.5216	12.6535	12.3201	12.4765	0.205472	-0.189269	0.87705
R.YDDREDYSAAPNPPS*PSLLPK.N	NCU04360T0	9.7507	10.0243	9.57902	9.66523	0.205491	-0.265354	0.831994
R.AMPSRS*LS*ATPAQSASK.T	NCU11326T0	11.9452	11.8253	12.0133	11.9847	0.206102	0.113751	1.08204
R.S*RSPPPLTAPEALQR.A	NCU03137T0	11.9401	11.6082	12.0718	12.09	0.20619	0.306784	1.23695
R.RLS*ATPITEVADTAAEVADSAK.Y	NCU06247T0	11.7147	11.5718	11.2138	11.4933	0.206198	-0.289671	0.818089
K.TASNAS*LADANKR.A	NCU10582T0	12.8902	12.8215	12.6636	12.7872	0.206281	-0.130481	0.913527
R.AIQRPNT*AQGAR.A	NCU02592T0	11.1309	11.2903	11.053	11.072	0.20639	-0.148101	0.902438
R.RLS*FWR.H	NCU01538T0	10.6877	11.1465	11.406	11.2974	0.206605	0.434562	1.3515
R.RDS*LSSVADDAWR.R	NCU05064T0	10.9035	10.9033	10.8681	10.7845	0.206665	-0.0771008	0.947961
R.TVS*EAPEAGSTASTDSK.A	NCU00457T0	11.2567	11.3912	11.4396	11.6136	0.206752	0.202592	1.15076
R.RRPS*TASIASASR.V	NCU04987T0	13.6015	13.6554	13.5576	13.4101	0.206993	-0.144597	0.904632
R.KAPLS*PEQTRK.N	NCU00349T0	11.9108	12.0812	11.7417	11.8641	0.207017	-0.193074	0.87474
R.LSQPTT*PRNEDVDLHIR.H	NCU04617T0	11.3938	11.5166	11.3343	11.3489	0.207628	-0.113619	0.924266
K.IITLVS*DDEDDDDYVQKK.S	NCU09106T0	12.4862	12.7065	12.3315	12.423	0.207662	-0.219131	0.859083
K.GSIINTASVVALVGS*ATPQLAYTASK.G	NCU02480T0	8.63033	8.75319	8.56643	8.33342	0.207763	-0.241827	0.845674
R.RGS*SPELGGNNMYR.H	NCU01823T0	11.5026	11.5973	11.4683	11.3427	0.207799	-0.144439	0.904731
K.TGS*PNLGPTHMPQNLVQQPPIQR.A	NCU00223T0	11.008	11.3038	10.8757	10.8933	0.208406	-0.271398	0.828516
R.S*DSKVPVGEAPEAR.L	NCU01197T0	14.4128	14.7567	14.091	14.3216	0.208999	-0.378432	0.769273
R.SGVEAIDMGS*YR.A	NCU09017T0	12.2249	12.3088	12.1963	12.0899	0.209135	-0.123741	0.917804
R.YYPLDLLSPVS*V.-	NCU01294T0	11.7011	11.7916	11.634	11.3996	0.209155	-0.229554	0.852899
K.AQRRES*MDIDTPAVSK.T	NCU09450T0	11.6	11.9682	11.3463	11.4959	0.209235	-0.363046	0.777521
R.ASATPESGNTES*TTPPPPHHR.H	NCU11408T0	9.49209	9.07117	9.72891	9.62595	0.20926	0.395797	1.31567
K.VTPTQGAKT*A.-	NCU04552T0	14.2923	14.4736	14.0723	14.2413	0.209639	-0.226149	0.854914
R.EGS*VPNSPAPSAALPVGRPK.L	NCU00457T0	12.9166	12.9531	12.7827	12.8865	0.209854	-0.100292	0.932844
R.AAPLTSS*PSGAAR.G	NCU03830T0	14.4517	14.7455	14.3171	14.3444	0.21103	-0.267882	0.830538
K.SISLAPSSGLSSS*VQTR.A	NCU07746T0	11.8906	12.0267	11.828	11.8413	0.211566	-0.123978	0.917654
R.VQLEIWKGTY*GETVRITR.V	NCU00935T0	9.67247	10.1622	9.47502	9.47287	0.211894	-0.443394	0.735402
K.S*AGITIKDPNGNPLDLSAIKGPVSPAPSIQQQSK.T	NCU07868T0	7.63633	7.94493	8.02248	8.24079	0.212968	0.341003	1.26664
K.KT*VTFNEDLAPEQPPSGSFPIR.S	NCU06859T0	9.23463	9.37469	9.13199	9.198	0.212986	-0.139662	0.907732
K.SVGTPFATTPSPT*YSVAR.I	NCU00556T0	9.3346	9.25675	9.23551	9.20592	0.213613	-0.074968	0.949363
R.KGS*MSFKGATR.R	NCU08330T0	11.0566	11.8344	12.1293	12.1551	0.215257	0.696672	1.62076
R.RGS*MRPEPQYR.D	NCU05219T0	13.4091	13.2768	13.1935	12.873	0.215989	-0.309691	0.806815
K.PIRLSRWS*VY*T*GLYPVK.K	NCU08951T0	9.66355	9.80975	9.60471	9.60752	0.216105	-0.13054	0.913489
R.GLSKPLLELMPTLGTDAFT*FSPIR.E	NCU06110T1	6.92134	6.18185	7.25577	7.17413	0.216486	0.66335	1.58376
R.RLS*SPSLSSSER.R	NCU01823T0	11.2717	11.4616	11.1476	11.2222	0.21674	-0.181805	0.881599
K.LKIDDVVPADGDRS*PS*PAPQYDNHGR.R	NCU04110T0	8.77348	8.96429	8.68873	8.70753	0.216835	-0.170753	0.888379
R.KYFDS*GDYAMSK.A	NCU03860T0	13.8627	14.3216	13.5176	13.7504	0.216931	-0.45815	0.727919
R.RMS*GQDAVMRPR.K	NCU07747T0	10.6456	10.3697	10.8615	10.7116	0.217676	0.278868	1.21324
R.LQS*PPGAKR.K	NCU11252T0	13.2774	13.5283	13.1577	13.1979	0.21849	-0.225009	0.85559
R.T*PLSNPNSPIEHK.S	NCU04807T0	13.1391	13.6165	13.8781	13.752	0.218568	0.437256	1.35403
R.KLT*SPFSWLSR.S	NCU08499T0	11.4769	12.1721	12.3584	12.5848	0.218742	0.647092	1.56601
R.RTSAS*NPMSSVDLSTIEEALK.M	NCU03651T0	7.95667	7.69333	8.03867	8.0839	0.218974	0.236288	1.17796
R.T*LSPGSGMSEEER.R	NCU00541T1	15.9284	15.5839	16.0976	16.0341	0.219098	0.309701	1.23945
R.LIS*HSPGPHPAR.A	NCU01487T0	13.5755	13.4511	13.3778	13.4178	0.219174	-0.115493	0.923067
R.RIDEHDIARSPGT*VGLEETGSVDR.Q	NCU05041T0	9.37284	9.5143	9.13582	9.32872	0.219324	-0.211302	0.863757
R.SSS*INRIDDANRDR.R	NCU05285T0	12.2154	12.4095	12.1485	12.1332	0.220009	-0.171568	0.887877
R.SSS*RPSRPNVGR.E	NCU00771T0	12.3614	12.6679	12.2638	12.2198	0.220069	-0.272892	0.827659
R.KAEEDLS*PIDGALK.A	NCU06644T0	12.9122	12.786	12.9427	13.0655	0.220193	0.155017	1.11343
K.ATS*DEEIEKPKSPSPFSR.L	NCU00935T0	11.2892	12.052	10.8083	11.0978	0.220652	-0.717534	0.608136
R.AAS*PEVPKR.S	NCU03225T0	13.5096	13.5534	13.317	13.4689	0.221791	-0.138562	0.908424
R.GTRS*LLTS*PPSGMLPMR.L	NCU11928T0	10.4332	10.5558	10.6148	10.5916	0.223442	0.108721	1.07827
K.ASTEST*PVPTTEEK.T	NCU04047T0	13.2766	13.1017	13.3145	13.4151	0.223805	0.175667	1.12949
R.AASKRPS*IGGMDGAK.R	NCU09481T0	12.9575	13.1539	12.7275	12.9133	0.223897	-0.235295	0.849511
K.TEEDS*EDVAPASKR.S	NCU06481T0	11.701	11.5771	11.55	11.4867	0.224783	-0.120757	0.919705
R.T*PTPGKYFGPPK.R	NCU04164T1	15.8264	15.3757	15.921	16.2019	0.225101	0.460421	1.37594
R.RSSIAES*LASSHFTMDSR.L	NCU02957T0	11.0342	11.1127	11.0177	10.9689	0.225193	-0.0801162	0.945981
K.TMTAQTGEAGAS*SDNDGSR.S	NCU06839T0	11.757	11.5335	11.8623	11.8218	0.225284	0.196834	1.14618
R.T*GPGSPLDSIQGLQLNGTR.-	NCU06687T0	9.73434	9.80342	9.64065	9.71774	0.225301	-0.0896816	0.93973
R.RAT*LSPLQPSR.S	NCU01796T0	12.4968	12.6178	12.3615	12.4709	0.225786	-0.141104	0.906825
R.S*IFGLATNLFR.G	NCU06644T0	15.068	14.1691	13.8536	13.8283	0.225888	-0.777599	0.583337
R.HRS*KS*PSLLMYLAGGRPS.-	NCU02972T0	9.67701	9.70063	9.38049	9.60565	0.225898	-0.195753	0.873117
R.QSS*NTS*LTDFNTFR.R	NCU03200T0	10.2307	10.1681	10.2455	10.316	0.226614	0.0813802	1.05803
R.HQVNGSAS*AGAS*PSGTGR.A	NCU09388T0	7.66785	7.71107	8.04397	7.78588	0.226997	0.225469	1.16916
R.GT*TAELLGAVPVNTELFK.M	NCU06644T0	9.55708	9.85078	9.96734	9.94758	0.227115	0.253527	1.19212
R.SSVATSEIIAQS*PSR.A	NCU07543T0	11.893	11.91	11.7709	11.8659	0.227159	-0.0831191	0.944014
K.AGDDGT*DIDDIFASFDKPSQR.K	NCU06204T0	8.53579	8.59452	8.4609	8.18597	0.227639	-0.241724	0.845734
R.TEDSSSFRPGS*R.A	NCU09869T0	12.6722	12.8506	12.604	12.6122	0.228152	-0.153296	0.899194
R.RTS*VSLPTK.H	NCU03713T0	14.0971	14.276	14.0282	14.0376	0.228478	-0.153581	0.899016
R.GTS*GPRGGGFASR.G	NCU06047T0	13.225	13.5909	13.0331	13.1334	0.228995	-0.324725	0.798451
R.HEGEAGS*PALRDSK.G	NCU08385T0	12.957	12.9194	13.0413	12.9712	0.229474	0.0680442	1.04829
R.ARGS*ISNDGSGAATGIR.T	NCU01243T0	12.4012	12.1234	12.0405	12.0058	0.22968	-0.239178	0.847228
R.MSNPS*MIKEIQAAVTIPVMAK.A	NCU06550T0	8.92672	9.18551	8.70363	8.87676	0.229745	-0.265914	0.831672
R.YSQDEEEDALT*PR.A	NCU03546T0	13.7355	13.5539	13.807	13.7931	0.230098	0.155348	1.11369
K.IDAMTSLGQGEENT*RESEDQKPVHR.T	NCU08995T0	7.45081	7.33735	7.55437	7.47216	0.23098	0.119186	1.08612
K.AKSPT*RPAALPER.L	NCU02952T0	16.1221	16.1268	16.1092	16.0663	0.231502	-0.0367105	0.974875
R.RHEDEDLAYPDPERPS*SPSLLDR.I	NCU03125T0	10.4363	10.6136	10.156	10.3932	0.232904	-0.250363	0.840685
R.IS*SISDMSYLSHK.T	NCU08535T0	13.7171	12.9407	14.0316	13.9457	0.23322	0.659762	1.57982
R.KVEESVSTPAS*A.-	NCU09571T0	12.8219	12.9115	12.6999	12.8031	0.23368	-0.115223	0.92324
R.GAITGNETAS*NYGSFDNTDVRR.L	NCU04227T0	11.4068	11.653	11.2586	11.3557	0.234359	-0.222768	0.85692
R.RMS*EFGVGPYR.T	NCU01777T0	12.9218	12.7095	12.6557	12.6104	0.234559	-0.182624	0.881099
R.AGS*RPRETNMPTR.A	NCU02720T0	13.9661	14.3053	13.694	13.9054	0.234826	-0.335981	0.792245
R.DVFGT*GSIMGSPR.A	NCU11000T0	11.4589	11.7146	11.3962	11.3366	0.235143	-0.220392	0.858332
R.KS*SVSPPSGR.H	NCU04050T0	12.1948	12.3927	11.9667	12.1588	0.235921	-0.230982	0.852055
K.RISS*ISDMSYLSHK.T	NCU08535T0	10.4694	9.98608	10.7656	10.5654	0.236203	0.43776	1.3545
R.IFKPMS*PK.L	NCU02794T0	14.8673	14.2789	15.0538	15.0768	0.236556	0.492181	1.40657
K.RYEDEKQAYNS*.-	NCU09995T0	12.6521	13.0716	12.3058	12.5802	0.236654	-0.418808	0.748043
K.VDT*DDSHDEFVDAQN.-	NCU03258T0	10.2783	10.4029	10.4319	10.4644	0.236823	0.10753	1.07738
K.ASNDDESVAEAS*DAGKPR.R	NCU03897T0	13.5773	13.5419	13.5989	13.7013	0.236976	0.0904945	1.06474
R.QSLDS*ARFPR.T	NCU00521T0	13.7718	13.5356	14.0517	13.814	0.237645	0.279173	1.2135
R.FSS*PNSDLEAQASAANK.S	NCU01575T0	12.2127	12.2389	12.1836	12.2082	0.238273	-0.0298676	0.97951
R.YEDEKQAYNAEADEEES*S.-	NCU09995T1	12.9638	13.1948	12.6901	12.9234	0.23877	-0.272576	0.82784
K.AEEKVEEKEES*DEDMGFGLFD.-	NCU08960T0	12.8968	12.8525	12.9116	12.9965	0.239432	0.0793752	1.05656
R.SPS*PEQHKRPMDSDR.S	NCU11338T0	10.0768	10.9628	11.1412	11.448	0.240187	0.774818	1.71097
K.RIT*FDDSEQEEFVTPR.E	NCU07551T0	9.79871	10.0829	9.70251	9.7101	0.240763	-0.234484	0.849989
R.GATRPS*ASPESNPR.K	NCU09370T0	11.3411	11.0904	11.4287	11.4168	0.240895	0.206986	1.15427
R.RPSPAAATAEPATEAAAAAAAS*PK.A	NCU00824T0	9.16998	9.19876	8.70315	9.06579	0.240959	-0.299901	0.812308
R.FSS*RPPS*PLVQDILDGYLDSPIR.S	NCU00277T0	7.5547	7.66012	7.82286	7.68187	0.241355	0.144951	1.10569
R.RMSQAPLPDPKDIVS*AK.A	NCU06694T0	10.2042	10.75	9.86757	10.1059	0.241395	-0.490362	0.711847
R.LVFITAGGEREGS*EDI.-	NCU08119T0	13.609	13.7275	13.5381	13.5872	0.241613	-0.105608	0.929413
K.AAAPKAT*PS*STGRGR.G	NCU01145T1	11.8362	12.813	11.4494	11.5788	0.241668	-0.81051	0.57018
R.AQETTVQS*PVTTSR.R	NCU00349T0	13.5133	13.4588	13.4449	13.3566	0.241708	-0.0853291	0.94257
K.MLDNKDEVLT*TMAGSFGYAAPEVMLK.Q	NCU09123T0	8.83743	8.31387	8.19425	8.07687	0.242609	-0.440089	0.737089
R.RKPS*PPPAR.R	NCU11257T0	11.8383	12.098	11.7658	11.7448	0.243923	-0.212845	0.862834
K.GDGS*PATTSATPADS.-	NCU09861T0	11.7892	11.726	11.7016	11.5585	0.244699	-0.127495	0.91542
K.IDEPKT*PYAK.H	NCU08859T0	15.5931	15.5589	15.3739	15.5254	0.245039	-0.126381	0.916127
R.RES*MDIDTPAVSK.T	NCU09450T0	16.1358	16.134	16.0691	16.1192	0.2453	-0.0407405	0.972156
K.KVSS*TQALR.A	NCU09017T0	16.3371	16.0064	15.8326	15.9435	0.245305	-0.283697	0.821483
R.RIS*GGVGNVDEDVEGEERA.-	NCU05386T0	11.0744	11.0674	10.9134	11.0332	0.245407	-0.0975566	0.934615
R.S*LTAGLVKR.N	NCU01047T0	13.6562	13.2031	13.9499	13.7286	0.245747	0.409605	1.32832
R.GFSVDPEENAGYMT*EYVATR.W	NCU11376T0	8.90238	8.40172	9.1222	9.01316	0.246208	0.415628	1.33388
R.RSTASRLLS*QS*R.E	NCU07038T0	12.2083	12.1986	12.1827	12.1178	0.246295	-0.0531928	0.963801
R.CHLT*YVFEKSS.-	NCU04553T0	12.062	12.562	11.6599	11.9915	0.246477	-0.486258	0.713874
R.RQS*QVIPSFR.E	NCU07389T0	11.7754	12.018	11.6884	11.7103	0.24668	-0.197299	0.872182
R.T*MTDTEHAQMQQK.L	NCU06249T0	13.6133	14.0438	14.1302	14.2513	0.246772	0.362164	1.28535
R.NPSSNYPS*SPQQQGGTSSR.S	NCU00406T0	10.4187	10.3048	10.2538	10.2807	0.247635	-0.094516	0.936586
R.DDYRPGPGRS*PS*PHR.G	NCU02286T0	9.33521	9.06014	9.64078	9.3735	0.247934	0.309462	1.23925
R.RANLS*EESLAANVER.L	NCU05554T0	10.6192	10.8617	10.5824	10.4629	0.248411	-0.217824	0.859861
R.TLSNANDRGT*PRPDHK.R	NCU03060T0	10.2551	9.98326	10.2912	10.485	0.248471	0.26894	1.20492
R.AQETTVQS*PVTTSRR.E	NCU00349T0	13.57	14.1116	13.3821	13.4255	0.248966	-0.436963	0.738688
K.ADVLAPPVQPAS*PSGSPLPR.G	NCU09079T0	10.9239	10.587	11.0559	11.0025	0.249674	0.273752	1.20895
R.RGPLPPAEPTEQIRDSS*R.S	NCU00457T0	13.0823	13.3773	12.9625	13.0162	0.249917	-0.240472	0.846468
K.SFENIREWVT*HS*AEFDSDSPFVVQLHDLS*KTER.S	NCU07618T0	6.9462	6.54826	7.11701	7.02967	0.250545	0.326113	1.25363
R.GNGGSGTLIDIDS*PPQQR.R	NCU00687T0	8.94616	9.07347	8.90355	8.62308	0.250616	-0.246501	0.842938
K.ICDFGVSGNLVAS*IAK.T	NCU00587T0	10.2337	10.0214	9.75092	9.99209	0.251978	-0.256067	0.837368
K.VSKS*DDEDDGDDWD.-	NCU07438T0	11.8841	12.0647	11.7149	11.8624	0.252122	-0.185736	0.8792
R.S*PLEEFADTLR.E	NCU06047T0	9.8502	9.61849	9.9381	9.90289	0.253094	0.186151	1.13772
R.IQS*DLFDEYNEPR.Q	NCU11326T0	13.4969	13.5546	13.4237	13.4892	0.25337	-0.0692845	0.953111
R.SSGAS*TPNYGMDYGNVLPAGQR.S	NCU06871T0	10.2469	10.1636	10.1537	10.0732	0.253775	-0.0918303	0.938332
R.REQT*PSGAATTIPQKR.T	NCU06993T0	10.0964	10.0061	10.11	10.2284	0.253844	0.117995	1.08523
K.TAASNET*TSREAT*PR.A	NCU06247T0	9.23791	8.3326	9.47023	9.53856	0.254003	0.719135	1.6462
K.SECDGALFGAVS*SPTK.A	NCU02954T0	8.63746	8.65096	8.99469	8.72342	0.254457	0.214847	1.16058
R.YKVNFEQLADVS*DDDEYYDD.-	NCU00410T0	11.5999	11.7153	11.5779	11.5496	0.254991	-0.093838	0.937027
K.AETSTKTPPSSS*R.R	NCU11652T0	11.1024	11.6389	10.8864	10.9924	0.25546	-0.431288	0.7416
R.STAS*PVPMFKPGR.G	NCU02078T0	12.6432	12.5847	12.6587	12.7764	0.255558	0.103629	1.07447
R.AAAAS*IFAKDPR.L	NCU01438T0	12.1761	12.161	12.2325	12.4534	0.255893	0.174398	1.12849
R.ARS*MELGQALESR.S	NCU00671T0	9.21595	9.52057	9.10915	9.14456	0.256073	-0.241408	0.845919
K.WDEEEEES*SAPNS*PVLAPGRR.R	NCU07954T0	11.4904	11.3724	11.5938	11.503	0.256391	0.117067	1.08453
R.DSSIPS*FAGDWLGLSSR.V	NCU03523T0	9.73624	9.95254	9.71414	9.53586	0.257969	-0.219391	0.858928
R.RHSNVSNPS*VPHYLEQFK.T	NCU04314T0	10.4041	10.435	10.4682	10.4382	0.258397	0.0336731	1.02361
K.GRADS*LDALSER.A	NCU09191T0	13.2605	13.4286	12.9745	13.2329	0.258548	-0.240887	0.846225
R.T*DGRPPHMHENRMPSPK.S	NCU06842T0	12.1781	12.8887	11.8639	12.0548	0.259077	-0.574023	0.671741
R.SSAGRNS*PLLTPHVR.G	NCU04335T0	10.9882	11.2324	11.2633	11.5809	0.259799	0.311845	1.24129
K.MPSTAPT*S*T*AAK.G	NCU11246T0	11.5826	11.6679	11.7526	11.676	0.260455	0.0891031	1.06371
R.RSS*IVALVGGVVNHLTR.V	NCU01538T0	6.59209	7.05039	7.34792	7.10224	0.260579	0.403838	1.32302
R.APYPVDDVRRPS*PASSTGR.I	NCU02794T0	11.1984	10.9962	11.2253	11.3087	0.260936	0.169696	1.12482
R.APTITIDTTAVSPQPQES*PESAPR.G	NCU04736T0	10.24	10.2233	10.2529	10.3247	0.261252	0.0571405	1.0404
K.DAEAGGTSGNNSTSR.V	NCU02134T0	11.9865	12.3322	11.8805	11.903	0.262385	-0.267614	0.830692
K.T*ISEDDEMVFPGIEEAPLDR.G	NCU03488T0	7.37219	7.21492	7.48507	7.38767	0.262574	0.142817	1.10406
K.GAIPRPRS*DTFEEALQYFDSK.I	NCU05266T0	8.28344	8.16715	8.29362	8.39819	0.262928	0.120606	1.08719
R.LASS*PTENVVETCFFDTQR.M	NCU00984T0	12.496	12.8386	12.9368	12.9259	0.26327	0.264061	1.20085
R.TYT*GGS*IGAAEEKR.L	NCU02755T0	12.0675	11.8838	12.1121	12.1223	0.263784	0.14156	1.1031
R.RLS*SGRPYSVPR.H	NCU07417T0	12.7525	12.7049	12.696	12.687	0.264252	-0.0371788	0.974559
K.ENIRPLTSTAVIRTS*PK.R	NCU03103T0	12.2445	12.1356	12.274	12.2733	0.264423	0.0836363	1.05969
R.RQS*GEWSAQDGEK.A	NCU09320T0	16.328	16.5989	16.2401	16.2688	0.26456	-0.209034	0.865116
K.KVDDS*DEEFGGFDD.-	NCU03380T0	9.96199	9.96323	10.0825	9.98783	0.26501	0.0725417	1.05157
K.AVS*LPGAPVDKEQAQQHGNQALEGLR.T	NCU06265T0	6.76146	7.04159	6.70002	6.67143	0.265051	-0.215795	0.861072
K.AIQFGFDES*PAITHSTPHAAGS*VPIPIPGSNAR.V	NCU07868T0	7.66949	7.89033	7.64759	7.36816	0.266178	-0.272041	0.828147
R.KPLS*TTPR.K	NCU07957T0	13.6691	13.3381	13.7651	13.7483	0.266213	0.253088	1.19176
R.RRQS*TSSVPNNVIALR.L	NCU07952T0	11.6634	11.846	11.6074	11.6226	0.266806	-0.139712	0.907701
R.RT*SGVPPPTK.Q	NCU05400T0	12.4009	12.5037	12.3196	12.3927	0.266933	-0.0961639	0.935517
R.LPHTPRT*PR.I	NCU01768T0	13.1654	12.916	13.1871	13.338	0.26743	0.221812	1.1662
K.T*IRPWSPR.S	NCU02707T0	12.7729	12.8347	12.7589	12.7544	0.267468	-0.0471334	0.967858
R.AAPY*DTRPPSPPTVDIPATR.A	NCU06330T0	11.1081	11.2193	10.9704	11.0988	0.267944	-0.129111	0.914395
R.DSRLS*IQIYNER.G	NCU00627T0	11.6658	11.6928	11.9083	11.7277	0.268037	0.138692	1.10091
R.SSRPS*LEGGRPSFDAFDLPTR.S	NCU06202T0	9.13815	9.26329	9.11955	8.90602	0.268185	-0.187932	0.877863
R.EPAPLS*LFDGSPTTELPPIQLDR.K	NCU09686T0	11.1545	11.2433	11.2759	11.2591	0.26835	0.068569	1.04868
R.VGS*RYSGGETPR.Q	NCU02728T0	12.5138	12.3989	12.3819	12.3497	0.268483	-0.0905548	0.939162
R.TGSMTSS*QPLRVR.E	NCU01955T0	9.494	10.2017	9.23533	9.3701	0.269354	-0.54513	0.68533
R.HES*PGQEPPSEK.W	NCU01695T0	13.515	13.0996	13.6637	13.5893	0.269417	0.319257	1.24769
R.AGPPPVPLMSPLESRKS*VDVPR.A	NCU07012T0	11.3392	11.6343	11.2987	11.2091	0.27003	-0.232877	0.850936
R.SPSPS*GSLSPSSAADLRPSSAR.S	NCU07952T0	11.6409	11.2369	11.6804	11.8741	0.27005	0.338338	1.2643
R.TGGRRDS*IVASPTSPVSNR.F	NCU04201T0	11.2595	11.6254	11.1449	11.1852	0.270762	-0.27743	0.825059
K.DLILAAVKEGQNASRS*PRE.-	NCU03897T0	10.4208	11.4871	10.0151	10.2487	0.27096	-0.822107	0.565615
K.ASGT*PTKASSATK.S	NCU06644T0	15.1376	16.3353	14.9067	14.7464	0.271029	-0.909899	0.532222
K.LSTKPSS*PR.N	NCU07010T0	14.7317	14.5565	14.7512	14.8202	0.271371	0.141654	1.10317
R.DIAARAS*PAKR.T	NCU02899T0	13.4967	14.3021	13.0923	13.4072	0.271862	-0.64959	0.637461
R.APRS*DS*GRGPR.A	NCU00457T0	6.84297	6.38043	7.28528	6.87086	0.271957	0.46637	1.38163
R.RPS*VGAPLVDIQGGVAPAGVSRPK.H	NCU07027T0	8.56345	8.41449	8.6368	8.58022	0.272307	0.119537	1.08639
R.RAS*SMRK.-	NCU08502T0	10.8623	11.4375	10.8279	10.2779	0.272329	-0.597018	0.661119
R.SIS*TAVAYAGSKDGVPLFAK.Q	NCU11461T0	8.46163	8.74486	8.44633	8.20687	0.274267	-0.27665	0.825506
K.ERPADAS*VSPK.E	NCU11928T0	13.9077	14.2208	14.3415	14.2667	0.274671	0.239821	1.18085
R.APPLAPPGSGRPSTRQS*MDTSR.S	NCU07012T0	12.7336	12.67	13.03	12.7708	0.27519	0.198558	1.14755
K.SMTPDQRPAT*PADQQR.S	NCU07418T0	12.4672	12.8575	12.4002	12.336	0.275259	-0.294205	0.815522
-.MYGTGTGAQT*GVTTPR.S	NCU07307T0	15.3565	14.7715	15.5122	15.4864	0.275422	0.435339	1.35223
K.VSFRDTVEDISAYDAS*PR.M	NCU11427T0	11.5318	12.0834	11.3156	11.454	0.275439	-0.422792	0.745979
R.AGPRS*PPQMNSIPPGQR.R	NCU03033T0	14.7586	14.9314	14.6898	14.7356	0.277011	-0.132251	0.912407
K.AEES*S*EEEEAPK.K	NCU03092T0	12.8406	12.493	13.0995	12.8593	0.277027	0.312613	1.24195
K.SGKGGKQEGS*QSAGSQQQGK.S	NCU01468T0	8.45512	8.9143	8.41615	7.72376	0.277037	-0.614749	0.653044
K.NEKS*ESELGWAEK.G	NCU02773T0	11.1598	10.9501	11.1893	11.5934	0.277457	0.33642	1.26262
K.QAYNAEADEEES*S.-	NCU09995T1	12.8413	12.6417	12.5592	12.6168	0.277497	-0.153518	0.899056
K.QSLELS*PIRVVK.A	NCU06318T0	14.8757	15.2844	14.7149	14.8214	0.277749	-0.311891	0.805585
R.QGFDGSGEVQGRNS*PQPASER.A	NCU00486T0	12.1022	11.8362	12.2652	12.1204	0.277777	0.223616	1.16766
K.AQRRESMDIDT*PAVSK.T	NCU09450T0	10.6117	11.2076	10.3148	10.5564	0.27831	-0.474053	0.719939
K.RSPT*LEVAPANYSLR.S	NCU05638T0	10.2466	10.3891	10.2385	10.1516	0.278947	-0.122796	0.918406
R.QLAEDS*DAEEETEAERR.E	NCU07954T0	18.79	18.7018	18.8379	18.797	0.278998	0.0715166	1.05082
K.RNS*DGVAPSKAPAQGSGR.R	NCU00225T0	12.6152	12.1574	12.7919	12.6756	0.279078	0.347457	1.27232
R.ATSPALAEKLEEEIRS*R.S	NCU08674T0	10.4493	10.176	10.5473	10.4888	0.279531	0.205361	1.15297
R.GTVS*GRNS*PAPPSVLNR.G	NCU00480T0	11.6529	11.8042	11.6272	11.6058	0.280062	-0.112062	0.925265
R.YEDEKQAY*NS.-	NCU09995T0	14.9897	15.3821	14.5959	14.9759	0.280647	-0.400001	0.757858
R.VPS*PAAS*PSPIPQVPQQSGGQR.A	NCU07868T0	12.3888	12.7088	12.8304	12.7503	0.280662	0.241533	1.18225
R.RS*SMSEASEESSPSK.T	NCU09643T0	11.6269	11.1846	11.8724	11.6585	0.280747	0.359682	1.28314
R.GS*NPFVGSIVERGSPGSS*PIR.S	NCU04661T0	10.738	10.9167	10.7112	10.6774	0.280953	-0.133075	0.911885
K.TPAPASPEAS*R.I	NCU02952T0	13.7877	13.3068	13.9265	13.8754	0.281034	0.353755	1.27788
R.GLTTHVT*GGS*TGSAPAGGVR.T	NCU09469T0	11.1721	11.3248	11.1672	11.031	0.281889	-0.149352	0.901655
R.FRS*LS*PTSGR.H	NCU07893T0	15.8458	15.7426	15.7224	15.7151	0.282185	-0.0754138	0.94907
K.GIITDDAFDSITSLLPAEASLSSTSS*TPVPAPR.A	NCU00696T0	6.32006	6.82221	6.84957	7.12856	0.28289	0.417933	1.33601
K.T*FKSPIIDR.S	NCU05387T0	14.2934	13.8273	14.4311	14.3727	0.283049	0.341602	1.26716
R.SQLIGDS*SPIRYASSSSPGR.Q	NCU02539T0	11.6831	12.2399	11.4969	11.6024	0.283338	-0.411817	0.751676
R.GDSVRADS*LRGPAPQGFYNNASR.S	NCU07954T0	9.02128	9.60041	8.93721	8.82868	0.283528	-0.427899	0.743343
R.SS*SPAPPAPGK.T	NCU02010T0	14.6803	14.1524	14.9833	14.7114	0.283697	0.431005	1.34817
R.YTSQKLS*PLDEYFAMGR.G	NCU06512T0	11.8958	11.3437	12.0046	12.0378	0.283805	0.401382	1.32077
R.LFVRNDDLES*VSHLGEGVLAVER.Y	NCU04622T0	9.26222	9.6881	8.67521	9.24501	0.28458	-0.515056	0.699766
R.AGS*PAAAGQGQR.M	NCU09377T1	8.73825	8.88308	8.67933	8.15502	0.284887	-0.393487	0.761287
R.APS*RGPPVR.Y	NCU00627T0	15.5623	15.222	15.6577	15.6214	0.285134	0.247376	1.18705
R.GAS*PIPGAPADLSAGSFLQAQLATTQDPQAQK.Q	NCU04799T0	8.24019	8.13815	8.03376	8.13591	0.28528	-0.104332	0.930236
K.T*PSPTTYQTPVQK.L	NCU00202T0	15.3174	14.7881	15.4175	15.4528	0.28613	0.382381	1.30349
R.ITS*VSRS*QAR.N	NCU00430T0	14.9552	14.8876	14.9611	14.9841	0.287643	0.0512426	1.03616
R.QPS*AAPS*QAHREK.Q	NCU05194T0	10.9115	10.2089	11.1195	11.0159	0.289202	0.507492	1.42158
R.TMS*NRDSTALQNLESVR.T	NCU04201T0	11.175	11.3073	11.1044	11.1685	0.290504	-0.10468	0.930011
R.HLDDNNHHPVTTT*TPTR.T	NCU05064T0	12.001	11.9488	11.9189	11.9468	0.291422	-0.0420328	0.971285
R.MS*FSPGPGSGAASGR.G	NCU04498T0	13.2647	13.5736	13.6445	13.6325	0.291618	0.21936	1.16422
K.RYEDEKQAYNAEADEEES*S.-	NCU09995T1	10.276	11.2259	9.94921	10.1696	0.291845	-0.691584	0.619174
R.EDRRS*DAGQLVLR.Q	NCU00627T0	14.272	14.1143	13.895	14.1118	0.292673	-0.189711	0.876782
R.AVEDDIFS*ELSAGPGK.Q	NCU03291T0	10.7925	10.6758	10.5395	10.6755	0.293059	-0.126634	0.915966
R.AQS*PAPSWTGTSR.G	NCU08377T0	14.2025	14.4523	14.1631	14.137	0.293408	-0.177308	0.884351
R.TQSLPPPALPQLVAEQHMPIPPT*DKDTKR.L	NCU02428T0	8.10569	8.36853	8.0859	7.99701	0.293876	-0.19565	0.873179
R.RPSTPGGRPIPMT*VVEETPDSTGAVTHHEIEAR.H	NCU02809T0	8.32821	7.75857	8.6167	8.3539	0.294241	0.441908	1.3584
R.SPSS*PTIQQVDLSGR.G	NCU09097T0	11.7069	11.8181	11.7052	11.5442	0.294242	-0.137811	0.908897
R.VQATQES*TPAPR.E	NCU04040T0	13.0632	12.1743	13.3562	13.1622	0.294529	0.640407	1.55877
K.TSALTLQEKESS*PLAK.N	NCU06306T0	9.85783	9.99844	9.84468	9.80727	0.295402	-0.102161	0.931636
R.QNGGDKEGS*GDENGSDQASPAIEDK.N	NCU00366T0	8.91166	8.73986	8.71244	8.69693	0.295519	-0.121075	0.919502
R.RFS*IQEPSATEASSK.I	NCU03500T0	15.5075	15.4136	15.1497	15.3985	0.295864	-0.186471	0.878752
R.RKS*TAEEEQAQDDSVASK.F	NCU03628T0	10.7267	10.2122	10.7964	10.87	0.296598	0.363691	1.28671
R.RSSMS*EASEESSPSK.T	NCU09643T0	11.9992	11.5242	12.146	12.0534	0.297265	0.33799	1.26399
R.GASPIPGAPADLSAGS*FLQAQLATTQDPQAQK.Q	NCU04799T0	8.55842	8.44713	8.43746	8.19205	0.297615	-0.188022	0.877808
R.SSGRLS*PLK.S	NCU06233T0	14.1579	13.8359	14.2108	14.2328	0.298061	0.224925	1.16872
K.LEDAKDEAT*PEPATENA.-	NCU07755T0	11.638	12.2456	12.3245	12.4141	0.298469	0.427516	1.34492
K.RAS*TWQDDVYDQQPR.G	NCU03888T0	12.0422	12.0258	12.0648	12.2192	0.298702	0.108015	1.07774
R.RAPRLS*VSQNTHK.Q	NCU01559T0	10.8321	11.002	10.8172	10.7727	0.299022	-0.122081	0.918861
K.TTVLS*DEEMGGEEEEEGDEGWWGSSR.K	NCU00301T0	8.65139	8.34833	8.6487	8.88554	0.299101	0.267263	1.20352
K.RQPS*PAPAADADTSIAIPR.G	NCU09609T0	11.0104	10.951	10.9023	10.9519	0.300634	-0.0535566	0.963558
R.IPGS*PALS*AADATDLESR.R	NCU02689T0	10.3162	10.2583	10.2596	10.1983	0.301191	-0.0582809	0.960408
R.RQTS*PGIDLDK.S	NCU01458T0	15.9113	15.831	15.6697	15.8278	0.301268	-0.122462	0.918619
K.TQT*LVISPK.K	NCU07693T0	15.6537	15.6908	15.4838	15.6398	0.302231	-0.110445	0.926302
R.RKRGEEVFS*DEDDF.-	NCU07922T0	16.8621	17.7581	16.6134	16.7571	0.302355	-0.624879	0.648474
R.SLTLGELFPS*PR.N	NCU02272T0	9.54261	9.6429	9.375	9.54235	0.303062	-0.134079	0.911252
R.AT*TPPAIVAAR.T	NCU08022T0	15.6699	15.7882	15.6728	15.5701	0.303313	-0.107621	0.928117
K.RTS*IFGNLGFGKK.E	NCU00935T0	10.9288	10.4772	11.0865	10.9621	0.303682	0.321322	1.24948
R.FS*SPGRNYLDIIR.D	NCU02049T0	12.1628	12.3789	12.1002	12.1401	0.303765	-0.150665	0.900835
R.RQLT*AEELQR.E	NCU04612T0	12.3324	12.4868	12.2891	12.3156	0.304362	-0.107273	0.928341
K.AASPEPS*PAPPAIVALSAEEIR.E	NCU04909T0	10.4247	10.4935	10.4219	10.2784	0.304493	-0.108958	0.927258
R.SRPQT*PSLTTK.T	NCU08000T0	12.3167	12.3361	12.2106	12.3074	0.305634	-0.0673401	0.954396
R.S*GSVADLVNSFK.T	NCU00219T0	11.7925	12.0073	11.7128	11.7802	0.30613	-0.153371	0.899147
R.LSLRPPSMAS*PTIR.S	NCU08919T0	12.1711	12.3319	12.1538	12.1275	0.306522	-0.110879	0.926023
R.RPS*ISFQPFK.A	NCU04840T0	11.8876	11.4572	11.9365	12.0005	0.306564	0.296085	1.22781
R.LQS*PPATEASR.S	NCU00900T0	16.3779	16.4802	16.354	16.3641	0.306593	-0.0699939	0.952642
R.CES*PEALPSPAVGAPVHK.F	NCU08599T0	11.1263	11.2613	11.0998	11.1041	0.306694	-0.091853	0.938317
R.ASSPTS*LQASHLQQLFAKPDR.E	NCU01844T0	8.87544	8.52017	9.20822	8.86071	0.308209	0.336662	1.26283
R.SSAGSQS*GPDISLLAR.A	NCU08807T0	10.4698	10.5776	10.4745	10.3496	0.308611	-0.11165	0.925529
R.LSSFASDDS*AAAVMK.L	NCU02414T0	11.4364	11.2566	11.4991	11.447	0.308896	0.12656	1.09169
R.ISS*DIHKQFGR.L	NCU02896T0	11.8477	11.9817	12.0052	12.0053	0.308979	0.0905575	1.06478
R.LAAKQS*PLPEDEWQR.L	NCU07929T0	12.0576	12.1633	12.0604	11.9853	0.309287	-0.0875768	0.941102
R.EPT*PDLTDVVPVIER.K	NCU03039T0	10.7557	10.902	10.7607	10.6466	0.309545	-0.125177	0.916892
R.YSPT*QQAEPIPSVTLAPPAPIQPTR.Q	NCU04927T0	6.97952	7.29553	7.48602	7.2902	0.310014	0.250582	1.18969
R.ASLVDCICTGYQELAT*SPPTSPTTSPGR.N	NCU00675T0	7.92924	8.18313	7.94112	7.61545	0.310582	-0.277904	0.824788
R.AGTVPSRFPAGAGVNS*MLNIPALSAK.T	NCU06199T0	9.31621	9.5654	9.10642	9.32746	0.311085	-0.223862	0.85627
K.LTPIAGSEVNDDRS*DDGRR.F	NCU06202T0	12.3595	11.9269	12.5662	12.3627	0.311124	0.321262	1.24942
R.NGYHDGMRS*PNRPR.G	NCU01695T0	11.5529	11.5849	11.5299	11.554	0.311289	-0.0269404	0.9815
R.LINS*SEIQSVLRTPKGDAK.T	NCU03757T0	11.4719	11.8132	11.2309	11.4841	0.311796	-0.285051	0.820713
R.RPS*LSTVRS*SGGR.G	NCU07850T0	11.0737	10.8993	10.871	10.868	0.311964	-0.117005	0.9221
R.RPS*MT*PPRMEPPYAR.R	NCU06842T0	10.2448	10.36	10.179	10.2467	0.312196	-0.089546	0.939818
R.GTPGPWGGHGS*PYLHSK.S	NCU00415T0	10.8671	11.068	10.8472	10.8157	0.312501	-0.136119	0.909964
R.NDDLES*VSHLGEGVLAVER.Y	NCU04622T0	11.6452	11.5476	11.5203	11.5394	0.312623	-0.0665294	0.954932
R.ARPDHGLNTPATASS*PTSNSR.S	NCU06853T0	9.86954	10.2866	9.84179	9.74049	0.312998	-0.28695	0.819633
R.VGSPIIPKPVADKEVS*GDVNLSVPNGANGK.S	NCU02010T0	8.64665	8.75272	8.62294	8.63405	0.313523	-0.0711913	0.951852
R.RRPS*VASLGER.N	NCU06638T0	12.5045	12.6729	12.4833	12.4687	0.313852	-0.112682	0.924867
R.SVS*NSAASSTPR.H	NCU01667T0	15.0362	15.199	15.2427	15.2131	0.313994	0.110275	1.07943
R.FAAPS*RPLS*PLPAHALFNDK.T	NCU06785T0	11.8173	11.0342	11.8865	12.0243	0.314329	0.529628	1.44356
R.AVS*VPELTQQMFDPK.N	NCU04054T0	10.8159	10.6361	10.9422	10.8083	0.314688	0.149171	1.10893
R.AHS*EAPPHIDFDDEAR.Y	NCU00627T0	14.0944	14.3222	14.0061	14.0883	0.314858	-0.161107	0.894338
R.RS*IFREDV.-	NCU06349T0	11.3916	11.3828	11.3739	11.3833	0.314896	-0.00857928	0.994071
R.AAT*AGSVMPVVR.G	NCU05064T0	14.3653	14.4253	14.3142	14.3687	0.314915	-0.0539074	0.963324
K.DITVRRS*LEDTPNR.A	NCU09860T0	12.3256	11.8507	12.4476	12.3684	0.315341	0.319832	1.24819
R.ASVTT*PTSDAAR.K	NCU04826T0	13.6238	13.5552	13.5581	13.5087	0.315727	-0.056133	0.961839
R.DARPPRDAAPGT*SSYGEPAPR.E	NCU04164T1	10.5483	10.6145	10.5435	10.3567	0.316215	-0.131322	0.912994
K.RIS*SISDMSYLSHK.T	NCU08535T0	11.3806	10.8517	11.4882	11.447	0.316266	0.351437	1.27583
R.RS*RT*PMTGQGAPAGGQGIGYTGPPHR.T	NCU02404T1	10.8518	10.9944	10.8608	10.7221	0.316571	-0.131646	0.91279
R.LAEQWCMFGRS*Y.-	NCU04449T0	10.802	10.9855	10.8142	10.5888	0.316875	-0.192258	0.875235
K.RPLDESS*SPSRNDQPEAK.R	NCU09237T0	12.1425	11.7542	12.1887	12.2235	0.317085	0.257737	1.1956
K.APS*PSPSPAPPSGSSTPR.S	NCU06052T0	9.13195	8.59915	9.18532	9.25508	0.317657	0.354653	1.27868
K.AAEDTISRPSS*VK.S	NCU10715T0	14.6252	14.5154	14.6418	14.6437	0.317705	0.0724363	1.05149
R.SDRDDWS*PGPAVPESER.R	NCU00424T0	11.7808	11.638	11.7743	11.8753	0.317823	0.11541	1.08328
R.GRS*PGTGPQTPK.G	NCU04059T0	13.0722	12.3239	13.2576	13.1379	0.317986	0.499707	1.41393
R.RIS*SSLPR.F	NCU03055T0	11.9447	12.1887	11.9242	11.884	0.31899	-0.162598	0.893415
R.ISNAIPSPQQASSPAGSQS*PKGR.A	NCU02004T0	11.4854	12.003	11.3614	11.4393	0.319351	-0.343864	0.787928
R.RLSATPITEVADTAAEVADS*AK.Y	NCU06247T0	9.53184	9.5067	9.19517	9.47482	0.31971	-0.184277	0.88009
R.EGSVPNS*PAPSAALPVGRPK.L	NCU00457T0	12.5789	12.9709	12.5004	12.5332	0.319758	-0.258083	0.836198
R.LSLRPPS*MASPTIR.S	NCU08919T0	12.2613	12.4477	12.2591	12.1888	0.32036	-0.130528	0.913497
R.RISLFQYEAFS*LPASR.T	NCU04335T0	9.9398	10.3558	9.8937	9.85512	0.32079	-0.273389	0.827373
R.RAS*GSYSTPQNIQIPSQQASR.G	NCU00579T0	9.68903	10.3713	9.54479	9.61809	0.321041	-0.448725	0.73269
K.YIHVNWT*GR.G	NCU03100T0	12.001	11.3328	12.2688	12.0043	0.321222	0.469717	1.38484
R.THS*PNISISSAYDLR.S	NCU02139T0	11.9473	11.9767	11.9884	12.1497	0.321703	0.107054	1.07703
R.RKS*LTTPESAIDILYENQR.G	NCU04604T0	9.25388	9.46166	9.22775	9.21638	0.32205	-0.135705	0.910225
R.TSTNT*PPPPAADTGASTR.K	NCU02899T0	12.6861	13.0564	12.6416	12.6202	0.32435	-0.240351	0.846539
R.KPPS*LDVDQ.-	NCU02755T0	15.9501	16.0732	15.8281	15.9608	0.324458	-0.117221	0.921962
K.ADPDIAIDEVS*ESGEPSRK.S	NCU04352T0	11.6937	11.361	11.7634	11.7252	0.324538	0.216954	1.16228
R.KLS*NDVAHVR.K	NCU06095T0	11.9067	11.8215	11.8203	11.5895	0.324887	-0.159234	0.895501
R.KLS*FPSLK.S	NCU04604T0	13.9197	13.8323	13.8058	13.8292	0.325212	-0.0584953	0.960265
R.VAPNIIT*VSPDSEAK.V	NCU05375T0	10.4994	10.3416	10.5733	10.4951	0.325803	0.113709	1.08201
R.RPS*LSK.A	NCU00447T0	13.3783	13.1031	13.3569	13.5893	0.325862	0.232437	1.17482
R.RVES*DPTSWQQETSVR.T	NCU02689T0	12.2611	12.0768	12.3832	12.2489	0.325949	0.147112	1.10735
R.IIVKKEPGS*PDVQQQPPPPPPPPTAR.H	NCU00420T0	8.91603	9.65491	8.79726	8.82607	0.328514	-0.473804	0.720064
R.ALGTTHEQASSPAPVNNT*WNTETPIK.F	NCU06644T0	9.53489	9.73633	9.73887	9.80313	0.328779	0.13539	1.09839
K.ASSGS*FEPGSEK.A	NCU07325T0	14.3463	14.5004	14.0466	14.3567	0.32887	-0.221655	0.857581
R.EIAQPTGDKT*AAQFSVSPSTFQSPISSSSFMASALAHR.S	NCU01439T0	8.56788	8.94017	9.15454	8.91812	0.328876	0.282304	1.21614
R.AGSPDITGSKPHT*K.T	NCU08579T0	11.563	10.954	11.728	11.5879	0.329433	0.399443	1.319
K.LEPGIPISPLPPPVHSHASALS*PK.S	NCU00223T0	9.44563	9.47077	9.61715	9.47887	0.329527	0.089807	1.06423
R.TPSSTAT*PDSPRQGSR.R	NCU07868T0	11.8569	12.3794	12.4839	12.4245	0.32956	0.336049	1.26229
R.TS*PAPSSGRASPSAAK.S	NCU04790T0	13.5247	13.2958	13.649	13.5122	0.329604	0.170373	1.12535
K.SYAPAY*QLGGPVTNDTVAK.V	NCU09040T0	9.59771	9.64765	9.5949	9.42681	0.330275	-0.111825	0.925416
K.TPAPAS*PEASRIPAESPK.A	NCU02952T0	12.4422	12.2103	12.485	12.4645	0.330352	0.148461	1.10839
R.TLDYLGLAET*PQPPR.A	NCU06199T0	11.4528	11.701	11.4112	11.4261	0.330966	-0.158274	0.896097
R.RLSITT*LGLSGTSPSASFMR.R	NCU02526T0	10.1999	10.3553	10.2152	10.0653	0.331029	-0.137406	0.909152
R.VLT*PTRADPFAANR.Q	NCU03042T0	13.076	13.5425	12.9511	13.0589	0.33152	-0.304262	0.809856
K.KLS*IADSAPGNR.K	NCU06101T0	9.85151	9.74208	9.75092	9.66958	0.331999	-0.086546	0.941775
R.TRPS*SSEIDSK.S	NCU04826T0	13.711	13.939	13.5412	13.7321	0.332709	-0.188377	0.877593
R.KRLS*LASSTGPTPTTAR.H	NCU04826T0	10.581	10.7631	10.4359	10.5993	0.333989	-0.154469	0.898463
R.TPTPGKY*FGPPK.R	NCU04164T1	11.4787	11.0335	11.4334	11.8369	0.334278	0.379047	1.30048
R.YGGHS*MSDPGTTYR.T	NCU06482T0	18.5835	18.3156	18.8022	18.5559	0.334353	0.229502	1.17243
R.TQPLTPQPAAAEPTS*R.S	NCU07400T0	14.1772	14.2082	14.2046	14.2475	0.334553	0.033347	1.02338
K.NVEEDNES*DLS*EPEDPMMLSR.D	NCU03009T0	10.3497	10.5167	10.3615	10.2558	0.334712	-0.124526	0.917305
R.LVEEDENDTITSPT*TPHFGVK.N	NCU01166T0	9.75453	9.94499	10.1137	9.92416	0.335016	0.169183	1.12442
R.S*LKEERPVSR.A	NCU00188T0	16.1171	15.9546	15.9181	15.946	0.335052	-0.103801	0.930578
R.KS*SVNVANPDQHGDATK.N	NCU00295T0	12.2375	11.6953	11.5102	11.6997	0.335184	-0.361461	0.778376
R.NSIALS*DSSRR.F	NCU01552T0	14.3635	14.2174	14.2297	14.1258	0.335583	-0.112713	0.924847
K.SMST*SSIPNISQLGAPYGASDAR.R	NCU05064T0	7.17963	7.23173	7.1775	6.99356	0.335686	-0.120146	0.920095
R.RGSVTAS*SAALASLFR.S	NCU02526T0	7.02332	7.6993	7.88984	7.71122	0.335839	0.439223	1.35587
R.TSPAPSSGRAS*PSAAK.S	NCU04790T0	13.0478	12.8962	13.2044	13.0298	0.336087	0.145142	1.10584
K.YGYIRLINTS*ADLCK.E	NCU04388T0	11.3621	11.3641	11.3233	11.0115	0.336248	-0.195684	0.873159
R.QVGGPGGAFGRGGDDSGGS*SR.T	NCU07868T0	12.3552	14.4714	11.7646	12.3315	0.338802	-1.36533	0.388146
K.APS*TSEGTAGHGTEK.A	NCU03870T1	12.5956	11.7795	12.8078	12.6125	0.339025	0.522647	1.43659
K.Y*S*VLLIDNR.G	NCU12117T1	10.0453	9.78723	9.64795	9.80723	0.339432	-0.1887	0.877396
R.TSAVPS*STGASPTKPSAR.V	NCU04826T0	13.357	13.6371	13.2148	13.3768	0.339439	-0.20125	0.869797
R.AAVQFGAFSLNEEDDIDGDREEPET*RPQPPQDSPVTQPR.A	NCU07282T0	8.23661	8.73995	8.1635	8.1872	0.340109	-0.312928	0.805006
R.AGT*PSLPLDKDER.E	NCU09730T0	13.084	12.7078	13.1651	13.1008	0.340132	0.237047	1.17858
R.TS*SPPESLRK.L	NCU01728T1	14.3195	14.6452	14.1927	14.3323	0.340519	-0.219844	0.858658
R.SGSIS*GGQNTGDDNGNAEGGLR.R	NCU01197T0	11.0609	11.0066	10.8645	11.0102	0.3406	-0.0964266	0.935347
R.RPS*LSTVR.S	NCU07850T0	15.7644	15.6234	15.6316	15.5603	0.340884	-0.0979018	0.934391
R.EMQS*PPPSATGSK.F	NCU02644T0	13.1892	13.2571	13.1243	13.1979	0.341176	-0.0620418	0.957907
K.GTEPDFIRGRT*PDELFYFKH.-	NCU06482T0	9.0737	9.25198	9.03482	9.06668	0.341378	-0.112088	0.925248
K.VQIPQMPFS*PDGSYR.A	NCU00793T0	11.1389	10.7533	11.2663	11.131	0.341881	0.252554	1.19131
R.VGT*SPRPESPAASNSGDDLTIEQLR.K	NCU06171T0	10.5479	10.8706	10.9262	10.8931	0.341902	0.200448	1.14906
R.NAASAGGVGAT*GTT*GNKGMSR.A	NCU02324T0	10.9362	11.3088	10.8503	10.9254	0.342221	-0.234671	0.849879
R.RS*SFGGMLLR.R	NCU01998T0	10.4732	10.6345	10.6166	10.7444	0.343447	0.12666	1.09176
R.AVGATPAAHKS*SPPSASR.S	NCU00420T0	12.299	12.2875	12.2724	12.0935	0.343555	-0.110326	0.926379
R.AIS*IHQAK.Y	NCU11654T0	16.0964	15.9237	16.0868	16.1679	0.34393	0.117263	1.08467
K.KS*S*ISSVFK.S	NCU01283T0	12.2676	12.0292	12.2408	12.4247	0.34542	0.184371	1.13632
R.KNS*TLSITSNANNQPPAQVATPPAQQQVR.A	NCU09068T0	7.41291	7.52479	7.40062	7.40011	0.345499	-0.0684846	0.953639
R.HEDEDLAYPDPERPS*SPSLLDR.I	NCU03125T0	7.14435	6.95776	6.94964	6.16108	0.345746	-0.495697	0.709219
R.NGAS*PNPSEQMKR.A	NCU05791T0	12.7915	13.0804	12.7549	12.7639	0.346214	-0.176556	0.884813
K.MEST*PPPATRVPTSTVADQK.A	NCU00202T0	9.49315	9.98212	9.36335	9.49492	0.347261	-0.308502	0.80748
K.AINT*PVKDVK.M	NCU01445T0	13.2886	13.6068	13.1501	13.311	0.347282	-0.217177	0.860247
R.NRDDPFYIGDLGS*PSR.S	NCU04652T0	10.5627	10.5558	10.5454	10.4198	0.347346	-0.0766128	0.948281
R.ITFDDS*EQEEFVTPR.E	NCU07551T0	13.8298	13.7729	13.6318	13.7789	0.347395	-0.0960457	0.935594
R.RPAS*PLIPSADSK.N	NCU04258T0	12.4987	12.1262	12.4835	12.627	0.347858	0.242787	1.18328
K.KWDEEEEES*SAPNS*PVLAPGR.R	NCU07954T0	10.0978	9.81119	10.1029	10.1615	0.348518	0.177652	1.13104
R.SES*PAEDLKPFAEHLAQNNDEK.K	NCU01729T0	6.96348	5.93923	7.20084	6.97373	0.349174	0.635928	1.55394
R.ESPGPLGGRPLS*PFTGGPGSR.L	NCU09435T0	13.0878	12.794	12.7784	12.7452	0.349455	-0.179114	0.883245
R.AKS*IVQEK.L	NCU00219T0	16.9691	17.2241	16.8498	16.9905	0.349514	-0.176405	0.884905
R.S*TTPTPSPRGEHDEPGLAR.K	NCU06331T0	10.6037	11.1032	10.4974	10.5939	0.349809	-0.307822	0.80786
K.KHLS*LPLFPTTTIGSFPQTSEIR.V	NCU06512T0	7.52303	7.33564	7.30646	7.32472	0.350442	-0.113739	0.92419
K.GLSVLDAPLPASFDSNGIS*HAAR.Y	NCU05007T0	8.91421	9.18871	8.78371	8.93858	0.350599	-0.190313	0.876416
R.RMS*QAPLPDPKDIVSAK.A	NCU06694T0	10.0574	10.6688	9.76937	10.111	0.350611	-0.422923	0.745912
K.AETSTKT*PPSSS*R.R	NCU11652T0	11.0424	10.6502	11.1079	11.0615	0.350722	0.23839	1.17968
R.SPNS*PLRGPK.L	NCU07192T0	15.4645	15.9243	15.9364	16.0128	0.35231	0.280201	1.21436
K.NQSTTSGEVQELKPS*PK.L	NCU07688T0	9.68566	9.90258	9.69405	9.61811	0.352626	-0.138036	0.908756
R.LIS*TASPDAPIR.S	NCU07502T0	13.6278	13.4019	13.6524	13.6486	0.352687	0.135636	1.09858
R.ADSYAEPGS*LPSHR.L	NCU04840T0	11.5304	11.4791	11.5377	11.5337	0.352954	0.0309295	1.02167
R.LEAEEAGEAS*GSATPK.K	NCU05304T0	13.3422	13.1137	13.3316	13.4161	0.353551	0.14594	1.10645
R.GLTTHVT*GGSTGSAPAGGVR.T	NCU09469T0	7.14185	7.74933	7.86946	7.76089	0.353698	0.369583	1.29198
R.S*GSISGGQNTGDDNGNAEGGLRR.R	NCU01197T0	12.751	12.4022	12.2679	12.4269	0.354299	-0.229202	0.853107
R.RLS*S*PSLSSSER.R	NCU01823T0	12.323	12.918	12.1547	12.3415	0.354831	-0.372395	0.772499
K.AWDKVEDNEDS*GDEGWMSHK.L	NCU08514T0	11.289	11.4638	11.4826	11.4788	0.35509	0.104313	1.07498
R.SLS*ANNNNNTSSSYR.L	NCU09693T0	12.567	12.5401	12.1533	12.5179	0.355355	-0.217974	0.859772
R.RDS*FASSTNPAS*PTAR.D	NCU06259T0	11.7941	11.8759	11.8001	11.7629	0.355874	-0.0534935	0.9636
K.YVT*SNSPTSPTTVQQHAQQPQPSQPR.N	NCU02540T0	8.6813	8.48231	8.50957	8.35398	0.356822	-0.15003	0.901232
R.T*SPSDSGEDDSDTIR.K	NCU00589T0	13.0638	12.8197	13.124	13.0587	0.358116	0.149615	1.10927
K.SHLQPQLS*PSSHDFLR.S	NCU04612T1	12.9212	12.6819	12.8916	13.053	0.358371	0.170748	1.12564
R.ART*PS*PQPTPR.R	NCU04742T0	11.5852	11.6893	11.6018	11.5036	0.358919	-0.084565	0.943069
R.ASATPESGNTESTT*PPPPHHR.H	NCU11408T0	9.51502	9.28719	9.84544	9.47259	0.35918	0.257911	1.19575
K.ASAEAAAHES*PDKAR.G	NCU01413T0	11.8808	11.6842	11.6726	11.6599	0.359297	-0.116218	0.922603
R.ASATPESGNTEST*TPPPPHHR.H	NCU11408T0	11.143	10.5617	11.2241	11.169	0.359635	0.344195	1.26944
R.RVS*LLS*INTK.D	NCU02024T0	11.2555	11.157	11.2914	11.2478	0.360453	0.0633629	1.0449
K.ATS*DEEIEKPK.S	NCU00935T0	15.6457	15.2369	15.6186	15.7806	0.360944	0.258355	1.19611
R.HLILSFPERDDES*EEDEEAQSAVLR.I	NCU06678T0	11.7041	11.0078	11.8727	11.686	0.361078	0.423413	1.3411
R.S*RNSSEEYSYQS.-	NCU01391T0	10.4316	11.0318	11.0479	11.1245	0.362009	0.354509	1.27855
R.VTGGY*APS*IAPSERSNVGLPGR.Y	NCU09370T0	11.4831	11.5255	11.5263	11.7574	0.362188	0.13758	1.10006
R.RGPSTYGGGSS*FADR.G	NCU00457T0	12.4019	12.5338	12.4259	12.2825	0.363784	-0.113608	0.924274
R.STS*QDLVTVSTNLK.N	NCU04795T0	11.7024	11.734	11.7827	11.7277	0.363787	0.0369882	1.02597
K.TAAQFSVS*PSTFQSPISSSSFMASALAHR.S	NCU01439T0	8.48138	8.10721	8.66595	8.43429	0.364947	0.255824	1.19402
R.ISLFQYEAFS*LPASR.T	NCU04335T0	10.2616	10.3244	10.3121	10.4508	0.365257	0.0884666	1.06324
K.AETSTKT*PPSSSR.R	NCU11652T0	12.1139	12.5401	12.1443	11.9813	0.366428	-0.264246	0.832634
R.TSS*PLSKTDSDAPTPAPAASR.I	NCU08811T0	11.8079	12.3467	11.6977	11.818	0.366655	-0.319458	0.801371
R.DGT*PQPLTEDERDRR.T	NCU03491T0	11.5046	11.0313	11.4326	11.7879	0.366788	0.342304	1.26778
R.QPS*PGPGPGPGSGPRPDYR.Q	NCU02351T0	12.7295	12.0812	12.8369	12.73	0.368814	0.378108	1.29964
R.TS*PLTNQGPTR.T	NCU00573T0	16.7278	15.7121	16.8836	16.7347	0.36978	0.589206	1.50442
R.ELGTS*IPRADSIAR.L	NCU03783T0	13.3661	13.7738	13.2304	13.402	0.369976	-0.253734	0.838723
R.DAAPGTSSY*GEPAPR.E	NCU04164T1	14.9057	13.8267	15.0175	14.955	0.369995	0.619988	1.53686
R.AVGGT*STPRRTEDYYSLIPR.A	NCU05622T0	9.96877	10.1136	9.98794	9.90052	0.37032	-0.0969689	0.934995
K.FLVIDCITGFQALPQEHEIPLS*PAVSR.K	NCU09097T0	8.67744	8.64475	8.64556	8.45475	0.37037	-0.110939	0.925985
R.SGS*FGPESNPTSADTR.Y	NCU06419T0	14.7294	15.0095	14.9527	15.261	0.372468	0.23738	1.17885
K.ISRPFS*VPGS*PR.D	NCU06687T0	13.5743	13.3508	13.5919	13.588	0.372469	0.127425	1.09234
R.QLAEDS*DAEEETEAERRER.L	NCU07954T0	11.4642	13.5004	10.9899	11.5668	0.373188	-1.20389	0.434103
R.EAT*PENAEQVQIDR.T	NCU07543T0	10.5426	10.6073	10.5553	10.4907	0.373294	-0.051999	0.964599
R.ISNAIPSPQQASSPAGS*QSPKGR.A	NCU02004T0	10.2577	10.2924	9.93514	10.2523	0.373655	-0.181283	0.881919
R.KAS*LPTIPIKAEGGEALVGNFTDAAAAMR.-	NCU05950T0	7.81575	8.14005	7.88835	7.42215	0.373655	-0.32265	0.7996
R.EDDGDKS*AEPAAK.K	NCU08295T0	11.7282	11.9136	11.8823	12.0258	0.373939	0.133137	1.09668
K.IS*RPFS*VPGSPR.D	NCU06687T0	11.6985	11.6306	11.7316	11.6886	0.374125	0.045573	1.03209
R.KVKEES*EGEDHE.-	NCU10044T0	9.59843	9.71834	9.41195	9.62638	0.37465	-0.13922	0.90801
R.RGPLPPAEPTEQIRDS*SR.S	NCU00457T0	12.7305	12.9993	12.7176	12.7076	0.374891	-0.152313	0.899807
R.TDGRPPHMHENRMPS*PK.S	NCU06842T0	10.8618	11.772	10.4946	10.9772	0.376483	-0.581007	0.668497
R.GPGVHHNFDDS*DSGYDLEDNGNK.G	NCU04600T0	11.0438	9.90408	11.2283	11.0252	0.37651	0.652831	1.57225
K.GPLQPALLDAHS*DVEEDPLALLR.S	NCU04439T0	12.5733	12.165	12.6071	12.5913	0.377129	0.230069	1.17289
R.TASPY*NPPPSAAAPPANR.Y	NCU06738T0	12.6073	12.7119	12.7052	12.737	0.377341	0.0615313	1.04357
R.VPSPAAS*PSPIPQVPQQSGGQR.A	NCU07868T0	11.6875	12.2942	11.5905	11.6986	0.377764	-0.346366	0.786563
R.TSAVPSSTGAS*PTKPSAR.V	NCU04826T0	12.0707	12.4181	11.9889	12.0924	0.377847	-0.203722	0.868307
R.RVS*EDVLGK.T	NCU04814T0	14.5816	14.4323	14.5767	14.6089	0.377859	0.0858594	1.06132
R.MEADIDS*DDEGDDDAWNLEK.L	NCU01795T0	10.5569	10.8426	10.5165	10.5589	0.37822	-0.162116	0.893714
R.HHTGGNRPPALPARPHS*IIETSR.T	NCU03792T0	11.1037	11.255	10.5911	11.1365	0.380843	-0.315575	0.803531
R.RPT*DDF.-	NCU02139T0	14.5437	14.6554	14.5339	14.5407	0.381787	-0.0622703	0.957756
K.IQQRPLFLCPSS*PPPSDAR.A	NCU08660T0	11.4535	11.719	11.3774	11.4792	0.382256	-0.157957	0.896294
R.QHS*LADKLK.W	NCU07503T0	14.4019	14.3361	14.0681	14.3493	0.382441	-0.160315	0.89483
R.RPS*TFLTLAPIISGAEQKPK.V	NCU02080T0	9.16801	9.43856	8.79298	9.23671	0.382573	-0.288443	0.818785
R.T*SLPPASAGKTPSPTTYQTPVQK.L	NCU00202T0	11.8994	12.3324	11.7574	11.9494	0.383043	-0.26253	0.833625
R.QTVYTY*IQSR.F	NCU07872T0	13.1002	12.5396	13.0354	13.2814	0.384039	0.338512	1.26445
R.ATSY*QAPSDR.F	NCU11829T0	14.6812	14.4054	14.4529	14.2684	0.38574	-0.182621	0.881101
R.HGGDSPNPEQVNKLLS*LFGK.H	NCU07889T0	9.33717	11.4416	9.01506	9.40914	0.386126	-1.17727	0.442187
R.NQS*LSANAPNVVLTDK.V	NCU05589T0	11.9088	12.0424	11.576	11.9447	0.386843	-0.215261	0.861391
K.VEEESEEVS*EEEEPVHR.R	NCU10311T0	12.3571	11.6131	12.5015	12.31	0.387756	0.42065	1.33853
R.KLQELLANGIENVVEGEGRS*PK.K	NCU01932T0	7.56714	7.40722	7.5241	8.00011	0.387795	0.274923	1.20993
K.ATSGATAIST*PPKYSR.T	NCU06674T0	12.2387	12.2225	12.2247	12.1147	0.387809	-0.0608581	0.958694
K.ATSDEEIEKPKS*PSPFSR.L	NCU00935T0	10.0136	11.1576	9.78941	10.0893	0.388521	-0.646244	0.638942
R.SAFAAPPS*PR.R	NCU04535T0	16.7134	16.9389	16.9291	16.974	0.389284	0.125381	1.0908
R.GSS*KPPEDPTDPTLLQDIPSWLR.S	NCU00311T0	10.0327	10.132	10.3485	10.1037	0.390206	0.143742	1.10477
R.ESVSFYNTVSRPAS*PVGGHRA.-	NCU00106T0	11.8135	11.4855	11.5625	11.2218	0.390245	-0.257317	0.836642
R.RGS*SNVSGVSSGFLNR.T	NCU05219T0	10.578	10.8757	10.4604	10.6238	0.390274	-0.184717	0.879821
R.SYS*EPRS*PSR.T	NCU00939T0	12.5102	11.9967	12.5901	12.4866	0.390411	0.284842	1.21828
R.IKT*VTSPKTQT*LVISPK.K	NCU07693T0	9.26352	9.7234	9.21562	9.26814	0.390571	-0.251578	0.839977
K.AGS*INKPAAR.Y	NCU06210T0	13.4554	13.7883	13.3507	13.4987	0.392429	-0.197067	0.872322
R.RGGIPS*PCPS*PAISEVPDPLAAR.A	NCU07010T0	7.75931	8.04334	7.75197	7.74342	0.392609	-0.153629	0.898987
R.S*FDISAK.S	NCU00521T0	16.5469	15.5464	16.5119	16.6775	0.392778	0.548022	1.46208
R.ST*SVAGTNSSSIKR.A	NCU02049T0	11.9745	12.286	11.7738	12.0423	0.392933	-0.22218	0.857269
R.QRS*PS*PPRMDR.L	NCU00627T0	12.6417	12.8216	12.645	12.6229	0.393639	-0.0976939	0.934526
R.VEQEKVTS*PEPK.A	NCU08417T0	13.6039	13.4725	13.6006	13.6184	0.394641	0.0712921	1.05066
R.GIT*SDHNRHIS*RSSVER.-	NCU03698T0	8.61837	8.19502	8.62535	8.6431	0.395228	0.227526	1.17083
R.RLSQVAS*PGVPNAQAMLNHASR.S	NCU03033T0	9.20686	9.39169	9.2511	9.0691	0.395534	-0.139176	0.908038
R.SS*PPGS*PTSKPR.G	NCU11651T0	11.0871	10.9551	11.3066	11.0475	0.395623	0.155977	1.11418
R.YEDEKQAYNAEADEEESS*.-	NCU09995T1	10.8502	11.4799	10.4686	10.9868	0.39578	-0.437272	0.73853
K.KVEEESEEVS*EEEEPVHR.R	NCU10311T0	10.9098	10.504	11.0407	10.8526	0.395892	0.239752	1.18079
K.NT*SATVLKR.N	NCU04795T0	13.4885	13.0347	13.4424	13.5922	0.396509	0.255714	1.19393
R.SVRS*RS*PEHDPYEADR.R	NCU03062T0	10.75	9.92852	10.692	10.8891	0.397249	0.451249	1.36722
K.SADQSTAGDTQIGNGS*PPSAGSSSDSK.K	NCU00434T0	8.0113	8.09983	8.03832	7.69146	0.398337	-0.19067	0.876199
R.RGS*SKPPEDPTDPTLLQDIPSWLR.S	NCU00311T0	9.64206	10.1232	9.61122	9.64073	0.398479	-0.25667	0.837018
R.KT*SIDETSK.R	NCU09068T0	15.2997	14.8378	15.3233	15.306	0.398901	0.245833	1.18578
R.QLAT*NSLLNATLTR.E	NCU04199T0	11.3403	11.5749	11.3693	11.2786	0.399122	-0.133652	0.911521
R.SLILPGTIS*PR.R	NCU07378T0	14.0488	14.1839	13.9469	14.0824	0.399314	-0.101662	0.931959
R.LRDPS*PLGAR.E	NCU03792T0	13.9641	13.7293	13.9412	14.013	0.399515	0.130365	1.09457
K.RLS*APSHWLLDK.L	NCU02181T0	11.3854	11.3218	11.3418	11.2088	0.399709	-0.0782325	0.947217
K.IFGEYFGSPASTDEVS*LQDTHTR.G	NCU05046T0	11.1155	10.7094	11.2983	11.038	0.400126	0.255722	1.19393
R.ALLDPSDIAVTATDS*SAPK.Q	NCU06560T0	9.0862	9.46135	9.13612	8.98108	0.400168	-0.215177	0.861441
K.AS*GTPTKASSATK.S	NCU06644T0	13.8835	15.1954	13.9214	13.7578	0.400714	-0.69987	0.615628
K.LGGGRIS*PTSSIVSGFNPR.G	NCU04124T0	11.9598	12.0656	11.8986	11.9834	0.401183	-0.0716739	0.951533
K.NATLAAEQTEGLERPPS*AIDPEVVR.K	NCU04511T0	10.3091	9.49044	10.3938	10.2782	0.401978	0.436218	1.35305
R.SMPALDS*AGLAMPLAPLYAAQPTDVSSK.S	NCU00064T0	7.54585	7.85376	7.82293	7.916	0.402108	0.169656	1.12479
R.QGS*LTGESLSALTQQFQR.S	NCU05007T0	12.7119	12.5142	12.5641	12.3707	0.402697	-0.145646	0.903975
R.ATTTATPPHNDS*ADDLFADLTGTVDQTTIR.F	NCU02394T0	8.10244	8.04411	8.03488	8.0486	0.402921	-0.0315368	0.978378
R.AEETPAPFTS*PSETR.S	NCU08956T0	10.7594	10.7675	10.7543	10.3986	0.403408	-0.186997	0.878432
R.GQS*PPPERQTGKQQNQPAGSGK.G	NCU05490T0	8.24247	9.11875	8.2383	8.20237	0.404011	-0.460276	0.726847
K.GS*VLAPYNEEDPYVDWDASSNGGRPDFGHGIAPQR.H	NCU04617T0	7.12003	7.16908	6.4148	7.12608	0.404083	-0.374112	0.77158
R.LRDT*IKGK.G	NCU00935T0	16.2538	16.4211	15.573	16.3097	0.404327	-0.396154	0.759881
R.RFS*NLGGGVSDGDATPR.R	NCU03955T0	12.0373	12.0139	12.0219	11.9396	0.404414	-0.0448432	0.969395
K.TNDQVADTVS*PR.H	NCU03768T1	14.7179	14.3877	14.748	14.7063	0.404591	0.17438	1.12848
R.RMS*SATGSLTGR.I	NCU03070T0	12.8061	12.9646	12.7831	12.8179	0.40535	-0.0848532	0.94288
K.TASPKS*PTTAAK.R	NCU04826T0	13.507	13.4773	13.4975	13.6877	0.406104	0.100447	1.07211
R.GADRMS*SFGDMIALSDVVDVPTATIISK.E	NCU02629T0	8.60489	8.55888	8.45601	8.57482	0.406316	-0.0664647	0.954975
R.RAS*EAAAPGAVSHR.R	NCU04538T0	13.7925	13.2588	13.2485	13.2463	0.406595	-0.278249	0.824591
K.QQVTS*PTAAK.R	NCU04761T0	13.3429	13.0359	13.3684	13.3326	0.406723	0.161088	1.11813
R.IAEEAGACAVMALERIPS*DIR.A	NCU06550T0	11.6279	12.6177	11.3364	11.7796	0.406947	-0.564823	0.676038
R.ERSS*RS*PVAYER.V	NCU05265T0	14.2068	13.9861	14.2125	14.2103	0.407032	0.11494	1.08293
K.AAPES*PEDDDASD.-	NCU03033T0	12.4746	12.4205	12.4389	12.3257	0.407342	-0.0652893	0.955754
K.IDMDRVDGLS*PLPR.Q	NCU08859T0	11.9181	11.9628	12.0649	11.9471	0.407566	0.0655415	1.04648
R.S*AQLDFSSLGPLKK.Q	NCU04761T0	11.3433	11.3419	11.3394	11.1781	0.407847	-0.0838035	0.943567
R.SAKGNDLPQPADGT*PTAPPDVR.V	NCU09579T0	8.76356	8.45025	8.87224	8.70857	0.408222	0.183497	1.13563
R.EMQS*PPPSAT*GSK.F	NCU02644T0	12.0272	11.7727	12.0385	12.0257	0.408491	0.132194	1.09596
R.T*ILGATNPLASAPGTIR.G	NCU04202T0	8.74955	8.95032	8.63803	8.79649	0.408501	-0.132673	0.91214
R.MS*NPSMIKEIQAAVTIPVMAK.A	NCU06550T0	8.96706	9.4844	8.87776	9.01826	0.408993	-0.277721	0.824893
K.RKS*GGGVQFSR.D	NCU06210T0	14.2566	13.7298	14.3034	14.2332	0.409292	0.27511	1.21009
R.ASAGAAAAGPRAS*PGPR.G	NCU05578T0	12.2323	12.1106	12.358	12.1951	0.409775	0.105118	1.07558
R.EIYEVET*ETEDVLS.-	NCU07988T0	11.642	12.1125	11.6139	11.6526	0.410017	-0.243948	0.844431
R.ARPRTPT*PGK.Y	NCU04164T1	11.0474	9.89424	11.1156	11.0182	0.411251	0.59604	1.51156
R.RSS*FGDERPSR.V	NCU11040T0	12.1703	11.9184	12.247	12.1284	0.41132	0.143349	1.10447
R.SSLVEKRNS*LGR.S	NCU09537T0	14.3553	16.1275	14.1467	14.4811	0.411839	-0.92744	0.525791
K.APTDDDEST*T*SDIEER.L	NCU01438T0	13.1718	12.4702	13.266	13.1142	0.411856	0.369137	1.29158
R.AIRS*PLRDR.G	NCU01527T0	12.6183	12.8244	12.6552	12.5496	0.412237	-0.118943	0.920862
R.LLEET*SELGDDDMR.A	NCU06470T0	9.25379	9.6215	9.6165	9.63701	0.412397	0.189112	1.14006
R.SGGDDIRPPAFEPLS*PVQQPAVLPTAR.Q	NCU09482T0	9.6394	9.91703	9.63232	9.63902	0.412553	-0.142547	0.905918
K.KVEEES*EEVS*EEEEPVHR.R	NCU10311T0	9.59407	9.41146	9.47144	9.19059	0.413001	-0.171751	0.887764
R.DAGGSRT*PAWNDGSR.T	NCU06929T0	13.6664	13.131	13.6615	13.6853	0.41305	0.274699	1.20974
R.SKS*KVQEQAAAFVNK.M	NCU00219T0	11.8669	11.81	11.8319	11.5247	0.413083	-0.16013	0.894944
R.HRS*FQEIPESIVSSK.G	NCU01953T0	10.317	10.3288	10.0773	10.3198	0.413294	-0.12435	0.917417
K.RVAS*PAVVSPGTGKR.T	NCU07192T0	11.0849	11.2315	11.3065	11.1972	0.413297	0.0936617	1.06708
K.TYDPFAEADEEDS*GQTK.Q	NCU01981T0	10.8945	10.8059	10.9621	10.8692	0.415078	0.0654494	1.04641
R.RGS*VLGEELSLNTHSAK.L	NCU06483T0	11.2758	11.2672	11.2697	11.0929	0.415319	-0.0902053	0.939389
R.AEEELFLGS*PTSQDAPAAQNR.L	NCU02131T0	10.4968	10.6098	10.4897	10.5013	0.415838	-0.0578255	0.960711
K.RPAS*PAASVK.S	NCU04335T0	12.1557	11.8655	12.1393	12.1801	0.415966	0.149079	1.10886
R.SST*GVDGQTVNTTVPIR.T	NCU04814T0	11.298	11.5751	11.28	11.3097	0.416305	-0.141652	0.906481
R.TPVPVAQHAPTPPPPAPES*DDDEEGIEIPDGR.V	NCU03087T0	9.77114	9.76557	9.88014	9.76923	0.417102	0.0563336	1.03982
K.SLIGDSDGGRSAS*AR.T	NCU07868T0	15.4352	16.4168	15.4574	15.397	0.417146	-0.498801	0.707695
K.GGLGYQPNQYGMSPQAPHGYASS*PAGFGQSTLHR.E	NCU07282T0	7.47521	8.03358	8.14584	7.95989	0.417179	0.298469	1.22984
K.ATGGILLT*ASHNPGGPK.N	NCU10058T0	14.4849	13.6605	14.4464	14.5398	0.417499	0.420432	1.33833
R.RY*AEQQGSDDEDESMGVSSR.T	NCU05485T0	9.38296	9.75053	9.47707	9.17315	0.417581	-0.241634	0.845787
R.SDRDDWS*PGPAVPESERR.Q	NCU00424T0	11.8427	11.9494	11.9048	12.968	0.418322	0.540336	1.45431
R.QASASDADVSDISPLS*PVTAAAR.G	NCU00587T0	9.86954	9.78126	9.81693	9.54628	0.418752	-0.143793	0.905136
R.NVKES*ESVDISGSR.Q	NCU01797T0	12.8933	12.8924	12.8925	12.8249	0.418813	-0.0341637	0.976598
R.S*ILDFKNPK.A	NCU00824T0	13.8663	13.2328	13.1331	13.3038	0.419073	-0.331107	0.794926
R.KRGEEVFS*DEDDF.-	NCU07922T0	18.3609	18.5668	18.3087	18.3941	0.419363	-0.11244	0.925022
R.S*TPDRSGAGDTAPVAR.T	NCU00684T1	12.3729	12.5646	12.4166	12.2885	0.419416	-0.116216	0.922604
R.APEPT*SPSPIK.Q	NCU06644T0	14.9716	14.4214	14.9516	14.9977	0.419825	0.278142	1.21263
R.QAGLGTTASNTSGVT*TPTAPAAIR.T	NCU06638T0	10.5685	11.0865	10.5321	10.5969	0.419829	-0.262972	0.833369
R.QTVYT*YIQSR.F	NCU07872T0	16.5273	15.685	16.6503	16.4373	0.419834	0.437629	1.35438
R.VSYIQGEET*DEEEEGNHTR.S	NCU06648T0	12.2379	11.9553	11.8006	12.0276	0.419906	-0.18253	0.881157
K.SKS*YVELK.K	NCU03310T0	15.4744	15.4024	15.4657	15.4866	0.420351	0.0376995	1.02648
R.SCSPNNRT*DIPEPIIAEMKEK.T	NCU08779T1	9.5622	10.0939	9.5734	9.54778	0.420778	-0.267479	0.83077
K.FGS*PISQSPSR.W	NCU05007T0	16.3006	15.9424	16.3017	16.301	0.421087	0.179823	1.13274
R.KAS*PEPDKGTPAWIR.R	NCU06446T0	12.6648	12.9172	12.6252	12.6952	0.423117	-0.130799	0.913326
R.SAVITEGDGS*SPNELR.H	NCU03263T0	13.5248	13.6139	13.5796	13.7547	0.424477	0.097813	1.07015
R.GGSAAPPPLKEGEDS*LQIMVPDR.T	NCU09352T0	7.87358	8.49736	8.72866	8.36168	0.424954	0.359701	1.28316
K.EREPS*PPPQPQQPQVIKGPVIER.E	NCU00627T0	9.40823	9.12167	9.37157	9.45393	0.425955	0.147804	1.10788
R.KPASSSTVS*PR.T	NCU04826T0	13.3564	13.7279	13.2405	13.4302	0.425978	-0.206781	0.866469
R.DAGSGSLPRT*PTDLVPPGPALK.L	NCU07400T0	8.8148	9.5007	8.81355	8.82445	0.427436	-0.338754	0.790724
K.QQVTSPT*AAK.R	NCU04761T0	15.2057	14.8802	15.1996	15.207	0.428476	0.160324	1.11754
R.S*PSDNEFDEEEDDSAAISR.S	NCU11506T0	9.47827	9.23344	9.35621	10.7062	0.428678	0.675367	1.597
R.RHSIHVQNLAAVVLT*K.L	NCU06821T0	9.74385	9.74256	9.7443	9.61276	0.429154	-0.0646722	0.956163
R.QPS*FSREQEIEK.L	NCU05218T0	10.4346	9.96223	10.466	10.3962	0.432521	0.232698	1.17503
R.GSLAT*SAPVTT*S*IPMPK.A	NCU07418T0	9.19727	9.2188	9.50328	9.20452	0.432799	0.14587	1.1064
R.APS*RDGPSPGTGR.N	NCU06067T0	12.3627	11.964	12.4426	12.2971	0.433108	0.20651	1.15389
R.SASKY*GSDAQALLSDFFGTERPR.R	NCU00219T0	9.67014	9.90614	9.46372	9.75094	0.433283	-0.180806	0.88221
R.SSVNKS*PAGQTAR.S	NCU01878T0	11.8991	11.7786	11.9926	11.8596	0.433517	0.0872152	1.06232
K.TGKNAS*QEL.-	NCU02437T0	17.1568	17.5965	17.0373	17.2437	0.433522	-0.23612	0.849026
K.S*VDVPR.A	NCU07012T0	14.696	14.1919	14.8026	14.6099	0.433545	0.262323	1.19941
K.GLSVLDAPLPASFDS*NGISHAAR.Y	NCU05007T0	10.2445	10.4218	10.2489	10.245	0.433581	-0.0861894	0.942008
R.HAS*PEEKRPVPR.A	NCU09449T0	14.5287	14.7969	14.423	14.594	0.43422	-0.154308	0.898563
K.RVAS*PAVVS*PGTGKR.T	NCU07192T0	11.121	11.1675	11.3661	11.1432	0.434341	0.11045	1.07956
R.KAS*LAELDDSSRK.T	NCU03956T0	12.483	11.8806	11.5506	12.0528	0.434583	-0.380123	0.768372
R.GVS*PTPSATSTTPSATVTTK.V	NCU09216T0	13.8501	13.9777	13.9554	14.0052	0.43465	0.066396	1.0471
R.SGS*ITENIIETR.G	NCU04814T0	13.541	13.7188	13.6771	13.7837	0.434676	0.100447	1.07211
K.SVGTPFATTPS*PTYSVAR.I	NCU00556T0	11.3004	11.3931	11.3348	11.2009	0.434998	-0.0788364	0.946821
R.MNSNQT*LDSR.A	NCU09869T0	15.5511	15.4678	15.4933	15.4148	0.435281	-0.0553603	0.962354
R.DS*APGDDDDDDAMTPTAK.T	NCU07400T0	12.7531	12.5414	12.8776	12.6901	0.435967	0.136606	1.09932
K.VEEES*EEVS*EEEEPVHR.R	NCU10311T0	11.5504	11.0168	11.5751	11.5112	0.436087	0.259524	1.19708
K.FVIS*PINFNKK.H	NCU07445T0	12.6702	12.9383	12.5645	12.7366	0.436448	-0.153688	0.898949
R.KTS*IDETSKR.N	NCU09068T0	13.4755	12.8537	13.4547	13.4739	0.437038	0.299658	1.23085
R.TSLPPASAGKTPSPTTY*QTPVQK.L	NCU00202T0	7.3696	6.94583	7.11248	6.42543	0.437072	-0.388767	0.763782
R.SNS*PSRFNGGQGVGNAK.E	NCU09808T0	14.8609	14.7973	14.834	14.9583	0.438196	0.0670519	1.04757
K.TSGS*DIHHDNLFAGINR.G	NCU09370T0	10.1929	10.1174	10.1539	10.4401	0.438989	0.141821	1.1033
R.SQS*YSVGQLDPETSLPSVATSAVLGGR.S	NCU01777T0	9.5012	9.14746	9.15155	9.15823	0.439228	-0.16944	0.889188
R.QTS*PGIDLDK.S	NCU01458T0	16.4043	16.5062	16.4775	16.5564	0.439467	0.0616822	1.04368
K.DDDIKPAPLS*PTR.A	NCU07400T0	13.5619	13.1761	13.6029	13.5139	0.439639	0.189395	1.14029
R.RLGT*KSSFELPSR.D	NCU09127T0	10.39	10.1413	10.4118	10.3614	0.440983	0.120977	1.08747
R.GLS*PIPSVSGYTEGSEAPNR.D	NCU04258T0	7.14777	7.20894	7.1583	7.13658	0.441312	-0.0309172	0.978798
R.AES*PSNLKFQQPDR.S	NCU09509T0	12.423	13.0254	12.2024	12.5727	0.441495	-0.336659	0.791873
R.RAADEADRAPT*PK.A	NCU00090T0	12.6045	12.4591	12.4883	12.4242	0.441874	-0.0755562	0.948976
K.VCANHY*IVPEMKLSPNVGSDR.S	NCU00443T0	10.1342	10.2519	10.0221	10.1782	0.442198	-0.0928739	0.937653
R.KAIDS*PERPAHDDLDVAE.-	NCU11265T0	13.8098	13.7616	13.5856	13.7884	0.443489	-0.0987048	0.933871
R.APSNISAPMTFGS*FPGDNDR.H	NCU07868T0	13.8212	14.0315	13.8601	13.7792	0.44353	-0.10673	0.928691
K.SKS*TTHLGSK.S	NCU01487T0	10.94	11.366	10.9856	10.911	0.44372	-0.204689	0.867725
R.STSVAGTNSSS*IKR.A	NCU02049T0	14.0293	14.4495	13.849	14.145	0.44507	-0.242448	0.845309
R.NALAGEEEES*K.-	NCU05804T0	16.0388	16.5115	15.9385	16.1307	0.445299	-0.240531	0.846434
R.TQPLT*PQPAAAEPT*SR.S	NCU07400T0	11.4553	12.3116	11.4545	11.5042	0.445545	-0.404075	0.755721
R.AT*S*RPSSPSPLAR.T	NCU09792T0	12.1616	12.3277	12.1397	12.1869	0.445823	-0.08132	0.945192
R.KVADDAFDMEDS*E.-	NCU06338T0	13.8229	13.3678	13.7074	13.9834	0.44671	0.249999	1.18921
R.EREEDS*EDEPVAK.R	NCU08423T0	13.117	12.1376	12.9784	13.2246	0.446793	0.474187	1.38914
R.LQS*PPGAK.R	NCU11252T0	16.9142	16.8805	16.782	16.8987	0.446965	-0.0570196	0.961248
K.SVPGRRPS*VNGR.R	NCU01468T0	13.7609	13.6365	13.7308	13.7991	0.449099	0.0662421	1.04699
K.ADLPEPES*PK.A	NCU03539T0	15.3721	14.5552	15.3894	15.3045	0.449164	0.383306	1.30433
R.EGS*VPNS*PAPSAALPVGRPK.L	NCU00457T0	10.6377	10.8379	10.6558	10.6318	0.449336	-0.0940686	0.936877
R.DAS*AEEGDTTAPESSR.T	NCU03880T0	14.4563	14.3603	14.4048	14.205	0.449498	-0.103368	0.930857
K.EGS*VDPEDVVK.T	NCU08951T0	16.3122	15.7828	16.2619	16.3304	0.449883	0.248653	1.1881
R.RAS*S*MRK.-	NCU08502T0	11.4748	12.0076	11.6245	11.2535	0.450153	-0.302198	0.811016
R.SHGIT*TGNASPTLIKGDAGIAIPLDRDPR.T	NCU00902T0	9.12338	9.39855	8.95732	9.21432	0.450409	-0.175147	0.885677
R.RLS*LSK.T	NCU03220T0	13.8473	13.8386	13.6852	13.8487	0.451231	-0.0759839	0.948695
R.NSSLLS*LPDVVGDRHDLK.L	NCU08132T0	9.63556	9.67224	9.36146	9.66411	0.452306	-0.141112	0.90682
R.S*RSLSGLPDILVAGIGRAPER.R	NCU07398T0	8.14685	8.56108	7.78566	8.30665	0.452653	-0.307809	0.807868
R.RKS*DATAQGGAAPGAGR.R	NCU01538T0	11.5057	12.3196	11.5109	11.5619	0.453594	-0.376216	0.770456
K.GGASY*GGGYQNSGYGGGFGGPQK.T	NCU08923T0	10.7401	10.9867	10.7699	10.726	0.45394	-0.115405	0.923123
R.KLSVS*GNNEQAR.D	NCU02720T0	14.9896	14.9108	14.6237	14.9593	0.454508	-0.15866	0.895857
R.TSS*PDRQPPTGPSSSR.Q	NCU07002T0	12.6202	12.0966	12.5854	12.6137	0.45482	0.241102	1.1819
K.STAFTDGADDLS*DDDFDLLNK.K	NCU06338T0	9.94135	9.54307	9.89506	9.96041	0.454985	0.185518	1.13723
K.AVEASRPAFDPS*PK.F	NCU00236T0	11.1551	11.1762	11.1674	11.198	0.455095	0.0170755	1.01191
R.FDHSRS*PPNTSHVPCK.F	NCU05007T0	11.8314	11.2848	11.8195	11.7984	0.455885	0.250829	1.18989
R.ANTIS*HVDTTTMQLIAAANAQAAR.A	NCU09496T0	9.66035	9.79675	9.6843	9.64189	0.456129	-0.0654593	0.955641
R.ALS*PAPSAAQLQR.S	NCU03783T0	15.0063	15.2854	14.9625	15.0588	0.45638	-0.135196	0.910546
K.S*AAGLLSPNGLLGAADK.S	NCU11350T0	10.924	10.9202	10.9155	11.0721	0.456403	0.0717164	1.05097
R.TLGNGTFNPDLGT*SPPPVSNKPGPGPIAPPSR.T	NCU05219T0	7.555	7.49193	7.55085	7.55374	0.457483	0.0288321	1.02019
R.RMS*ILGSR.R	NCU02111T0	11.1976	10.9953	11.1902	11.1874	0.457548	0.0923629	1.06611
R.SMSGQSFDDVFGPSLNVPVQSPTPPPAAAS*PVPQVQAFK.A	NCU09469T0	7.54675	8.13828	7.2769	7.72887	0.457852	-0.33963	0.790244
R.NS*PEPFSDAR.G	NCU07421T0	15.3963	15.5398	15.4948	15.6077	0.458362	0.0831815	1.05935
K.QSLELS*PIR.V	NCU06318T0	17.0531	16.4182	17.0383	17.0118	0.458548	0.289378	1.22211
R.S*STFSDYSLDAARR.N	NCU00127T0	12.8278	13.1621	13.11	13.1933	0.458997	0.15672	1.11475
K.SDADRDTDEIT*QEEKPR.A	NCU05488T0	9.68647	9.72449	9.54018	9.71141	0.459457	-0.0796863	0.946263
R.TGPGS*PLDSIQGLQLNGTR.-	NCU06687T0	11.7191	11.9549	11.5547	11.8061	0.459559	-0.156573	0.897153
K.EIT*SEDEEEEAPK.L	NCU03241T0	16.9258	15.0546	16.5605	17.2198	0.46005	0.899936	1.86598
R.S*PAAFVIPPEQDRSSLPT*LFIPDVEDR.V	NCU02889T0	10.3273	9.05644	10.1309	10.4389	0.460112	0.593054	1.50844
R.APS*VVNER.T	NCU02972T0	15.3762	15.3168	14.9176	15.3658	0.460558	-0.204809	0.867653
K.NRNPEDS*DEDGPSSAK.G	NCU07554T0	11.4762	10.9524	11.582	11.3614	0.460637	0.257421	1.19534
R.VQLVVPEATEANAPVLLVYEGPSS*PTSYEIPR.G	NCU03897T0	7.47762	7.74348	7.00216	7.61478	0.461127	-0.302079	0.811083
R.RFESPVVET*AVNPLPPPSANAFR.R	NCU07238T0	8.14626	8.42882	8.46007	8.3805	0.46122	0.132748	1.09638
R.RLS*NIVPNRK.N	NCU00432T0	11.7844	11.8961	11.8447	12.037	0.461409	0.100529	1.07217
K.AAAVPTPKAT*PPGRR.K	NCU00145T0	11.3485	11.482	11.3763	11.3252	0.462195	-0.0644758	0.956293
R.RKTS*ALDSTYTR.T	NCU09319T0	13.2977	13.3728	13.5052	13.3338	0.463074	0.0842096	1.06011
R.QAEDT*SDAEPQYTKK.S	NCU04584T0	12.1818	12.7131	12.0568	12.3089	0.463081	-0.264617	0.83242
K.EHDLVASLPINR.Q	NCU00627T0	13.0663	13.7189	12.8707	13.2403	0.463498	-0.337117	0.791622
K.PSS*PASGS*GFGVAASSR.K	NCU09863T0	11.5483	11.239	11.1961	11.2985	0.463799	-0.146334	0.903543
K.LGNSFKPSRSS*PVAK.S	NCU01745T0	11.3986	11.5217	11.2724	11.4523	0.464175	-0.0977964	0.934459
R.GRPSSNSGT*PQASSNKR.S	NCU04017T0	7.83499	7.44502	7.61595	7.0456	0.46519	-0.309226	0.807074
K.NLVKEVFADEFS*GDEL.-	NCU02107T0	11.6242	12.2884	11.4812	11.7803	0.465713	-0.325538	0.798001
R.GATRPSAS*PESNPR.K	NCU09370T0	11.7034	11.4382	11.7758	11.6342	0.46606	0.134251	1.09752
R.ENTSGPRPYAQTGVSGTST*PIGTR.D	NCU03539T0	8.81526	9.21022	8.9264	8.68664	0.466244	-0.206217	0.866807
R.KATGGILLTAS*HNPGGPK.N	NCU10058T0	7.50631	7.29612	7.37867	7.1417	0.46717	-0.14103	0.906871
R.GLSKPLLELMPTLGTDAFTFS*PIR.E	NCU06110T1	8.10839	7.8664	8.3069	8.00927	0.467398	0.170689	1.1256
R.GPPT*PPPPVMHS*PPR.K	NCU03799T0	13.5564	13.326	13.5735	13.5194	0.46756	0.10528	1.0757
K.VAAPAAAS*PPPGPLQLPQR.F	NCU02589T0	8.55906	8.73878	8.97153	8.65195	0.468163	0.162822	1.11947
K.NT*DMDVDSDDDEPLGK.I	NCU09118T0	14.921	14.636	14.8311	15.0355	0.470452	0.154808	1.11327
R.SKIGEDVS*VISSSPRGLHPNLGR.N	NCU05007T0	8.17956	9.8584	8.13846	8.39985	0.47054	-0.749827	0.594675
R.FDHS*RSPPNTSHVPCK.F	NCU05007T0	13.5968	12.7199	13.5854	13.5082	0.470555	0.388444	1.30898
R.KLGYRELQSR.K	NCU09017T0	10.9621	11.101	11.0514	11.1769	0.470589	0.0826028	1.05893
R.IDRS*MS*PNPNR.F	NCU04757T0	12.7389	12.5182	12.7756	12.6901	0.471008	0.104335	1.075
K.SATATSFAIGNGPAS*PTVNPHAR.N	NCU07238T0	7.90207	6.96931	7.7301	7.99418	0.47176	0.426456	1.34393
K.AFLDNDS*QDDTNYEALAK.S	NCU06338T0	11.0909	10.8542	11.0307	11.1459	0.471945	0.115729	1.08352
K.LLPLELLES*DDEDDEVPRR.S	NCU07551T0	12.2687	11.6317	12.2381	12.222	0.472372	0.279851	1.21407
R.KAT*GGILLTASHNPGGPK.N	NCU10058T0	12.8803	12.2479	12.7819	12.9129	0.472846	0.283272	1.21695
K.ATGGILLT*ASHNPGGPKNDFGIKYNLANGGPAPESVTNK.I	NCU10058T0	8.12705	7.96894	7.78879	8.04396	0.473006	-0.131623	0.912804
K.ITDAAAAAVNDVTNALANT*SLTGNKSADEKPAANDAVLASAAEGR.R	NCU07735T0	6.85542	6.158	6.94243	6.71383	0.473458	0.32142	1.24956
R.AQGPS*ATATPNSASQQQHQTSR.A	NCU07282T0	10.7112	10.117	10.9542	10.5188	0.473743	0.322374	1.25039
R.SSMSEASEES*SPSK.T	NCU09643T0	12.6858	12.1534	12.7226	12.595	0.474335	0.239213	1.18035
R.ALS*IRSNNR.S	NCU02540T0	13.4585	13.3445	13.3852	13.2861	0.47552	-0.0658401	0.955389
R.RGPT*PPQAHYAPPPPPPPQQPHQPHPQQQLQQGPQPTR.E	NCU06842T0	7.74496	7.5124	8.05578	7.62578	0.477012	0.212102	1.15837
K.TESAAASGRT*SPAPSSGR.A	NCU04790T0	12.2212	11.5887	12.3152	12.0795	0.477613	0.292428	1.2247
K.ARTSPPLLANWAHFTNNT*AQYDQAITNER.R	NCU06428T0	8.28194	7.89802	8.0903	7.42333	0.47785	-0.333165	0.793793
R.VQSAVDFS*NLLNPSESTAEKR.D	NCU08807T0	9.11039	9.24572	9.1612	9.03433	0.47793	-0.0802908	0.945867
R.SNS*IPKNPER.S	NCU07062T0	15.1485	14.9793	15.1424	15.132	0.478063	0.0733569	1.05216
R.SPS*DNEFDEEEDDSAAISR.S	NCU11506T0	12.7466	12.4329	12.7514	12.7027	0.478148	0.137313	1.09985
R.GRS*SIDHSIGGR.I	NCU11925T0	12.3071	12.3031	12.3158	12.1591	0.478936	-0.0676481	0.954192
R.ALWQTSLGFGGLGDIPQS*R.R	NCU01777T0	10.491	10.6655	10.5466	10.4277	0.479014	-0.0911331	0.938785
R.ISRLDS*PPPTDAANSNHVPLGPR.G	NCU06959T0	9.19234	9.20159	9.21985	8.88533	0.479159	-0.144375	0.904772
R.LRS*PS*PFRPAVPAISPAQDGISHK.K	NCU07416T0	10.002	9.96329	9.9795	10.0733	0.479264	0.0437629	1.0308
K.SSSGSTSPTT*LER.S	NCU00074T0	14.0958	14.2472	14.2402	14.2334	0.479302	0.0653404	1.04633
R.ALEPADQHEEEPS*SPAR.I	NCU10073T0	15.5799	15.6165	15.5977	15.5396	0.480483	-0.0295377	0.979734
R.GENIPPS*ATATSR.R	NCU07187T0	11.5164	11.842	11.861	11.7845	0.481117	0.143571	1.10464
R.RPFS*PAPQR.H	NCU08772T0	12.2012	12.0463	12.1088	11.9459	0.481423	-0.0963947	0.935368
K.AT*GGILLTASHNPGGPK.N	NCU10058T0	13.1425	12.4588	13.0711	13.1165	0.482337	0.293136	1.2253
R.KHHAES*SSSSDDGEAEDEAK.V	NCU06110T1	8.57704	8.07134	8.58193	8.50422	0.482344	0.218885	1.16383
R.APS*VAGSNTTTTPTTR.Y	NCU03819T0	12.9625	12.7612	12.972	12.9279	0.482583	0.0881187	1.06298
R.AATNDDIRY*RGYYR.G	NCU01876T0	13.1313	13.619	13.1154	13.2107	0.48319	-0.212106	0.863276
K.LQELLANGIENVVEGEGRS*PK.K	NCU01932T0	9.0874	9.23752	8.95147	9.15666	0.48366	-0.108393	0.927621
R.SSNSLVT*DSAAGATAFSCGLK.S	NCU08997T0	9.54742	9.66229	9.58467	9.50682	0.483974	-0.0591096	0.959856
K.NVAPPLEKFNVT*S*K.I	NCU11993T0	11.7043	11.9286	11.6678	11.7591	0.484389	-0.103022	0.931081
K.AIDMAGLSVNSGS*FGPQPIR.T	NCU02724T0	8.52889	8.56835	8.57229	8.2416	0.48449	-0.141673	0.906467
K.IGADAVGEAADS*DVDMAEAAPAK.S	NCU02236T0	11.9289	12.4136	12.4637	12.3111	0.484583	0.216112	1.1616
R.MRS*PPANIDR.Y	NCU02800T0	15.367	15.125	15.1554	15.13	0.485163	-0.103299	0.930902
K.AAEDLGVDY*DSEELEKAGK.W	NCU04041T0	8.80587	9.45486	8.78542	8.91412	0.485643	-0.280602	0.823248
R.TLAS*KTSAPQLR.S	NCU05575T0	12.9903	13.3916	12.8729	13.1128	0.485868	-0.198163	0.87166
K.ELFDALDENDS*VKT*DDFAR.W	NCU04730T0	10.1581	9.86889	10.1195	10.1543	0.486031	0.123415	1.08931
R.AAVQFGAFSLNEEDDIDGDREEPETRPQPPQDS*PVTQPR.A	NCU07282T0	8.79353	9.00906	8.89868	8.57384	0.486317	-0.165038	0.891905
R.Y*GGHSMSDPGTTYR.T	NCU06482T0	16.6198	17.5679	16.7029	16.6826	0.486682	-0.401092	0.757285
R.KLS*VSGNNEQAR.D	NCU02720T0	17.355	16.9866	16.978	17.0468	0.486994	-0.158376	0.896033
R.TRPSS*SEIDSK.S	NCU04826T0	13.7923	13.6354	13.6579	13.636	0.487327	-0.0668935	0.954692
R.FAAPSRPLS*PLPAHALFNDKTR.C	NCU06785T0	10.4835	10.8732	10.8058	10.8867	0.487683	0.167914	1.12343
R.ENTSGPRPYAQTGVS*GTSTPIGTR.D	NCU03539T0	12.1765	11.5016	12.1185	12.1274	0.488664	0.283956	1.21753
R.SGPFGEGRDS*PETQR.A	NCU00420T0	13.337	13.4765	13.3389	13.3563	0.488675	-0.0591554	0.959826
R.RMS*QAPLPDPK.D	NCU06694T0	15.1325	14.9555	15.0988	15.1425	0.489025	0.0766461	1.05456
R.KTS*VSIR.S	NCU04514T0	12.8217	12.6877	12.7339	12.6362	0.489275	-0.0696902	0.952843
R.SDSDAASRGPPT*HDENGEEIQTQNISIPADMVGCIIGR.Q	NCU06251T0	7.32018	7.04858	7.12945	6.97957	0.490531	-0.129872	0.913912
R.IASGQQVPDFNEIPEVEAALQT*GK.S	NCU01431T0	8.34871	8.24986	8.26911	8.24422	0.491071	-0.0426171	0.970892
R.QAEDT*SDAEPQYTK.K	NCU04584T0	12.4122	12.5696	12.3514	12.467	0.49111	-0.0816406	0.944982
R.VLGLFDLIS*HTPSK.S	NCU02241T0	11.2124	9.90699	10.9334	11.325	0.491218	0.569532	1.48404
K.ILT*LSPR.H	NCU09130T0	14.5467	14.0748	14.4091	14.6565	0.492229	0.222058	1.1664
R.RS*SSVAGSRPGLSGSR.R	NCU08859T0	11.3068	11.1578	11.4209	11.2391	0.493143	0.0977059	1.07007
R.TPMDSDTEADLT*DIKR.A	NCU04807T0	12.5227	12.9764	12.5076	12.6056	0.493225	-0.192955	0.874812
R.AVT*DPFNNSGYR.S	NCU07952T0	14.6159	14.362	14.5724	14.6203	0.493411	0.107361	1.07726
K.GSANGEDISTVPT*ATSADACALAR.D	NCU04433T0	11.258	10.8405	11.2652	11.1859	0.493942	0.176325	1.13
R.AGS*VDEQEETEKTS.-	NCU02737T0	13.5874	13.9012	13.6035	13.6242	0.494016	-0.130442	0.913551
R.FTSIEDMQIY*PASFR.Q	NCU03145T0	10.2977	10.4051	10.3567	10.1615	0.494411	-0.0923285	0.938008
K.LASPETYNPFPTFSYTGPLRPVYPLS*PK.R	NCU06923T0	7.26985	6.81796	7.09384	7.49394	0.494575	0.249985	1.1892
R.SS*FGDERPSR.V	NCU11040T0	12.0698	11.914	12.1859	11.9991	0.495187	0.100581	1.07221
K.ATAASLNNAAPAGPS*PQQK.T	NCU03366T0	11.7492	11.6485	11.8428	11.6996	0.495569	0.0723265	1.05141
K.TESAAAS*GRTSPAPSSGR.A	NCU04790T0	10.5343	10.0886	10.7633	10.3572	0.495998	0.248776	1.1882
K.ILVENEPNVSY*ICSR.Y	NCU04185T0	16.7402	16.141	16.7109	16.6654	0.496589	0.247541	1.18718
K.SEMASAS*PARPALSHTR.S	NCU00219T0	12.7078	12.7107	12.549	12.7248	0.496848	-0.0723733	0.951072
R.AMS*PPPQQSATTR.Y	NCU04540T0	12.1791	12.2382	12.1271	12.2079	0.497116	-0.0411697	0.971867
R.LAFDDQLPTRS*GPGS*R.R	NCU11928T0	11.1123	11.3059	11.2881	11.2891	0.497615	0.0795292	1.05667
R.QHS*PVKPSPLK.S	NCU04386T0	12.6505	12.4433	12.6091	12.6595	0.498648	0.087383	1.06244
R.RPS*FPVMPALDENSIVTPLTAVQPQNK.S	NCU07389T0	6.98203	6.39762	6.01361	6.65535	0.498945	-0.355347	0.781681
R.S*AS*PGPRSPASPR.S	NCU01150T0	11.1571	11.3853	11.5055	11.2925	0.49902	0.127796	1.09262
R.ETSPVAAAPVAT*VPHTFSPDDFVNVVPIVK.D	NCU00021T0	9.90749	9.2788	9.92919	9.78424	0.499753	0.263569	1.20044
K.AIDS*PERPAHDDLDVAE.-	NCU11265T0	16.2994	15.9401	16.2151	16.3333	0.499927	0.154441	1.11299
R.T*IGLDSSPVRVPSR.V	NCU08468T0	13.0855	12.4958	13.0186	13.0444	0.500222	0.240819	1.18166
K.VRRS*HIFEDSFAEISR.Q	NCU03947T0	8.7309	8.78326	8.97507	8.73752	0.500337	0.0992209	1.07119
R.STTPLEPIPTDPIVPS*VTVAK.A	NCU07400T0	10.6538	10.9405	10.868	10.9749	0.501847	0.124277	1.08996
R.YVANSGS*SDGEEIIDGAALR.E	NCU04656T0	12.4254	11.5374	12.4105	12.2813	0.501879	0.364527	1.28746
R.AS*LVDCICTGYQELATSPPTSPTTSPGR.N	NCU00675T0	8.33174	8.33889	8.46016	8.32242	0.502207	0.0559746	1.03956
R.MLKLDS*PVNIR.A	NCU06223T0	12.2161	12.4874	12.4803	12.4449	0.502692	0.110888	1.07989
R.NRRS*LILPGT*ISPR.R	NCU07378T0	9.01217	9.49664	9.16977	8.88353	0.50323	-0.227755	0.853963
K.RT*SIFGNLGFGK.K	NCU00935T0	11.5217	11.1172	11.5107	11.4583	0.503296	0.165073	1.12122
K.AGGSDELS*NIDPDENLLYGVYGGRGPR.G	NCU04242T0	10.1037	10.7692	10.0515	10.259	0.504385	-0.28125	0.822878
K.SGKGGKQEGSQSAGS*QQQGK.S	NCU01468T0	8.07532	8.72278	8.33549	7.76772	0.504402	-0.34745	0.785972
R.TSLARPVAHTPLGS*SPDYDR.V	NCU00772T0	10.8236	11.059	11.0619	11.0145	0.504499	0.0968765	1.06946
K.VANSIVSKEPADMST*PELDDPKPK.Q	NCU06679T0	7.11089	7.31677	7.23066	6.84499	0.505229	-0.176003	0.885152
R.SFSS*PRPPRSPPPTVTWDAR.D	NCU03253T0	9.97906	10.222	9.97387	10.0271	0.50545	-0.100075	0.932985
R.HPLPSAGESHAFQAVS*PTSK.A	NCU00019T0	9.88038	9.47197	9.9725	9.75288	0.50556	0.186517	1.13801
R.SKS*AARS*LLSR.R	NCU00579T0	14.2219	14.6568	14.2232	14.3007	0.506063	-0.177442	0.884269
K.AESNNVEEDDAS*LEEDDDVELR.R	NCU05233T0	11.2213	11.2329	11.1396	11.2364	0.506933	-0.0390697	0.973282
K.AEES*SEEEEAPK.K	NCU03092T0	13.1615	12.7654	13.2757	13.0263	0.507023	0.187557	1.13883
R.RAS*LAASQGPK.G	NCU07020T0	14.0356	13.5743	13.9865	13.9929	0.507299	0.184706	1.13659
R.AIS*IHQAKYDHVDE.-	NCU11654T0	11.7435	12.2595	11.7275	11.8508	0.507526	-0.212279	0.863173
K.TGPS*KVPASPR.E	NCU00388T0	12.3133	13.052	12.385	12.3898	0.507919	-0.295257	0.814927
R.YVDSNPRPSKS*PR.H	NCU03725T0	13.1609	13.7381	13.5845	13.809	0.508319	0.247252	1.18694
R.LVS*LIQGR.L	NCU01438T0	13.7722	13.7107	13.7426	13.8177	0.509126	0.0386562	1.02716
K.GPVREDDILVLLES*EREAR.R	NCU05599T0	8.88502	8.90165	8.91622	8.69084	0.510071	-0.0898077	0.939648
R.RSST*FSDYSLDAARR.N	NCU00127T0	11.4236	11.2138	11.2313	11.2393	0.510245	-0.0834044	0.943828
K.YDIEEKDS*DEEDLER.F	NCU03018T0	13.5747	13.1184	13.5052	13.5513	0.511185	0.181718	1.13423
K.ASS*GSFEPGSEK.A	NCU07325T0	15.286	15.3877	14.9526	15.377	0.512969	-0.172059	0.887575
R.RY*SDSADIAIERPASTYPMPK.K	NCU04241T0	9.12204	8.86208	9.17405	9.04054	0.512971	0.115235	1.08315
R.ALS*PLPEHDVSELLDAIAPTATAAK.K	NCU06049T0	6.87079	7.55407	7.64406	7.36326	0.513042	0.291231	1.22368
R.AGS*VGGGGGYDGGHGNVGLPSGPR.L	NCU04151T0	11.3793	11.0209	11.1374	10.9409	0.513504	-0.160942	0.894441
R.RQAAES*DEDEDVHQR.L	NCU02001T0	8.86552	8.40766	8.37215	8.52191	0.513743	-0.189557	0.876875
K.LMAATQEES*DEEMEDAKPNGK.K	NCU03241T0	9.44159	8.51033	9.13497	9.64856	0.516113	0.415805	1.33404
R.DPS*PSHDINPSTAASK.R	NCU00411T0	11.857	11.4455	11.8219	11.8026	0.51616	0.16104	1.11809
R.RKFS*PSPPTAR.R	NCU09901T0	11.9038	12.7324	11.7731	12.1534	0.517819	-0.354811	0.781972
R.AIS*PMPSPANGGPYSPGLVSQR.Q	NCU04189T0	10.7474	10.5766	10.5731	10.6142	0.518128	-0.0683157	0.953751
R.S*ATPTTNYGS*FETR.S	NCU03783T0	14.5386	14.8039	14.5012	14.6166	0.518518	-0.112368	0.925068
R.KAS*SLEPQASLASDRPR.R	NCU00070T0	11.3842	11.3929	11.353	11.6717	0.518771	0.123766	1.08958
R.AAS*TSTPPPQQMSARPPQPPPPTTAVSASQR.R	NCU10346T0	8.21017	7.96975	8.19692	8.17068	0.518923	0.0938427	1.06721
R.SSS*KSGVATGHGADTPR.D	NCU00347T0	10.8326	11.0462	10.9097	10.7728	0.520116	-0.0981318	0.934242
R.GT*RSLLT*SPPSGMLPMR.L	NCU11928T0	10.6597	10.7915	10.8412	10.739	0.520431	0.0644859	1.04571
K.RLS*QVNHPDFNMAGMLK.N	NCU06648T0	10.0251	9.8131	10.1147	9.93714	0.520528	0.106847	1.07687
K.KREPT*PDLTDVVPVIER.K	NCU03039T0	9.78396	9.94373	9.82587	9.77162	0.521002	-0.0651031	0.955877
R.RAS*QSPGNPYSPSMR.G	NCU09079T0	11.7847	12.0575	11.8802	11.7166	0.521055	-0.122728	0.918449
K.AVIPKDES*EDESQLR.A	NCU02589T0	12.3814	12.2816	12.3459	12.4072	0.522665	0.0450052	1.03169
R.GIS*TGTLRR.D	NCU08391T0	12.6798	11.8933	12.4878	12.7135	0.522851	0.314136	1.24327
R.RMS*HGDLFDR.L	NCU03784T0	12.8786	12.9202	12.8767	13.086	0.522963	0.0819041	1.05841
R.AGS*PSVGRPSLK.K	NCU05926T0	13.3872	13.2668	13.188	13.3257	0.523203	-0.070149	0.95254
K.EGS*GSPSASNFLER.E	NCU04115T0	13.7148	13.7888	13.619	13.7617	0.524393	-0.061454	0.958298
R.SPTAIGRPHDQRS*PVNEEEGR.Q	NCU11372T1	13.1764	12.1849	13.2078	12.9379	0.524971	0.392254	1.31244
K.FGS*PISQSPS*R.W	NCU05007T0	12.9683	12.7918	13.116	12.8731	0.525366	0.114483	1.08259
R.LSVS*PLAPPGYVPTNFGR.A	NCU07418T0	8.71373	8.67957	8.72315	8.49189	0.525392	-0.0891286	0.94009
R.EVNGGLAS*GVAT*PKPNPLEED.-	NCU05548T0	12.3832	12.6192	12.3168	12.4709	0.525917	-0.107318	0.928312
R.RDS*FGATHIGR.G	NCU02773T0	14.8461	14.9373	14.8619	15.1536	0.526754	0.1161	1.0838
R.RESMT*AGSDGPGSPR.N	NCU05219T0	12.065	12.5832	12.1458	12.108	0.526941	-0.197261	0.872205
R.RRGS*SNVSGVSSGFLNR.T	NCU05219T0	12.5826	12.6765	12.5391	12.6239	0.527152	-0.0480412	0.967249
R.S*APLAPPSPK.Q	NCU06893T0	14.0859	13.7315	14.0665	14.0213	0.528203	0.135188	1.09824
R.STTPLEPIPT*DPIVPSVTVAK.A	NCU07400T0	9.93932	10.1489	9.93301	9.99083	0.528483	-0.0822052	0.944613
R.EAALGMFPGAAEDEDS*EDDDTPR.I	NCU00430T0	9.96202	10.1396	10.0143	9.94246	0.528556	-0.0724305	0.951034
K.NQPPRPGS*AMAHFSPVGTTR.N	NCU07693T0	10.5098	10.5604	10.5655	10.3018	0.528594	-0.101486	0.932072
R.YS*PSQIGGFILQK.M	NCU08693T0	11.2628	11.3754	11.2479	11.2975	0.529259	-0.0464374	0.968325
K.VEDDEDEDIDALIEDLES*HDGHDAEEEEEEATPGGGR.V	NCU01680T0	8.25949	8.23547	8.30253	7.85262	0.529446	-0.169898	0.888906
K.RS*SWFFQKS.-	NCU09730T0	12.2146	12.8478	12.2875	12.2974	0.529529	-0.238742	0.847484
K.KPVAKEES*DDEAVASR.A	NCU06101T0	11.6973	10.6936	11.4653	11.7028	0.529771	0.388599	1.30912
K.RKPS*LLSLK.T	NCU06252T0	10.7629	10.9248	10.8404	10.6706	0.529926	-0.0883471	0.9406
R.VDGLS*PLPR.Q	NCU08859T0	16.6684	16.2823	16.6577	16.5881	0.530317	0.147567	1.1077
R.HLS*LQS*IVHR.A	NCU04777T0	12.9568	13.3139	13.1927	13.3821	0.530508	0.15198	1.11109
R.GLELHAT*GGS*ASQEQYEPEAPASPAGGISALR.E	NCU10073T0	8.01253	8.41509	8.29874	8.45158	0.531756	0.161351	1.11833
R.VVSMWGDGDDGEDFLS*EIAATK.G	NCU06738T0	8.3474	8.12107	8.58561	8.21091	0.531757	0.164028	1.12041
R.RKAS*QS*PESGVVVAR.E	NCU06428T0	12.2452	12.4009	12.193	12.3082	0.53262	-0.0724107	0.951047
K.VALRTS*PR.K	NCU06767T0	13.1827	12.6424	13.1141	13.1147	0.532892	0.201834	1.15016
R.T*SSPDRQPPTGPSSSR.Q	NCU07002T0	11.8048	11.3141	11.71	11.7785	0.533468	0.184772	1.13664
K.GISLGASES*P.-	NCU02148T0	13.836	13.8119	13.7696	14.1981	0.533875	0.159862	1.11718
K.AGS*DNEDGDGAADNIK.K	NCU09435T0	11.9776	11.5704	11.6998	11.515	0.533931	-0.166555	0.890967
R.S*PSSPTIQQVDLSGR.G	NCU09097T0	13.7038	13.1507	13.6891	13.5844	0.534291	0.209468	1.15626
R.TLS*DIS*LGHATES*LIR.L	NCU07922T0	10.0178	10.2908	10.0521	10.0536	0.534767	-0.101441	0.932102
R.SS*SPFAPDTQR.H	NCU07246T0	14.9858	14.5725	14.9988	14.8784	0.536068	0.159411	1.11683
K.AETSTKTPPS*SS*R.R	NCU11652T0	11.8147	11.5207	11.7169	11.8591	0.538067	0.120284	1.08695
K.SYRPVPPPAQSAAHDTDDYGIS*PR.T	NCU02978T0	9.64744	9.92869	9.71625	9.64676	0.53852	-0.106562	0.928799
R.KAEES*SEEEEAPK.K	NCU03092T0	10.6588	10.557	10.7991	10.5883	0.539697	0.0858319	1.0613
R.SRVEFDDYYRES*PR.R	NCU00627T0	9.12535	8.82176	8.77702	8.92336	0.540274	-0.123368	0.918042
R.KS*SMAESLLSDRR.S	NCU03062T0	11.2376	9.80172	9.9468	10.043	0.541668	-0.524752	0.695079
R.S*VSGSGKRPTVEER.A	NCU06435T0	12.4928	12.1739	12.5279	12.3911	0.542681	0.126164	1.09139
R.CSDTSGLNRGS*PTPR.L	NCU08159T0	12.3293	12.6501	12.364	12.3817	0.54272	-0.116821	0.922217
K.QGSTT*NLQGAAGNSTDTPTTCTNCFTQTTPLWR.R	NCU09068T0	6.36373	6.77358	6.50927	6.29039	0.542958	-0.168826	0.889566
R.SY*SEPRS*PSR.T	NCU00939T0	12.6527	12.2446	12.6753	12.5354	0.543008	0.156738	1.11476
K.ASTTSQLS*VDLEDEHGIPQIGQQVPMYK.N	NCU04757T0	7.57626	8.29553	7.56494	7.76461	0.5431	-0.271122	0.828675
K.NIEY*ASDDDELTRK.I	NCU00366T0	14.6553	14.3694	14.6572	14.582	0.54357	0.107232	1.07716
R.SEGEADGYVVPGGEEFEAT*ATP.-	NCU01768T0	9.08469	9.34017	8.9563	9.20826	0.543576	-0.130155	0.913733
K.AFHS*DGQADS*EDEDEEDRFR.N	NCU00441T0	11.5203	11.1294	11.5211	11.4208	0.544364	0.146066	1.10655
R.TQS*LPPPALPQLVAEQHMPIPPTDKDTK.R	NCU02428T0	6.52687	7.33849	6.32141	6.84486	0.544368	-0.349547	0.784831
R.EMQS*PPPS*ATGSK.F	NCU02644T0	11.8073	11.5713	11.8227	11.7374	0.544683	0.0907594	1.06493
R.REVNGGLAS*GVATPKPNPLEED.-	NCU05548T0	10.7363	10.8557	10.6084	10.8128	0.545373	-0.0854286	0.942505
R.RRS*VS*PPPK.K	NCU03039T0	14.0977	13.4144	14.0825	13.9341	0.545574	0.252244	1.19106
R.VGS*PIIPKPVADK.E	NCU02010T0	12.9863	12.8813	12.8988	12.8929	0.545657	-0.0379479	0.974039
R.RTTTTY*ALK.R	NCU00422T0	13.8727	13.4415	13.8298	13.796	0.546021	0.155821	1.11406
K.VADDAFDMEDS*E.-	NCU06338T0	11.2498	11.1974	11.2225	11.1728	0.546135	-0.0259823	0.982152
R.SPS*PVIDFDGLSRPSR.G	NCU07774T0	13.244	13.1511	13.2481	13.2173	0.546807	0.0351618	1.02467
R.SGRRT*PDYFGSTAR.Y	NCU03253T0	8.04536	8.10278	8.10325	8.08767	0.546829	0.0213867	1.01493
R.VQT*EADLKQRSPER.A	NCU07731T0	15.0729	14.6816	15.0391	14.9973	0.548067	0.140974	1.10265
K.VASSAAT*TASNVAVEASNLAVEASNLAAQASK.A	NCU06506T0	7.19179	6.53677	6.76395	6.44294	0.548724	-0.260838	0.834603
R.IS*NAIPSPQQASSPAGSQSPK.G	NCU02004T0	10.7124	10.4547	10.6842	10.6671	0.549786	0.092111	1.06593
R.ARPRT*PTPGK.Y	NCU04164T1	17.5689	16.3287	17.4482	17.3371	0.549908	0.443782	1.36017
R.SAGEIS*NDDTAAPAPAK.K	NCU00727T0	12.2268	12.077	12.1293	12.0557	0.550618	-0.0594014	0.959662
R.KADQT*LSNTLGGAVDSSSSPTEK.H	NCU09595T0	8.86084	8.84876	8.87244	8.74903	0.550928	-0.0440671	0.969917
R.AFGGAPFDGS*DRS*QTSSVGAK.G	NCU09657T0	11.1456	11.4591	11.3618	11.4812	0.551062	0.119161	1.0861
R.RFS*DLK.I	NCU09111T0	12.7865	11.926	12.8191	12.5363	0.551481	0.321418	1.24956
K.GALAT*TPGEDADDSR.R	NCU01083T0	12.4001	12.3232	12.3691	12.2588	0.551667	-0.047686	0.967487
K.SLIGDSDGGRS*ASAR.T	NCU07868T0	15.4742	15.7284	15.698	15.6849	0.552193	0.090158	1.06449
R.S*AVPPPMTAAQQMPPPQSPEMASGAVEESPLYVNAK.Q	NCU03033T0	6.4475	6.26031	6.45785	5.69153	0.552381	-0.279215	0.824039
K.TAS*NAS*LADANKR.A	NCU10582T0	12.274	11.8709	12.1966	12.2349	0.55247	0.143273	1.10441
K.KLS*ATPILPPQTDLR.R	NCU11426T0	11.3356	11.5143	11.3459	11.3759	0.552955	-0.0640324	0.956587
R.AGSGDT*LLEDAMDDKPLPPIPR.E	NCU08565T0	8.84629	9.11025	8.88641	8.88371	0.553241	-0.0932112	0.937434
K.QAS*TTSPASTPGPSK.N	NCU06223T0	11.3057	11.2084	11.2596	11.1528	0.554414	-0.0508528	0.965365
R.TAS*VQS*LSK.A	NCU11273T0	15.9894	16.2629	16.1798	16.276	0.55535	0.101765	1.07309
K.RFS*FIPPSLSR.A	NCU00914T0	10.5531	10.5534	10.4453	10.5721	0.555467	-0.044493	0.96963
R.PT*TLGT*PSGS*S*KR.K	NCU04652T0	11.46	11.2122	11.3583	11.5212	0.55703	0.103603	1.07445
R.SPGQQLSPT*SPTGYSPTSPQYSPR.T	NCU02103T0	10.4868	10.4814	10.5015	10.3869	0.55838	-0.039915	0.972712
R.SSMS*EASEESSPSKTR.A	NCU09643T0	11.8362	12.6899	11.8648	12.0528	0.558427	-0.304226	0.809877
K.KEAEEDS*EDEKAE.-	NCU00443T0	13.0684	12.7484	12.9935	13.0493	0.55844	0.113039	1.0815
R.ANS*PPPPSLINSSR.A	NCU00793T0	17.6975	17.8173	17.7112	17.7203	0.55976	-0.041652	0.971542
R.RAS*SAAAAFR.N	NCU02809T0	11.4986	11.3203	11.4313	11.5281	0.560219	0.0702545	1.0499
K.HKADPDPEGASES*PK.A	NCU07349T0	11.2441	10.5256	11.146	11.1196	0.56165	0.247957	1.18752
R.NELAELTSPTLTRPGS*MSPVGFR.M	NCU07192T0	9.31843	9.85663	9.89432	9.67937	0.562613	0.199314	1.14815
R.GTVS*GRNSPAPPSVLNR.G	NCU00480T0	12.317	12.7226	12.3296	12.4238	0.562803	-0.143129	0.905553
R.YDRDRS*AS*PR.R	NCU04164T1	10.6336	9.95762	10.4701	10.5917	0.564069	0.235268	1.17713
R.TNS*FPNGPTPEQPIDIFPAVTHFTDAITALPK.E	NCU03461T0	7.10968	7.42764	7.45697	7.31786	0.564391	0.118762	1.0858
R.TSTGSWGAIGSDRPSS*R.Q	NCU07238T0	11.5413	11.9367	11.589	11.618	0.564768	-0.135526	0.910338
R.AQGPSATATPNS*ASQQQHQTSR.A	NCU07282T0	9.96499	9.55375	10.0649	9.79134	0.564965	0.168736	1.12407
R.QS*LLNSPLITSAPR.L	NCU00219T0	11.6929	11.6771	11.6805	11.7162	0.565293	0.0133376	1.00929
R.STANETTTLTDDAS*PIKTR.G	NCU12109T0	10.2465	10.7743	10.3004	10.3583	0.565602	-0.181083	0.882041
R.QS*SDSGRPMAIPMR.S	NCU03200T0	14.0714	14.5824	14.153	14.1529	0.566253	-0.173943	0.886416
K.ILQHQAQPQPLPES*ADSPLSPVAK.S	NCU01413T0	8.66652	8.33661	8.78674	8.50946	0.566632	0.146537	1.10691
K.LGNS*FKPSRSS*PVAK.S	NCU01745T0	10.9826	11.1488	11.0491	10.9512	0.566894	-0.0655395	0.955588
K.YFDS*GDYAMSK.A	NCU03860T0	12.2644	12.4704	12.35	12.2197	0.568036	-0.0825723	0.944372
K.AAAT*PKAEAT*TPAR.A	NCU08518T0	12.3294	11.4017	12.1098	12.2566	0.568516	0.317686	1.24633
R.GPGVHHNFDDS*DS*GYDLEDNGNK.G	NCU04600T0	9.48167	8.75092	9.35567	9.3704	0.56916	0.246744	1.18653
R.LERNS*LDASR.A	NCU00064T0	13.6255	13.4941	13.5691	13.4129	0.569727	-0.068801	0.95343
R.RLST*AVTDSGAAAVGNQDSLSDIR.H	NCU05041T0	9.61312	9.45694	9.52114	9.4257	0.570169	-0.0616128	0.958192
K.VPEAEKDHS*PPTVNSR.I	NCU06506T0	14.6121	13.8632	14.5912	14.4018	0.571812	0.258814	1.19649
K.IFGEYFGSPAS*TDEVSLQDTHTR.G	NCU05046T0	9.45267	9.27586	9.41777	9.4293	0.572364	0.0592727	1.04194
R.NVKES*ES*VDISGSR.Q	NCU01797T0	12.2185	12.4057	12.3924	12.3589	0.572717	0.0635368	1.04502
R.RLSDS*RDTISSR.S	NCU06253T0	11.1579	12.3433	11.2728	11.431	0.57353	-0.398736	0.758523
R.TIPHEPSWS*DDGDPEWNLAR.A	NCU03819T0	11.2151	11.6072	11.2222	11.3291	0.573548	-0.135494	0.910358
R.SGPS*DDDDDGGKTTGSAKK.A	NCU02316T0	8.90433	9.30712	9.12401	8.69613	0.574011	-0.19565	0.87318
R.GAAPLGS*PGKPR.S	NCU02422T0	13.5268	13.6172	13.5811	13.6318	0.574522	0.0344595	1.02417
R.REGPQS*PLLTPSPGPLTR.S	NCU08228T0	10.9567	11.0283	10.9681	10.9695	0.576186	-0.0237221	0.983692
R.GPLPPAEPTEQIRDS*SR.S	NCU00457T0	14.3672	14.7252	14.451	14.4024	0.576228	-0.11951	0.9205
R.S*SSKEESENGDGPALPSSATWAR.N	NCU12108T0	6.7666	7.09511	6.64652	6.92884	0.576527	-0.143175	0.905524
R.AIVDPGY*VKEDTPVLK.E	NCU01410T0	10.2596	10.0395	10.2207	10.2237	0.577053	0.072629	1.05163
R.TLT*GFGPGEIKNVEASIPEPQRK.A	NCU07027T0	8.75029	9.50447	8.55277	9.09083	0.577262	-0.305579	0.809118
R.SLIQPALASSSS*FTR.L	NCU03546T0	10.0424	10.104	9.98026	10.0858	0.577718	-0.0402388	0.972494
R.NGS*LRSQSSTPTAASR.S	NCU03890T0	11.7507	12.4458	11.8376	11.8992	0.57778	-0.229842	0.852728
R.AKVS*PVADQASAK.N	NCU08423T0	14.6839	13.2103	14.296	14.5865	0.578142	0.494172	1.40851
K.S*RAS*GDSPRDAVLPTVNPEAQK.A	NCU01826T0	9.65361	9.55503	9.64391	9.63019	0.578297	0.0327324	1.02295
R.ISNAIPSPQQAS*SPAGSQSPK.G	NCU02004T0	10.6121	10.8745	10.7131	10.5807	0.579409	-0.0963595	0.93539
K.HAPAPAPHLSSNTS*PR.L	NCU08423T0	15.5837	14.9913	15.5321	15.4361	0.579625	0.196579	1.14598
K.LT*RSPLEEFADTLR.E	NCU06047T0	12.9756	12.3407	12.8939	12.8399	0.579693	0.208708	1.15565
R.QAT*PDLEGVAGMFDEGH.-	NCU02387T0	12.2946	12.6932	12.3331	12.3911	0.580105	-0.131785	0.912701
K.SLTGEAAAVGS*PMKK.A	NCU04761T0	11.7744	12.1911	11.7726	11.9075	0.581506	-0.142698	0.905824
K.GSAAATSRPT*SPGRAQS*R.S	NCU06698T0	9.65581	9.34966	9.71873	9.5229	0.58248	0.11808	1.08529
K.SAPVLDT*ASQVS*STR.S	NCU11273T0	14.1923	13.9546	14.1586	14.1429	0.582838	0.0773058	1.05505
R.NVS*NTPLGLSDIRPR.A	NCU06039T0	12.488	12.822	12.5405	12.5533	0.584005	-0.108123	0.927794
R.HRVDS*PPDVLVK.A	NCU02809T0	14.4653	14.2796	14.2184	14.3711	0.584149	-0.0777185	0.947555
K.IPSRPITPATSDPQRS*PR.L	NCU03792T0	12.2035	11.7309	12.06	12.1909	0.584777	0.15828	1.11596
K.TKTS*LAGVGR.G	NCU07954T0	8.61624	9.15975	8.7054	8.72028	0.585417	-0.175154	0.885673
R.KMS*DPTLAQR.K	NCU02420T0	14.0149	13.7533	13.8257	13.7709	0.586504	-0.0858251	0.942246
R.SHFGLLGT*SAPGVR.S	NCU08682T0	12.2075	11.9816	12.1678	12.1663	0.586539	0.0725445	1.05157
R.ELGT*SIPR.A	NCU03783T0	16.9689	16.5772	16.9181	16.8802	0.587323	0.126073	1.09132
R.TPSSTATPDS*PRQGSR.R	NCU07868T0	15.1302	16.0781	15.2755	15.3256	0.587903	-0.303593	0.810232
R.RRMS*ILGSR.R	NCU02111T0	13.5705	13.397	13.4543	13.3964	0.588751	-0.0583488	0.960363
R.RHS*FADVPVR.Q	NCU01777T0	13.1423	12.7559	13.1127	13.0365	0.589074	0.12555	1.09092
R.ANS*LFSGLSSYFEK.A	NCU05488T0	10.5679	11.0307	10.661	10.6437	0.590539	-0.146952	0.903157
K.LMAATQEES*DEEMEDAKPNGKK.G	NCU03241T0	9.57029	9.13753	9.29562	9.86532	0.591267	0.226561	1.17004
R.SNT*VSSVRS*GYAASAQR.S	NCU01161T0	12.8569	12.8419	12.8877	12.6797	0.592853	-0.0657344	0.955459
R.DSGVDVAS*PR.S	NCU01277T0	13.6389	13.4575	13.5424	13.4144	0.593648	-0.0698188	0.952758
R.AAS*PTSSNSTVHMR.N	NCU04927T0	12.457	12.4522	12.4782	12.3514	0.5942	-0.0398266	0.972772
R.RTQT*EATSDSYPGTADASPFDSPLER.S	NCU02209T0	5.70003	6.29952	6.3671	6.05593	0.594707	0.211741	1.15808
R.SGS*VADLVNSFK.T	NCU00219T0	9.49139	10.024	9.48717	9.67433	0.594766	-0.176949	0.884572
R.QAS*PVQPVASPALSTGSGNNPFFR.R	NCU09469T0	9.80385	9.92109	9.79242	9.85078	0.596227	-0.0408709	0.972068
R.SGYFS*PPATTGIFGSK.R	NCU05559T0	11.0658	11.1065	11.0381	11.0921	0.596346	-0.0211059	0.985477
R.QNS*IEDLIPDNEELREGTIQ.-	NCU02977T0	11.1447	11.1356	11.2028	11.1258	0.596893	0.0241483	1.01688
R.KRNS*VIPDLNEK.R	NCU08535T0	13.6117	13.216	13.3143	13.2654	0.597367	-0.123985	0.917649
K.QLATANGLLPS*Y*SR.Q	NCU03583T0	12.4179	12.385	12.4396	12.3968	0.597534	0.0167772	1.0117
R.GS*STPLHFK.R	NCU06099T0	12.6392	12.6019	12.5545	12.9071	0.597562	0.110224	1.0794
R.SVANDLNGNDAVS*YSTSPEVTTTSSALPGR.T	NCU05715T0	7.0424	7.29176	7.16387	6.97636	0.597647	-0.096961	0.935
K.SVT*FTDEK.L	NCU04640T0	15.4369	14.265	15.2679	15.1649	0.597756	0.365474	1.2883
K.AAAS*QRISNALAAAR.Q	NCU01197T0	12.8987	14.1483	13.1231	13.1483	0.598137	-0.387854	0.764266
K.AVPVQPPS*PPPVQLPKPK.H	NCU08417T0	9.56212	9.7486	9.77148	9.67074	0.598242	0.0657511	1.04663
R.QLSLMSQDHRPT*SSGR.N	NCU00073T0	12.4852	12.436	12.4526	12.5205	0.598285	0.0259997	1.01818
R.MMHSNSQQSFAS*PR.M	NCU05400T0	13.2904	13.5149	13.3158	13.349	0.598576	-0.0703177	0.952428
R.Y*GSSPNGPSGMESLRR.R	NCU08229T0	14.0772	13.8036	14.1505	13.9429	0.599041	0.106291	1.07646
R.MMSRPDVFPPS*PES*AETPASPLKK.S	NCU03274T0	8.90156	9.16809	9.02537	8.84715	0.6013	-0.0985627	0.933963
R.VDWGT*PEDDSMEMLR.K	NCU05950T0	12.4212	13.2024	12.504	12.6328	0.601326	-0.243372	0.844768
R.ATS*PNNPDDDDDVPMKVER.A	NCU08919T0	11.8083	11.8131	11.8835	11.7933	0.601911	0.0277087	1.01939
R.SMSGQSFDDVFGPS*LNVPVQSPTPPPAAASPVPQVQAFK.A	NCU09469T0	5.88427	6.63517	6.2135	6.95163	0.602168	0.322852	1.2508
R.MGNIDGSFQQS*PMMGFQAR.Q	NCU06095T0	6.04649	6.73908	6.89733	6.40752	0.602763	0.259638	1.19718
K.NIEY*ASDDDELTR.K	NCU00366T0	16.685	16.1558	16.6389	16.5316	0.603573	0.164876	1.12107
K.WDEEEEESS*APNS*PVLAPGRR.R	NCU07954T0	10.91	10.7142	10.8482	10.8993	0.604476	0.0616439	1.04365
K.AKES*GGSVPGS*PR.A	NCU04724T0	11.1023	11.3171	11.1399	11.1487	0.604488	-0.0654588	0.955641
R.SVVSASSAS*DRDHDRER.D	NCU00627T0	10.1684	9.47605	9.9445	10.1377	0.604498	0.218873	1.16382
R.AGSGS*IGPSK.L	NCU06999T0	14.89	14.6269	14.78	14.9177	0.604708	0.090373	1.06465
R.HDS*LSGVTMSK.F	NCU07010T0	14.7081	14.5881	14.5936	14.6269	0.60524	-0.0378363	0.974115
K.TSAANSPSVAT*VQPVAQER.I	NCU03855T0	13.0246	13.365	13.1138	13.0677	0.60619	-0.104071	0.930404
R.RSS*MSEASEESSPSK.T	NCU09643T0	10.7634	10.388	10.7077	10.6721	0.606248	0.114211	1.08238
K.VMALNS*IVRQSPPPITGER.Q	NCU08779T1	11.8326	11.5926	11.6552	11.6236	0.606835	-0.0731869	0.950536
K.VIS*PQPTGGGPLKSPGLPAR.N	NCU00277T0	11.8907	12.0964	11.8932	11.9626	0.607015	-0.065603	0.955546
R.TSVDSTNCS*DNEAASR.D	NCU07238T0	10.9642	11.055	10.9144	11.0204	0.607064	-0.0421706	0.971193
K.FGS*PISQS*PSR.W	NCU05007T0	16.8014	16.2628	16.7492	16.6446	0.609019	0.164805	1.12101
R.GVSDKPVAPEEMSPHPDDTPAPLFS*TSPR.T	NCU10018T0	8.7483	8.66931	8.76017	8.48619	0.609099	-0.0856265	0.942375
R.TFERS*PSKLQQQIK.S	NCU09130T0	12.1291	11.5958	11.6593	11.7418	0.609344	-0.161918	0.893836
R.TVS*KVDHFLANEAK.G	NCU03100T0	10.3155	10.0448	10.1032	10.0948	0.609812	-0.0811607	0.945297
R.IAGGT*PTISR.S	NCU03819T0	15.3516	15.2193	15.2938	15.3679	0.609887	0.0454267	1.03199
R.AASPTLAGS*NLDEGGSNGGFFGSFFAAK.N	NCU04100T0	8.57073	8.8692	8.75496	8.87833	0.610165	0.0966762	1.06931
R.RVS*LLSINTK.D	NCU02024T0	12.1617	12.1325	12.1553	12.1034	0.611011	-0.0177845	0.987748
R.QPS*PAPAADADTSIAIPR.G	NCU09609T0	11.007	10.791	10.989	10.9411	0.611096	0.0660348	1.04684
R.SHGITT*GNASPTLIK.G	NCU00902T0	12.0653	11.6716	11.9646	12.0087	0.611223	0.118189	1.08537
R.EST*PSQVADLPLAASDLAR.L	NCU08033T0	8.83094	8.56406	8.78577	8.76875	0.611375	0.079757	1.05684
R.RIEESKAVSSTR.S	NCU06762T0	11.7463	11.4967	11.5788	11.5102	0.612485	-0.0769399	0.948066
R.RPEYDS*DDELPGGVR.N	NCU03315T0	12.0037	11.986	12.0117	11.9932	0.613396	0.00758023	1.00527
R.FSLDKGPPS*PKLEEER.N	NCU06202T0	11.6326	12.0475	11.6295	11.7881	0.614325	-0.131287	0.913017
K.LEEDHEEDET*GVTFGSDIEDAVK.S	NCU06654T0	6.28678	6.50358	6.39726	6.23247	0.615035	-0.0803173	0.94585
R.SASIAQVHDT*ATQVALQNVIER.L	NCU09450T0	8.70178	7.87696	8.87463	8.2976	0.615196	0.296747	1.22837
K.AETS*TKTPPSSS*R.R	NCU11652T0	11.2405	10.6905	11.1533	11.103	0.615618	0.162607	1.11931
K.NIEYAS*DDDELTR.K	NCU00366T0	15.1173	14.6793	15.0645	14.9932	0.615811	0.130555	1.09472
K.IDQTLAGVGT*DQHASPNR.K	NCU09894T0	11.6104	11.3193	11.5336	11.5686	0.615917	0.08625	1.06161
R.S*RSDAPTLAAMLK.N	NCU09252T0	11.5246	11.6672	11.4922	11.596	0.616353	-0.0518154	0.964722
R.ASRGS*PPPPETPIVEPGVVPGGGIEAR.Y	NCU02794T0	8.87465	9.41376	8.7619	9.13999	0.616642	-0.193262	0.874626
K.AARPAQENIS*LGPQIR.E	NCU07830T0	11.4083	11.2074	11.3593	11.3744	0.61732	0.0589953	1.04174
R.EHDPRPPS*VGPKR.M	NCU06842T0	11.0525	11.2986	11.1842	10.98	0.618115	-0.0934346	0.937289
R.FAGHQS*EPT*TPPEYR.D	NCU11928T0	11.4403	11.4612	11.3385	11.4797	0.618205	-0.0416985	0.971511
R.DRS*PPPPYRDR.G	NCU10346T0	13.0386	12.7147	12.8251	12.7325	0.619894	-0.0978766	0.934407
R.LGTDTPPVRPVSAYS*LTESYAPGAGTTR.A	NCU03611T0	5.84297	5.7325	5.65537	6.29884	0.620486	0.189374	1.14027
R.HGPTLELPDS*PDGGINALR.G	NCU05343T0	13.5566	13.4266	13.5335	13.5253	0.620732	0.0377592	1.02652
R.KSS*IVS*ITTVTQTYEPADSPR.L	NCU03488T0	7.97457	7.59676	7.9946	7.81833	0.620826	0.120799	1.08734
K.QFNPLIHEFRPGATPFAPAFSPAGPSQASS*PR.V	NCU05400T0	10.6489	10.9233	10.7768	10.6098	0.621876	-0.0927683	0.937722
R.EVNGGLASGVAT*PKPNPLEED.-	NCU05548T0	12.9509	13.1673	12.9535	13.0319	0.622374	-0.0663789	0.955032
R.MDEDSTGRLT*PVGGR.G	NCU08417T0	12.9745	12.7044	12.9096	12.9253	0.622599	0.077962	1.05553
R.LGNVEHVPS*PTATDGVDR.S	NCU06734T0	11.1058	11.0921	11.1339	10.9683	0.622775	-0.0478456	0.96738
R.GFS*LSSLR.G	NCU02540T0	13.0956	12.9887	13.025	12.9954	0.623643	-0.0318622	0.978157
K.EAAPTPVTS*EDSETEVEAATSTASLTR.Q	NCU00506T0	6.94044	7.08494	7.75453	6.81622	0.623669	0.272681	1.20805
R.AAT*IDFAESR.A	NCU05343T0	16.7419	17.1551	17.0114	17.1322	0.624473	0.123326	1.08924
R.AVSGIS*VEQAENDFRELR.R	NCU10009T0	10.9827	11.3398	10.9384	11.1473	0.624702	-0.118455	0.921173
R.TKVPS*PEEVEKR.N	NCU02533T0	9.31275	9.469	9.4243	9.44791	0.624805	0.0452278	1.03185
K.SAAPSAATT*PK.Q	NCU02952T0	10.8592	10.6855	10.82	10.5341	0.626243	-0.0953153	0.936068
R.EVEGSGS*GDEVEHVLQR.T	NCU02265T0	12.4294	11.64	12.1213	12.4281	0.628017	0.239975	1.18097
K.ELDVMGKLT*DNLPAVESK.W	NCU07939T0	7.18194	7.71678	7.55347	7.65306	0.628557	0.153901	1.11257
R.EFKETVLES*V.-	NCU01452T0	13.1812	13.2244	13.1826	13.2865	0.629512	0.0317403	1.02224
R.REVNGGLASGVAT*PKPNPLEED.-	NCU05548T0	6.08187	5.53797	6.38611	5.71918	0.629512	0.242728	1.18323
R.AGS*VAPSASGATAAPVNSR.K	NCU06216T0	13.4051	13.4425	13.3356	13.742	0.62989	0.114977	1.08296
K.TAS*NASLADANKR.A	NCU10582T0	14.5372	14.1908	14.486	14.4389	0.630093	0.0984314	1.07061
R.GPS*RAGGSIAQPQNR.S	NCU10311T0	13.7613	13.8191	13.7752	13.7727	0.630237	-0.0162863	0.988775
K.AAS*PKPALK.K	NCU06481T0	15.0274	15.0173	15.0166	15.0451	0.630329	0.0084923	1.0059
R.ASS*PVRLGDVK.L	NCU02696T0	14.1415	14.4983	14.1289	14.2913	0.631753	-0.109791	0.926722
R.TGS*PTSTSPNDPTSAGAIR.S	NCU06199T0	12.6434	12.4782	12.5864	12.3934	0.632763	-0.0709225	0.952029
R.ERPST*PTTEHELR.V	NCU02351T0	10.994	10.5181	10.7571	10.4343	0.633187	-0.160326	0.894823
R.RY*SQQGIQPDDRR.S	NCU03043T0	12.9266	12.8062	13.0589	12.8211	0.636224	0.0736119	1.05235
K.VKIPTGPAATSRPVS*TAPVK.T	NCU09657T0	9.08373	9.19942	9.19446	9.15573	0.637844	0.0335188	1.02351
R.RDS*EMLTPEEYAER.R	NCU06435T0	11.3113	11.3805	11.3636	11.2597	0.638048	-0.0342659	0.976529
R.LDS*PPPTDAANSNHVPLGPR.G	NCU06959T0	12.7424	12.5335	12.7661	12.6429	0.63809	0.0665725	1.04723
R.RS*PTIPQAAQK.S	NCU00046T0	9.66381	9.39147	9.44549	9.46103	0.640206	-0.0743791	0.949751
R.AS*SDDNTILDPTFQPTK.E	NCU09450T0	9.59262	9.16461	9.55001	9.44715	0.640388	0.119961	1.08671
K.AKS*PTRPAALPER.L	NCU02952T0	13.2461	13.3133	13.2176	13.2886	0.640736	-0.02659	0.981738
R.GFDAPLDSTGLDATKFGS*PISQSPSR.W	NCU05007T0	10.2564	11.0674	10.2708	10.5806	0.640858	-0.236236	0.848957
R.T*SVEIESEYDRLR.A	NCU00303T0	12.1669	11.7978	12.138	12.0351	0.641023	0.1042	1.0749
R.EANDEDNDEDS*VLGLAPAK.K	NCU03875T0	9.96933	10.3947	10.0251	10.1041	0.641671	-0.117429	0.921829
K.IEFDERPS*SPTK.S	NCU01729T0	14.0013	13.5584	13.9342	13.867	0.643891	0.12073	1.08728
K.AATPQPAAAS*PASR.E	NCU09861T0	13.8841	13.9386	14.017	13.8834	0.644228	0.0388482	1.02729
R.AKNVEEDNES*DLS*EPEDPMMLSR.D	NCU03009T0	11.074	11.376	11.0878	11.191	0.645213	-0.0856333	0.942371
R.LYS*PGGTTQMTSQQR.A	NCU02621T0	9.09438	9.06163	9.25069	9.02669	0.645508	0.0606878	1.04296
R.RQS*FQGGGAPAMR.V	NCU04663T0	11.7561	11.9298	11.869	11.6797	0.6466	-0.068637	0.953538
K.RSS*LSSLSAGTK.N	NCU06202T0	13.7023	13.7924	13.7661	13.7767	0.649572	0.0240153	1.01679
R.GVKS*FADLR.S	NCU05343T0	15.606	15.5678	15.4229	15.6363	0.649796	-0.0572923	0.961066
R.TLS*GSSLPIRPLSDDR.A	NCU02265T0	12.6482	11.8963	12.3389	12.6323	0.649815	0.213375	1.1594
R.RLS*DPPTSWDR.H	NCU03113T0	12.3247	12.3809	12.1806	12.9111	0.65075	0.19308	1.1432
K.DES*TPEVPVSDPVPPTAAPK.N	NCU06413T0	10.9636	10.722	10.8332	10.7096	0.651287	-0.0713957	0.951717
K.AAAPRQT*PSK.A	NCU07543T0	12.1177	11.3536	12.0981	11.804	0.651315	0.215402	1.16103
K.REPT*PDLTDVVPVIER.K	NCU03039T0	9.9441	9.59084	9.92587	9.80478	0.652524	0.0978527	1.07018
K.AAT*PQPAAASPAS*R.E	NCU09861T0	12.4664	12.23	12.4896	12.3503	0.653041	0.0717615	1.051
R.TAPNQT*S*PKLASLVSK.F	NCU05007T0	12.9361	12.2161	12.7512	12.7765	0.654089	0.187803	1.13903
R.ASRPLS*FIATQGDHLER.L	NCU09860T0	11.8189	11.9018	11.8723	11.7861	0.654363	-0.0311487	0.978641
R.SASPVKT*PSPPPAQSPAAK.Q	NCU00064T0	9.59013	9.69387	9.74387	9.30547	0.654377	-0.117332	0.921891
R.SST*MEQQQSGIPVSIQR.V	NCU07872T0	11.5047	11.3823	11.5041	11.4521	0.654382	0.0346216	1.02429
R.AAAFGIGRPSSHDES*THVLPANR.S	NCU04757T0	10.0745	10.1396	9.96301	10.1487	0.654649	-0.0511972	0.965135
K.EKHS*LADIVPPQPVHNAEPR.S	NCU04747T0	6.69266	6.1056	7.15227	6.21762	0.656117	0.285816	1.2191
K.RITFDDS*EQEEFVTPR.E	NCU07551T0	9.57711	9.90206	9.55302	9.73405	0.656978	-0.0960497	0.935591
R.IVS*DFRPTTPLGR.S	NCU06668T0	12.5591	12.8646	12.6313	12.6347	0.657064	-0.0788593	0.946806
K.RVPS*MISAPK.M	NCU04795T0	13.2982	13.3419	13.1784	13.364	0.659236	-0.0488681	0.966694
R.NQSLSANAPNVVLT*DK.V	NCU05589T0	10.8331	10.7266	10.7005	10.7885	0.65927	-0.0353875	0.97577
R.AASFVGT*AEYVSPELLTEK.S	NCU03571T0	7.98579	7.90358	8.03768	7.64731	0.659405	-0.102187	0.93162
K.VQATAS*PNKAK.V	NCU01534T0	13.2695	12.9264	13.0806	13.3329	0.660171	0.108811	1.07834
R.SGASS*AVPREESAAFAYQLEEVDR.A	NCU00541T1	11.995	12.4747	12.0039	12.2013	0.660727	-0.132277	0.912391
R.VLWLPPFGEETT*SPVAATPIRPSTSSR.A	NCU08956T0	11.8485	12.2409	12.1296	12.1603	0.661155	0.100237	1.07195
R.YDAPLT*PSDAGDDEVPGPTYPR.E	NCU06259T0	10.7348	10.7075	10.7515	10.625	0.661449	-0.0329321	0.977432
R.GIGAGDSRPGASLGAAPDS*DDENPPTESQLSEDLPK.M	NCU01249T0	7.33365	6.99371	7.45225	7.11759	0.661748	0.121243	1.08767
R.RPNS*RPT*SPMYPGSLDTR.F	NCU02148T0	11.0731	11.3081	11.1216	11.1399	0.66227	-0.0598152	0.959387
R.S*SSPAVSEQGRPAPINTTLGR.T	NCU04661T0	11.3716	11.514	11.4268	11.3834	0.662558	-0.0377158	0.974196
R.LNS*SAESPVGPPPPEPDFR.L	NCU07590T0	8.83348	8.92136	8.94939	8.6449	0.662785	-0.0802706	0.94588
R.TWIHGEEAS*P.-	NCU05579T0	14.429	14.5934	14.4304	14.5013	0.662928	-0.0453336	0.969066
K.RIS*AMIYEETR.G	NCU01634T0	10.8789	11.1395	10.9792	10.9017	0.663021	-0.0688045	0.953428
R.AASMAPS*VAPTFSTTDTAVAQIVDIGKGLER.M	NCU07747T0	6.92947	7.51866	7.33961	7.40863	0.663181	0.150052	1.10961
K.QLALNAS*RVGR.G	NCU05201T0	11.936	12.0346	12.0082	12.0123	0.663377	0.0249441	1.01744
K.TSAANS*PSVATVQPVAQER.I	NCU03855T0	12.0992	12.1115	12.0775	12.1138	0.663423	-0.00970866	0.993293
R.GASPS*DFGTPTSATFSTGQNSPR.W	NCU05064T0	10.3025	10.5056	10.4645	10.4465	0.663829	0.0514651	1.03632
K.NAPPLFSKPSGPFDS*PSPVR.S	NCU08604T0	11.4379	11.0053	11.3073	11.3555	0.664121	0.109762	1.07905
K.LEGSPEQSRSS*PR.S	NCU06648T0	12.9391	12.7302	12.714	12.8344	0.666073	-0.0604172	0.958987
R.QNS*IEDLIPDNEELR.E	NCU02977T0	10.8254	10.8816	10.8598	10.8096	0.66731	-0.0187934	0.987058
R.AT*SMTDVDGSTAR.S	NCU05591T0	15.3859	15.4799	15.464	15.3131	0.667593	-0.0443133	0.969751
K.GVDDAS*QKEQTNK.S	NCU05490T0	10.9951	10.5829	10.5395	10.7966	0.6679	-0.120956	0.919578
K.LLIDGAY*VQFLGNRGSLER.N	NCU08964T0	9.55327	9.21619	9.31502	9.28626	0.668355	-0.084093	0.943377
R.RSS*IAESLASSHFTMDSR.L	NCU02957T0	9.87516	9.62678	9.76066	9.59208	0.668426	-0.0746014	0.949604
R.LS*GSYSHTR.T	NCU02979T0	11.8175	11.908	11.9655	11.8376	0.669367	0.0388064	1.02726
R.ET*SPVAAAPVATVPHTFSPDDFVNVVPIVK.D	NCU00021T0	10.5982	9.91569	10.4264	10.4255	0.669542	0.168974	1.12426
K.FDLGALMS*LHGESGSDEAGQKVER.E	NCU01452T0	10.788	10.4745	10.5079	10.5939	0.669763	-0.0804099	0.945789
K.ISRPFSVPGS*PR.D	NCU06687T0	14.0631	13.7902	13.8571	13.8612	0.669827	-0.0675194	0.954277
R.RPS*ILDAPVAPTEFLAAQAAPGADGHGMGMSANPGR.S	NCU05608T0	7.17331	7.78819	7.53398	7.74893	0.670564	0.160704	1.11783
R.EGS*VPNSPAPS*AALPVGRPK.L	NCU00457T0	9.59412	9.84318	9.63973	9.67396	0.671598	-0.0618086	0.958062
K.AKEPS*PAPAAVKR.G	NCU09609T0	13.2354	13.4277	13.2546	13.3101	0.671666	-0.0491848	0.966482
R.KVVT*RETSTTTK.D	NCU03488T0	15.5644	14.7161	14.9355	14.9288	0.672215	-0.208126	0.865661
K.TSFSDTSS*TQKA.-	NCU07959T0	14.3689	13.571	13.6104	13.912	0.672932	-0.208741	0.865292
R.AGS*EEGEIEED.-	NCU03062T0	14.5198	14.4585	14.4462	14.6238	0.673619	0.0458655	1.0323
R.S*LITLMLHNNTR.A	NCU04718T0	12.3446	11.3426	12.104	12.0725	0.673762	0.24465	1.18481
K.GAPVKVAAKS*R.-	NCU03150T0	14.4764	15.6756	14.6341	14.9171	0.674061	-0.300389	0.812034
R.SES*HDRVFAHADWK.I	NCU00793T0	13.4192	13.9284	13.8357	13.7622	0.674732	0.125127	1.0906
R.FIAS*PPRGANAVPR.G	NCU00480T0	12.7459	12.698	12.7125	12.7664	0.67526	0.0174892	1.0122
R.RGGPAPS*TIDS*LLER.S	NCU12004T0	10.2943	10.2504	10.2582	10.3254	0.675893	0.0194517	1.01357
K.GTVLEVLGTAFS*VGCQVDGKSPK.A	NCU01317T0	9.04875	8.65289	8.71922	8.78784	0.676006	-0.0972893	0.934788
R.NIFPWAT*SPSPK.A	NCU06774T0	11.185	11.2565	11.1461	11.4428	0.676784	0.0737147	1.05242
K.SPVSPTAGEFT*FAPRQSLDSAR.F	NCU00521T0	7.48513	7.8369	7.72525	7.34855	0.677627	-0.124114	0.917567
R.EHDPRPPS*VGPK.R	NCU06842T0	15.7181	15.4542	15.7032	15.6043	0.678906	0.0675612	1.04794
K.NY*RTSPPQTAALPK.S	NCU06223T0	12.354	12.1132	12.2839	12.2984	0.680554	0.0575049	1.04066
R.FAAPS*RPLS*PLPAHALFNDKTR.C	NCU06785T0	10.9541	11.2571	10.8716	11.1457	0.681871	-0.0969562	0.935004
R.ELDALGFDS*EGEPK.T	NCU03232T0	8.94673	9.15732	8.89101	9.07914	0.682088	-0.066954	0.954651
R.QPSAAPAAAPAAAAQAAS*PAAAGGDDDDQVNLFDLAAQLGNSAGGR.G	NCU07542T0	9.77082	9.61355	9.6917	9.60861	0.68305	-0.0420301	0.971287
K.SISS*FKADK.A	NCU00935T0	13.895	13.6891	13.608	13.8323	0.683192	-0.0719268	0.951367
K.ATSDEEIEKPKSPS*PFSR.L	NCU00935T0	10.7422	11.1249	10.8514	10.8349	0.683505	-0.0903855	0.939272
K.AAPESPEDDDAS*D.-	NCU03033T0	12.2613	12.1882	12.2549	12.1238	0.683692	-0.0353897	0.975768
K.SGS*PTRLPAR.A	NCU06277T0	12.9714	12.6985	12.9095	12.8889	0.684834	0.0642527	1.04554
R.AASPT*LAGSNLDEGGSNGGFFGSFFAAK.N	NCU04100T0	10.1321	10.5939	10.1927	10.3098	0.685197	-0.111736	0.925474
R.QS*FAENQRHPPPSPR.T	NCU02358T0	11.2255	11.7446	11.3385	11.3874	0.685678	-0.122087	0.918858
K.VLVANSGPVNVS*TPEPPALMENPENR.Q	NCU04216T0	8.87401	9.13703	8.89597	8.98522	0.686113	-0.0649283	0.955993
R.RGSS*KPPEDPTDPTLLQDIPSWLR.S	NCU00311T0	8.86292	10.2482	9.19745	9.26564	0.6863	-0.323998	0.798853
K.MPSTAPT*S*TAAK.G	NCU11246T0	13.3081	13.3263	13.3442	13.2425	0.689011	-0.0238999	0.98357
R.SS*RS*PVAYER.V	NCU05265T0	13.5728	13.4772	13.5395	13.4501	0.689444	-0.0302314	0.979263
K.GMGATSASSDGSGRT*TPAR.A	NCU03438T0	11.6919	11.9649	11.9562	11.8379	0.689975	0.0686086	1.0487
R.TSTGSWGAIGSDRPS*SR.Q	NCU07238T0	13.1401	13.5532	13.1774	13.3152	0.69015	-0.100343	0.932811
R.GLS*LHGAYVEDGLKGSPR.L	NCU04469T0	10.2839	10.6469	10.5264	10.573	0.690365	0.0842619	1.06015
R.MNAVEDAPTSHS*R.S	NCU02750T0	13.4622	13.4526	13.4454	13.4905	0.690973	0.010576	1.00736
K.TGKPIPQS*ATPAR.A	NCU04100T0	12.6643	12.5507	12.4292	12.6656	0.691667	-0.0601093	0.959191
R.RPST*FLTLAPIISGAEQKPK.V	NCU02080T0	11.0565	11.4216	11.0012	11.2695	0.692074	-0.103685	0.930653
R.GVPDEELFISRPRPSDEDCDS*PTVEPLR.I	NCU02794T0	8.12772	8.41075	8.18916	8.21907	0.692146	-0.0651182	0.955867
R.SLGS*FIGNTLISNLAGGGK.Q	NCU01748T0	10.5652	10.3421	10.5706	10.098	0.692748	-0.119309	0.920628
R.TSSWPLQLT*NRR.G	NCU02080T0	12.5077	12.1779	12.3782	12.4627	0.692981	0.0776655	1.05531
K.EAEEDS*EDEKAE.-	NCU00443T0	13.5553	13.0373	13.4411	13.3876	0.694741	0.118043	1.08526
K.NRVS*GFFSK.L	NCU03870T1	14.7675	14.9914	14.9709	14.8951	0.694937	0.0535457	1.03781
R.RTSASNPMSSVDLS*TIEEALK.M	NCU03651T0	10.3169	10.2474	10.2945	10.3013	0.695236	0.0157935	1.01101
R.LASLAEEPSEENS*GDELR.L	NCU09860T0	12.6102	12.4303	12.5016	12.4551	0.696135	-0.0418877	0.971383
K.T*RSHMAFENTSTSIAAAQMR.N	NCU02797T0	9.06902	9.31114	9.26928	8.91949	0.69686	-0.0956913	0.935824
R.TPPTIQAILPDQAGPS*SPSKR.K	NCU05210T0	9.22145	8.96303	9.1338	9.16787	0.697049	0.058592	1.04145
R.RGT*AGGGLSDLMNEAMAHDLR.A	NCU03330T0	8.6768	8.57499	8.82472	8.55597	0.697701	0.0644465	1.04568
R.SMS*MDFPGDGKDLMEER.M	NCU01747T0	11.5051	12.0541	11.8191	11.9989	0.697937	0.12944	1.09387
R.ATVEDADDT*DEEETARR.-	NCU03367T0	14.0568	14.241	14.1411	14.0679	0.69809	-0.0443905	0.969699
R.RS*SMAVVK.E	NCU00432T0	12.7334	12.4206	12.6947	12.6046	0.698999	0.0726584	1.05165
R.RS*SGGPLPSFNVGGR.V	NCU01724T0	10.9748	11.0766	10.9323	11.2808	0.699576	0.0808647	1.05765
R.RSS*TGVDGQTVNTTVPIR.T	NCU04814T0	11.0781	10.8408	10.9354	10.8747	0.700032	-0.0544484	0.962963
R.SASGAT*TAATTTTTTSTATSSR.H	NCU04747T0	10.2092	9.82543	10.249	9.99076	0.700826	0.102558	1.07368
R.DEEPVDES*DEDEALTMNGGR.L	NCU03591T0	10.5153	10.3373	10.4366	10.3223	0.701381	-0.0468248	0.968065
R.S*MPALDSAGLAMPLAPLYAAQPTDVSSK.S	NCU00064T0	6.08655	7.07429	6.92662	6.68426	0.701382	0.225022	1.16879
K.FFTDDLS*DVEDDGTTDTEGR.G	NCU02644T0	13.4904	13.3211	13.3159	13.4101	0.702096	-0.0427688	0.97079
R.RVS*LDLEPPR.S	NCU06435T0	11.7112	11.559	11.6063	11.5966	0.702442	-0.033608	0.976974
R.GPLPPAEPT*EQIRDSSR.S	NCU00457T0	13.646	13.9306	13.7467	13.7031	0.702689	-0.0633936	0.95701
R.VSS*LETFAPLLTENR.S	NCU10987T0	10.0583	9.7665	9.91291	9.76929	0.703826	-0.0713191	0.951767
R.DSAPGDDDDDDAMTPT*AK.T	NCU07400T0	10.7719	10.7672	10.7188	10.8995	0.703868	0.0396224	1.02784
R.VIETDLNGT*AY*CAK.A	NCU06738T0	10.4317	10.6388	10.4359	10.5344	0.70474	-0.0501108	0.965862
K.TCYQCS*ETGHISR.D	NCU05800T0	13.4117	13.3437	13.4637	13.3497	0.705139	0.0289775	1.02029
R.EVNGGLAS*GVATPKPNPLEED.-	NCU05548T0	10.9778	11.0389	10.9958	11.0591	0.706618	0.0190899	1.01332
R.RPEY*DSDDELPGGVR.N	NCU03315T0	11.4395	10.8073	11.0453	11.5507	0.708215	0.174592	1.12864
R.GRPLSEQFGPGAS*VASAMYNK.N	NCU08962T0	10.4118	10.6821	10.5721	10.3786	0.70853	-0.0716126	0.951574
R.NAST*DALRGS*PDHTTNGETAPK.E	NCU04511T0	10.1391	9.21293	9.96595	9.79046	0.709729	0.202187	1.15044
K.TAAASAAQEEES*GDEE.-	NCU06272T0	13.7859	13.9972	13.872	13.8175	0.709917	-0.0467581	0.968109
R.RIS*LQDVIR.E	NCU01413T0	11.1463	10.6174	10.8534	10.6707	0.710092	-0.119859	0.920278
R.SDS*ASPNALSPVR.S	NCU00152T0	13.2607	12.8487	12.8591	13.0549	0.710209	-0.0976649	0.934544
K.VPHRPAS*PSQSR.S	NCU07793T0	16.1429	15.6554	16.0658	15.947	0.710699	0.107235	1.07716
R.ELEPPIQPMITDPELAENFAPEFTELSLS*PVVSR.L	NCU03197T0	6.64781	6.44904	6.40723	6.92647	0.711567	0.118428	1.08555
R.S*KSPHELLAER.Q	NCU04807T0	11.6862	11.7828	11.6824	11.7389	0.711613	-0.0238277	0.98362
R.RAS*PYQDFPGGHSR.G	NCU04350T0	12.7717	12.933	12.9335	12.8488	0.711716	0.0387866	1.02725
R.RHSFVDDGASAPLLAPSSLPT*SIASVETDPPTLR.E	NCU03107T0	8.14988	7.96517	8.12884	8.06889	0.711717	0.0413405	1.02907
R.RAES*APELVPFEGGR.F	NCU02637T0	9.67621	10.0972	9.87947	9.69961	0.71252	-0.0971635	0.934869
K.T*AAT*QPAKS*S*TFK.Q	NCU06842T0	10.2024	10.6128	10.3567	10.2818	0.713019	-0.088362	0.94059
R.ART*PPPPPNDPNTR.N	NCU05383T0	11.5167	11.4094	11.6591	11.3891	0.715165	0.0610549	1.04323
R.DTQEIQS*PPR.K	NCU09063T0	13.4034	13.1209	13.3845	13.2681	0.715212	0.0641791	1.04549
K.SASTTARPSTPS*R.L	NCU09730T0	15.3675	15.1198	15.2128	15.169	0.715549	-0.0527784	0.964078
R.VAEQY*NCEFVSHGCTGK.G	NCU00627T0	10.6379	10.7068	10.5046	10.7382	0.716357	-0.0509397	0.965307
R.RVS*VGLNNSLIDK.L	NCU06907T0	11.8238	11.5425	11.6708	11.5704	0.716371	-0.0624642	0.957627
R.ARQS*PIKR.E	NCU04232T0	9.60993	9.68328	9.64117	9.62013	0.716395	-0.0159589	0.988999
R.ISS*ISDMSYLSHKTQDEPTR.K	NCU08535T0	11.7019	11.9519	11.8126	11.7314	0.716669	-0.0549032	0.962659
R.S*VNWDRANAIWS*AFR.K	NCU07922T0	11.3941	11.8865	11.4403	11.6213	0.716902	-0.109501	0.926909
R.LEFDDEGYGGS*PEPEDR.N	NCU01638T0	11.3756	10.9875	11.2913	11.235	0.717691	0.0816002	1.05819
R.ALDRS*PS*PYR.S	NCU07571T0	13.5711	13.2584	13.3536	13.3458	0.717872	-0.0650558	0.955908
R.SFTVELPERPQT*PVIK.K	NCU02359T0	9.63523	9.57657	9.62971	9.53654	0.719221	-0.022776	0.984337
R.ASGS*VS*SHQQAGGPSR.D	NCU05375T0	7.25942	6.15723	7.15324	6.74873	0.719447	0.242661	1.18317
K.VFSSVRS*PTQSHHR.R	NCU05943T0	11.3579	10.999	11.2757	11.2307	0.719455	0.0747604	1.05319
K.QAYNAEADEEESS*.-	NCU09995T1	16.712	16.5073	16.462	16.6449	0.722002	-0.0561737	0.961812
R.FQVITS*PK.S	NCU06484T0	12.3085	11.8295	12.0169	12.3629	0.722048	0.120913	1.08742
R.HGPT*LELPDSPDGGINALR.G	NCU05343T0	9.51548	9.62386	9.73727	9.50599	0.723518	0.0519599	1.03667
K.GNDLPQPADGT*PTAPPDVR.V	NCU09579T0	11.0708	10.7696	11.109	10.8841	0.723874	0.0763548	1.05435
K.WDEEEEESS*APNS*PVLAPGR.R	NCU07954T0	10.3833	10.637	10.507	10.402	0.724381	-0.0556683	0.962149
R.HLGLVS*PEFLQGSR.T	NCU02265T0	11.9066	11.762	11.765	12.0237	0.724524	0.0600479	1.0425
K.HEIEKRPT*PPPPAPK.S	NCU11202T0	11.8028	11.1276	11.5914	11.6124	0.724857	0.136712	1.0994
K.RPAEEAFDAVEGLS*PSSKK.S	NCU09547T0	8.3592	7.95345	8.14112	8.35764	0.724883	0.0930588	1.06663
R.REVNGGLAS*GVAT*PKPNPLEED.-	NCU05548T0	10.6702	10.9495	10.7086	10.7931	0.724914	-0.0590276	0.959911
-.MYGTGTGAQT*GVTT*PR.S	NCU07307T0	11.5482	11.7511	11.5854	11.6307	0.728047	-0.041555	0.971607
K.SESGLS*PNSKK.A	NCU07728T0	13.1329	12.5477	12.9988	12.9166	0.729562	0.117389	1.08477
R.S*APDLDRDR.R	NCU02115T0	15.853	15.6155	15.7746	15.7881	0.73048	0.0470697	1.03316
R.EIETLIQSLVGES*RPVSVSTGANSPR.L	NCU09142T0	9.76124	9.72534	9.69502	9.85722	0.730872	0.032826	1.02301
R.GRPSS*NSGTPQASSNKR.S	NCU04017T0	6.68035	5.4907	6.67231	6.03188	0.731238	0.266572	1.20295
R.RLS*GQNLK.Q	NCU05926T0	13.4228	13.825	13.4616	13.6162	0.731304	-0.0849933	0.942789
R.VLS*PVREPRPPMAK.R	NCU07870T0	13.5025	13.5615	13.4838	13.5464	0.732224	-0.0168974	0.988356
K.ATAPQVSTSAPLSFASLPLS*PAVGR.W	NCU05646T0	10.1348	10.2578	10.2346	10.2073	0.73313	0.0246533	1.01724
K.KIPES*PK.S	NCU10346T0	14.3532	14.0617	14.1299	14.1699	0.7337	-0.0574906	0.960934
R.RES*MAGSLR.A	NCU02621T0	11.8669	11.9722	11.9041	11.8938	0.73384	-0.0206487	0.985789
R.SGS*RKPMTGETPETSR.A	NCU00685T1	10.1211	10.4437	10.4534	10.2585	0.733857	0.0735928	1.05233
R.EAAAAAQAGTPTTSHS*HQEINGSPDGN.-	NCU02464T0	10.3884	10.4767	10.4819	10.3068	0.734399	-0.0381902	0.973876
R.RQS*FDVVAEQVK.R	NCU02360T0	12.9307	12.8945	13.0661	12.8459	0.734918	0.0433857	1.03053
K.GATS*DGEMS*DGGAK.S	NCU04363T0	11.2833	10.8212	11.089	10.8049	0.735167	-0.105349	0.92958
K.LSVDETKPAPAAANGNDS*DAES*GDEEAEEGAAAPAAGAAK.K	NCU04306T0	7.75448	7.51493	7.54708	7.88209	0.735468	0.079882	1.05693
K.AQDPDTTMEGESQLFQT*PTEQPR.G	NCU07551T0	9.55118	9.23479	9.25871	9.39393	0.735711	-0.0666707	0.954839
R.TPTAS*TQNMTGYLGTSQPSVGIPIPFPR.M	NCU00538T0	7.23402	6.88276	7.1597	6.74725	0.73585	-0.104915	0.92986
R.QGFGMS*DDQEDELDDMDEDENKDVRR.T	NCU00824T0	9.01062	9.3989	9.15693	9.10258	0.738844	-0.0750052	0.949339
R.RVAS*APNAQGLFSK.G	NCU01797T0	12.8617	12.8291	12.8638	12.7996	0.740014	-0.0137069	0.990544
K.AS*NDDESVAEASDAGKPR.R	NCU03897T0	10.925	10.5941	10.8144	10.8302	0.741051	0.0627911	1.04448
R.MQAST*PPPAYSSVTPNASSNYPAEK.Q	NCU02794T0	8.20556	8.72414	8.48614	8.22405	0.741918	-0.109754	0.926746
R.SSNSLVTDS*AAGATAFSCGLK.S	NCU08997T0	11.8912	11.8018	11.7804	11.8663	0.744651	-0.0231592	0.984075
R.S*GSRKPMTGETPETSR.A	NCU00685T1	12.2265	12.6039	12.3002	12.3861	0.745313	-0.0720789	0.951266
R.VQTT*EELTSR.E	NCU07504T0	16.187	15.6963	16.1603	15.9242	0.747242	0.100601	1.07222
R.S*LSTSAGFLQK.M	NCU00432T0	11.9796	12.1882	12.0728	12.1817	0.747704	0.0433795	1.03052
R.T*GSRNFDGNWR.N	NCU01197T0	13.3642	13.9976	13.8905	13.7135	0.748005	0.121093	1.08756
R.T*NSFVGTEEYIAPEVIK.G	NCU01797T0	8.69252	6.89383	8.17846	8.06463	0.750487	0.328369	1.25559
R.VVS*FYEK.L	NCU05220T0	12.9561	12.6683	12.8589	12.8703	0.750696	0.052431	1.03701
R.ASS*PKLDGK.F	NCU02005T0	15.5956	14.8608	15.4474	15.2822	0.751669	0.136526	1.09925
R.AASMAPS*VAPTFSTTDTAVAQIVDIGK.G	NCU07747T0	6.88947	7.18173	7.12736	6.77979	0.752518	-0.0820213	0.944733
R.EVPADYKPPTAVSS*PIQPPVSK.M	NCU00202T0	12.0204	12.5057	12.1284	12.2202	0.753709	-0.088747	0.940339
K.NVETASDPTIVQQGSS*SPELGR.S	NCU01283T0	11.698	11.4887	11.5825	11.6884	0.753909	0.0421095	1.02962
K.RLS*MSSVR.R	NCU03651T0	13.4386	13.2991	13.3738	13.3088	0.754568	-0.0275565	0.981081
K.RKAS*LAELDDSSR.K	NCU03956T0	9.96326	9.61586	9.7331	9.72195	0.755277	-0.062033	0.957913
R.NS*TPEASNVSSLRPPSSR.A	NCU00311T0	13.0504	13.3557	13.1364	13.1616	0.757962	-0.054033	0.96324
K.HLS*LPLFPTTTIGSFPQTSEIR.V	NCU06512T0	10.6451	10.4178	10.571	10.3893	0.758276	-0.0512565	0.965095
K.T*VSSPPPGSAQGEDTADRGES.-	NCU09217T0	10.4708	10.2179	10.3501	10.2423	0.759669	-0.0481479	0.967177
R.S*VSSAFSHK.E	NCU07435T0	12.5991	12.2283	12.565	12.4039	0.759974	0.0706809	1.05021
K.SSTAKS*PPPPTDPEEPPTPSSIGTSIR.R	NCU06638T0	8.26064	7.06756	7.91179	7.8339	0.760287	0.208747	1.15568
R.RPGT*PPGAGMSGDTSSR.S	NCU08331T0	10.3624	10.4928	10.5419	10.1787	0.760532	-0.0673151	0.954413
R.RDS*VAS*RLESSR.D	NCU03312T0	13.1333	12.8956	13.1043	13.0131	0.76127	0.0442575	1.03115
K.NIEYAS*DDDELTRK.I	NCU00366T0	12.8875	12.444	12.7935	12.6958	0.761333	0.0789236	1.05623
R.HLDT*SCPGSPQAASK.R	NCU05210T0	11.5293	11.3644	11.4597	11.3687	0.761509	-0.0327008	0.977589
R.QLAEDSDAEEET*EAER.R	NCU07954T0	16.9604	16.7553	16.891	16.8959	0.761623	0.0356059	1.02499
R.RPS*VAIIKEDPR.S	NCU01468T0	13.2623	13.0255	13.2025	13.1683	0.761778	0.0414953	1.02918
R.STSGLVSSGTVGLPSSPRPGANRFPSLDS*TR.T	NCU04732T0	9.14843	9.66627	9.48794	9.50621	0.76215	0.0897222	1.06417
R.DGSWSYS*GRPGSAGGLMSFVSASR.M	NCU02026T0	8.83784	8.81767	8.74562	8.86725	0.762433	-0.0213206	0.98533
R.VPSPAASPS*PIPQVPQQSGGQR.A	NCU07868T0	10.5756	10.3963	10.508	10.5258	0.763811	0.0309666	1.0217
R.RPGGAT*PTGGPR.V	NCU00243T0	10.9552	10.744	10.9599	10.5949	0.764651	-0.0722082	0.951181
R.RGS*WGL.-	NCU08709T0	12.9553	13.3799	13.0999	13.09	0.764909	-0.072644	0.950894
R.KTS*ALDSTYTR.T	NCU09319T0	13.3113	13.4456	13.4784	13.3436	0.76513	0.0325062	1.02279
R.LRS*PMHRQDGESTAAGDSSR.T	NCU00445T0	10.0065	10.3482	10.1282	10.1099	0.76595	-0.058249	0.960429
K.GLS*VLDAPLPAS*FDSNGISHAAR.Y	NCU05007T0	8.51148	8.99411	8.63244	8.70746	0.766754	-0.082841	0.944197
K.IS*RPFSVPGSPR.D	NCU06687T0	14.5276	13.9239	14.4078	14.2547	0.766955	0.105541	1.0759
R.LST*MMSNPNLR.A	NCU09370T0	14.209	14.6892	14.2686	14.455	0.766982	-0.0872804	0.941296
R.HGGDS*PNPEQVNK.L	NCU07889T0	14.2109	14.1157	14.1618	14.1309	0.767122	-0.0169503	0.98832
K.TTGINT*ILAPR.P	NCU02800T0	13.8854	13.9591	13.9439	13.9261	0.768507	0.0127671	1.00889
R.YAEQQGS*DDEDESMGVSSR.T	NCU05485T0	14.6127	14.9618	14.7166	14.7405	0.769122	-0.058706	0.960125
R.QATTMS*PPKPAVR.R	NCU03905T0	9.66422	9.44668	9.59552	9.42242	0.769887	-0.046482	0.968295
R.PVYS*PYTS*DPVVHGQT*GR.Y	NCU00979T0	9.15649	8.76872	9.03911	9.01575	0.770321	0.0648236	1.04596
R.VAS*APNAQGLFSK.G	NCU01797T0	14.0053	13.8282	13.8213	13.9417	0.773514	-0.0352198	0.975883
R.KS*VTFTDEK.L	NCU04640T0	12.7098	12.4394	12.6646	12.5778	0.774025	0.0465838	1.03282
R.DT*SFDGPASPR.S	NCU07012T0	15.3167	15.3346	15.3352	15.3231	0.774853	0.00353064	1.00245
K.VIAGDDDS*DQEQDGDAKEPK.A	NCU05688T0	9.76004	9.64323	9.57457	9.96032	0.775012	0.0658093	1.04667
R.RNS*AGSIVSIER.S	NCU00199T0	10.3402	10.642	10.4553	10.4282	0.775732	-0.0493092	0.966399
R.AQGAVS*NSPSSGLNHQLR.N	NCU10582T0	12.8323	12.5717	12.6603	12.6594	0.776979	-0.0421614	0.971199
R.IHADGTVS*PTQPFKR.R	NCU05985T0	12.603	12.5329	12.5426	12.6293	0.777577	0.0179928	1.01255
R.VGS*PIIPKPVADKEVSGDVNLSVPNGANGK.S	NCU02010T0	8.58662	8.46501	8.54014	8.55082	0.777904	0.0196634	1.01372
R.AAS*VRPVAEAVR.Y	NCU05265T0	14.1957	14.4355	14.2878	14.266	0.77847	-0.0386706	0.973552
R.IELSQSHS*PGAFSASVR.S	NCU08604T0	11.4722	11.3228	11.41	11.3307	0.778572	-0.0271617	0.981349
K.VVIAARPT*SAQGGRPTSAFK.R	NCU02434T0	11.7563	11.1768	11.5711	11.5475	0.779451	0.0927343	1.06639
R.ANSTPYPLPGNPTTPLAT*SPNTRPLANTSAR.R	NCU00377T0	8.31755	8.54481	8.7105	8.3014	0.779598	0.0747714	1.05319
K.ELPS*SPAATDDVANAK.Q	NCU00423T0	9.14994	9.01457	9.0784	9.13263	0.779944	0.0232622	1.01625
R.KAS*VGGSAIAAALPGFGYSPNR.Q	NCU06688T0	9.11544	8.82441	9.00861	9.02384	0.780774	0.0463022	1.03261
K.RTS*VDAAPSKDAR.K	NCU02720T0	12.6618	12.2038	12.3425	12.3775	0.781405	-0.072753	0.950822
R.T*CS*PRAGAAIIAQIT*RPSSS*K.R	NCU03819T0	12.6876	12.5145	12.5996	12.5451	0.781784	-0.0286932	0.980308
R.VPS*PAASPSPIPQVPQQSGGQR.A	NCU07868T0	13.4035	13.4149	13.3782	13.4692	0.782269	0.0144712	1.01008
R.REES*PQPLDRSPDIER.R	NCU08606T0	9.81283	10.1353	9.95412	9.89052	0.782607	-0.051769	0.964753
K.S*MSTSSIPNISQLGAPYGASDAR.R	NCU05064T0	10.5988	10.9267	10.8547	10.7764	0.783616	0.0528209	1.03729
K.NRGDDDLKSYPS*FSK.S	NCU07489T0	11.976	12.1902	12.0379	12.2146	0.785364	0.0431551	1.03036
R.GGAGNIVDSSKS*PR.I	NCU02773T0	15.538	15.8778	15.6288	15.9271	0.78587	0.0700939	1.04979
K.RT*SVDAAPSK.D	NCU02720T0	12.1922	11.5367	11.9763	11.9558	0.785936	0.101618	1.07298
R.VGGFNRPLS*PSR.-	NCU11634T0	15.1113	14.6696	14.8323	15.11	0.786286	0.0807154	1.05754
R.GAITGNET*ASNYGSFDNTDVR.R	NCU04227T0	9.25955	9.09885	9.27524	8.98111	0.789533	-0.0510228	0.965252
R.FEWNDNAPPLPGVSLAES*PR.I	NCU09322T0	11.1175	11.2997	11.2823	11.1963	0.789584	0.0306691	1.02149
R.FGLGVS*PVPK.G	NCU05007T0	16.0809	16.4814	16.1214	16.3072	0.790585	-0.0668695	0.954707
K.TPS*PTTYQTPVQK.L	NCU00202T0	10.9909	10.8327	10.8311	10.9352	0.790586	-0.0286703	0.980323
R.KSISGGS*PTK.K	NCU03103T0	12.3625	11.9253	12.3368	12.101	0.791266	0.0749809	1.05335
R.GMSMPIPNAQGADVTPRS*PGSK.K	NCU02666T0	9.56464	9.48936	9.31831	9.63706	0.791729	-0.0493144	0.966395
K.AAS*PEPSPAPPAIVALSAEEIR.E	NCU04909T0	11.1042	10.4929	10.8496	10.9327	0.792266	0.0926374	1.06632
R.VAS*PRPPTAMATR.T	NCU01895T0	9.23609	9.33346	9.47312	9.18713	0.792339	0.0453509	1.03193
R.RT*SQDLEMLSK.E	NCU00805T0	15.0209	15.1421	15.0345	15.0888	0.792927	-0.0198855	0.986311
R.S*NSPSRFNGGQGVGNAK.E	NCU09808T0	13.5617	13.4005	13.3785	13.688	0.79319	0.052155	1.03681
K.GMGATSASSDGSGRTT*PAR.A	NCU03438T0	10.8625	11.132	11.0616	11.0146	0.793482	0.0408372	1.02871
R.MGSIT*AFGATSNSPGTAFGNAASNSFGGGR.F	NCU00984T0	8.146	8.70723	8.40845	8.27263	0.79373	-0.0860722	0.942084
R.SQLIGDSS*PIR.Y	NCU02539T0	16.3312	15.8978	16.1645	16.1938	0.79417	0.064596	1.04579
R.LAT*PVLPQQQPSGTPTPIPIER.G	NCU03783T0	10.2103	9.81769	10.1053	10.0408	0.79455	0.0590556	1.04178
R.IQS*TSSGATLSPAVAHAGPVIDITK.A	NCU01845T0	8.7007	8.91797	8.82931	8.7172	0.795709	-0.0360788	0.975302
R.RFS*GSTAASGNQSPNGER.V	NCU07010T0	12.1346	12.2357	12.1846	12.1547	0.796034	-0.0155418	0.989285
R.VQIAAVTSGGY*T*AGVGAR.G	NCU05010T0	12.088	12.2784	12.1409	12.1692	0.797213	-0.0281821	0.980655
R.RKS*TASQDNVAALK.T	NCU02282T0	9.78785	9.48566	9.67487	9.49607	0.797717	-0.0512831	0.965078
R.RAS*QVLALAR.K	NCU05591T0	10.9336	10.7285	10.8036	10.9285	0.798201	0.0349885	1.02455
R.LKPHSRS*QLR.L	NCU04566T0	12.5457	11.9112	12.2309	12.4185	0.798574	0.0962167	1.06897
K.VVTS*PPRR.S	NCU02952T0	13.2755	12.9095	13.1605	13.1312	0.798691	0.0533574	1.03768
R.AAST*SQSTQSTDNSSYAAR.G	NCU07846T0	11.2869	10.7315	11.3187	10.8993	0.801244	0.0998029	1.07163
R.NLS*IDEYNVYDDAK.T	NCU04221T0	12.2549	11.7026	11.9442	11.8529	0.801342	-0.0802373	0.945902
R.DTVEDISAY*DASPR.M	NCU11427T0	15.7392	15.4247	15.5611	15.5116	0.80137	-0.0456302	0.968866
K.LAIPNEGGAVAGPVS*AR.A	NCU07389T0	9.23327	9.1943	9.1889	9.26245	0.801964	0.0118911	1.00828
K.AKEPS*PAPAAVK.R	NCU09609T0	13.9465	13.7986	13.8496	13.946	0.8022	0.0251906	1.01761
K.TFGY*GSESGFKLER.A	NCU01288T0	11.5536	11.1601	11.313	11.2883	0.802267	-0.0562345	0.961771
R.RRS*PS*PVHMHER.I	NCU00627T0	10.9192	11.1097	11.043	10.9222	0.803983	-0.0318814	0.978144
R.TST*PASTAGGGSYSSYK.T	NCU06171T0	9.4754	9.37115	9.50098	9.27575	0.804903	-0.0349085	0.976094
R.TSSPLS*KTDSDAPTPAPAASR.I	NCU08811T0	11.8749	12.6045	12.0173	12.2473	0.80525	-0.1074	0.928259
R.S*ATVSELGPYPQK.S	NCU00340T0	12.9527	12.7508	12.8888	12.8712	0.806214	0.0283006	1.01981
R.TTPAGELEEEDDGTVT*PVGSASFFSPR.N	NCU03115T0	6.34482	7.05387	6.75616	6.84097	0.807189	0.0992216	1.0712
K.KPVS*PPPLGR.K	NCU08945T0	14.0062	13.5928	13.8555	13.858	0.807592	0.0573153	1.04053
K.SIPS*GSEK.Q	NCU00225T0	17.911	17.8374	17.8311	17.891	0.807615	-0.0131553	0.990923
R.SNSTITPIRPS*LVGALEFRSILSSIQK.E	NCU02826T0	8.3543	7.82839	8.17528	8.1531	0.807953	0.0728366	1.05178
K.IGEDVSVISS*SPR.G	NCU05007T0	13.7877	13.5384	13.6086	13.648	0.808815	-0.0347648	0.976191
K.RAES*PSNLK.F	NCU09509T0	13.5625	13.3217	13.4743	13.3342	0.811369	-0.037841	0.974112
R.KMS*ITDAK.A	NCU06179T0	15.4661	15.8963	15.71	15.7702	0.811593	0.0589252	1.04169
R.AASPGS*ADNAPSPSKRPR.L	NCU05791T0	11.7775	12.0386	11.9862	11.9036	0.81311	0.0368463	1.02587
R.RNS*WFSNIASK.L	NCU04329T0	12.0404	12.4213	12.1834	12.3949	0.813987	0.0583182	1.04125
K.ATSLT*SPVLKAPFPK.E	NCU03139T0	10.7222	10.6085	10.623	10.7542	0.814038	0.0232304	1.01623
K.EAVSS*PIEEK.Q	NCU00219T0	12.4801	12.2649	12.3956	12.407	0.814168	0.0288216	1.02018
R.EAAAAAQAGT*PTTSHSHQEINGSPDGN.-	NCU02464T0	9.21375	9.34205	9.212	9.40589	0.814443	0.0310438	1.02175
K.SSVNEPAS*PGGQAR.R	NCU00759T0	13.556	13.7346	13.6475	13.6919	0.815624	0.0244178	1.01707
R.S*VESLGLR.G	NCU08229T0	15.8825	15.1616	15.7817	15.4704	0.815876	0.104018	1.07476
R.MS*TPQPAEAAIGSSSGSGAVAAAWAGWAISSFTNK.L	NCU04279T0	6.20828	6.8675	6.52302	6.73295	0.818888	0.0900914	1.06444
K.ASNDDES*VAEASDAGKPR.R	NCU03897T0	11.2394	10.7833	11.098	11.0435	0.820001	0.0594307	1.04205
R.IPS*DIR.A	NCU06550T0	16.235	15.9671	16.1706	16.1029	0.820081	0.0357409	1.02508
R.QSSNTS*LTDFNTFR.R	NCU03200T0	13.3545	13.1681	13.2912	13.1755	0.82265	-0.0279453	0.980816
R.VGIADTVGCAS*PR.Q	NCU05526T1	13.3776	13.0101	13.3595	13.1373	0.823083	0.054584	1.03856
R.GFS*NSPMEEDDEPQAER.V	NCU07414T0	10.3669	10.2324	10.3889	10.258	0.823495	0.0238097	1.01664
R.ASRGS*PPPPET*PIVEPGVVPGGGIEAR.Y	NCU02794T0	8.71483	8.95349	8.97431	8.77205	0.826285	0.0390202	1.02742
K.HVEIEIPIPT*STTK.A	NCU07551T0	9.8731	9.57976	9.77166	9.75362	0.828349	0.0362092	1.02542
R.DSST*APDLISDEAMAAAAEANR.I	NCU09488T0	8.78954	8.57044	8.80122	8.62732	0.829231	0.0342812	1.02405
R.SGAS*SAVPREESAAFAYQLEEVDR.A	NCU00541T1	6.01369	6.77527	6.43781	6.53916	0.829491	0.0940089	1.06733
K.EAPS*PEPEKEVK.M	NCU03203T0	14.2051	14.3455	14.1532	14.3404	0.83021	-0.0285088	0.980433
K.AAS*PKKAAAAK.K	NCU04047T0	13.195	14.189	13.5369	13.6045	0.830313	-0.121293	0.919363
R.RHS*LALADAKK.A	NCU01197T0	14.9728	15.2827	15.0164	15.1566	0.830791	-0.0412984	0.97178
R.YEDEKQAYNS*.-	NCU09995T0	12.8759	13.2563	13.0713	13.1555	0.831056	0.0472256	1.03328
K.FVTQSPLRPLPPGLAADLAAT*SK.E	NCU09879T0	9.72132	9.13033	9.39389	9.31359	0.831512	-0.0720876	0.95126
K.TAS*PKS*PTTAAK.R	NCU04826T0	11.9417	11.6367	11.768	11.8894	0.832057	0.0395378	1.02778
R.TAS*QTPTPSTSSGGAPASR.G	NCU03200T0	10.1296	9.98008	10.1858	9.98428	0.83222	0.0302023	1.02116
R.MKS*LKGGR.R	NCU00687T0	12.8032	13.0192	12.8535	12.9151	0.833118	-0.0268866	0.981536
R.RNS*GISLLTSSK.S	NCU01895T0	13.1542	13.3445	13.1395	13.2997	0.833225	-0.0297485	0.979591
K.VIAASISHS*LGK.T	NCU00068T0	14.3601	13.9084	14.2574	14.1227	0.83489	0.0557924	1.03943
R.RES*VLPALR.G	NCU07246T0	11.7424	11.9276	11.7882	11.8364	0.834896	-0.0226544	0.98442
K.DADAFMES*DDEVAAPK.V	NCU07831T0	11.1305	11.806	11.2982	11.8436	0.835082	0.102645	1.07374
R.T*LSPGSGMSEEERR.K	NCU00541T1	13.6947	13.892	13.7832	13.7565	0.835198	-0.0235229	0.983827
K.YVTSNS*PTSPTTVQQHAQQPQPSQPR.N	NCU02540T0	11.8788	11.3278	11.8217	11.5318	0.835418	0.0734597	1.05224
K.STGGAGSTRPS*SAGGPEK.L	NCU01551T0	12.4248	11.4437	12.0672	12.0321	0.836025	0.115383	1.08326
R.RNT*DLRDSIADEPAEETLPTR.S	NCU09657T0	7.04635	6.65912	7.20926	6.65464	0.836613	0.0792135	1.05644
K.SASTTARPS*TPSR.L	NCU09730T0	14.0636	13.781	13.9875	13.9248	0.836742	0.0338655	1.02375
R.LPSRKS*S*GTMIVPR.D	NCU00805T0	5.3114	6.34066	5.78148	5.62819	0.837484	-0.121194	0.919427
K.QQAKPADAAPAT*T*K.K	NCU05259T0	9.5272	9.70163	9.68765	9.58699	0.841196	0.0229048	1.016
[truncated: 205 more rows]

## Sheet: raw-iTRAQ-exp2
Row_ID	ProteinID	1NM-PP1sample5	1NM-PP1sample5	DMSOonly-sample7	DMSOonly-sample8	t test	log 2 ratio	ratio	# phosphorylation sites
257 peptides were differentially expressed in the iTRAQ experiment 2 (i.e. between the +1NMPP1 and +DMSO samples in both of these two biological repeats) and passed the t-test at p<0.05
t-test score p<0.05
R.ATTT*ATPPHNDSADDLFADLTGTVDQTTIR.F	NCU02394T0	8.46055	8.46074	8.63059	8.62986	5.01574e-06	0.169582	1.12473	1
K.T*QHKQPDS*DSDDEPIAK.K	NCU09118T0	9.37173	9.36928	10.2059	10.1918	7.38891e-05	0.828339	1.77564	2
R.NNAPGEGTTS*PGPR.N	NCU03253T0	12.0251	12.0283	12.4127	12.3968	0.000458631	0.378025	1.29956	1
R.SLS*DAGIKPVEFGPR.A	NCU04807T0	10.486	10.5441	11.514	11.503	0.000884603	0.993395	1.99086	1
R.KRGEEVFS*DEDDF.-	NCU07922T0	19.1365	19.1521	18.8264	18.8137	0.000960703	-0.324218	0.798731	1
R.AAADT*EDEEDMGDEGDMLNWPHLGR.Y	NCU00657T0	9.59648	9.57928	9.28267	9.29019	0.000967965	-0.301452	0.811436	1
R.APPPPPPAAPPRT*PTTDTFHQR.Q	NCU07012T0	11.3424	11.361	11.7112	11.7285	0.00119281	0.368156	1.2907	1
R.ARQS*PIKR.E	NCU04232T0	9.97902	9.95543	9.63766	9.64762	0.00155312	-0.324583	0.798529	1
R.VIQS*APLGQSFPGR.Q	NCU00420T0	12.4246	12.3676	13.6968	13.6077	0.00176887	1.25616	2.38859	1
R.TAS*T*PGLSAR.M	NCU09068T0	12.8069	12.8669	14.1459	14.0558	0.00182921	1.26389	2.40143	2
K.KGFS*LR.E	NCU02010T0	13.4579	13.5329	12.687	12.6907	0.00215987	-0.806524	0.571758	1
R.RMT*MSSPEGFKDENVFR.L	NCU00575T0	11.0749	10.9436	12.3692	12.3845	0.00232726	1.36763	2.58045	1
R.EEPKGEERS*PAPNPGSPWQAR.I	NCU05219T0	9.23095	9.26584	9.59068	9.58059	0.00288704	0.337239	1.26334	1
K.AASAQTAET*TTSHK.Q	NCU08423T0	10.3885	10.4063	11.3152	11.2214	0.00299177	0.870889	1.82879	1
R.GGSAAPPPLKEGEDS*LQIMVPDR.T	NCU09352T0	7.79798	7.72603	8.36619	8.37899	0.00356159	0.610584	1.52688	1
R.SNLS*FDVER.G	NCU09595T0	12.8841	12.9196	13.1983	13.197	0.00358276	0.295788	1.22756	1
R.GT*TAELLGAVPVNTELFK.M	NCU06644T0	9.54352	9.60757	10.0923	10.096	0.00380409	0.518607	1.43257	1
R.SSS*VAGSRPGLSGSR.R	NCU08859T0	14.277	14.2256	13.8103	13.8259	0.00381033	-0.433182	0.740626	1
R.KFS*INR.N	NCU03500T0	15.8317	15.707	16.7716	16.7689	0.00385601	1.00092	2.00128	1
R.AAS*EGHLEDAPENDRR.S	NCU04389T0	11.6011	11.5727	11.8973	11.873	0.00390977	0.298246	1.22965	1
R.KSS*NPPPFRPR.T	NCU06762T0	10.8476	10.8546	10.6075	10.6359	0.00403615	-0.229432	0.852971	1
R.SNSQSYFTHKPT*GTPLAS*PR.I	NCU05364T0	9.30291	9.38435	10.1976	10.2783	0.00408286	0.894308	1.85872	2
R.TSTNT*PPPPAADTGASTR.K	NCU02899T0	11.9922	11.9774	11.7273	11.7549	0.00410582	-0.24366	0.8446	1
R.LSSVT*FPGGVAEALQEASGGTLPLKPTR.E	NCU04924T0	9.38087	9.46301	11.3427	11.1197	0.0042855	1.80925	3.50461	1
R.KS*LTPAPR.E	NCU09609T0	11.7111	11.8101	12.9849	12.864	0.00447613	1.16384	2.24054	1
R.ALS*TTQPSQSEEK.Q	NCU03200T0	12.9388	12.9819	13.3095	13.2928	0.00457448	0.340797	1.26646	1
R.TVS*NHQASPSVGGAR.S	NCU00579T0	13.6604	13.6299	13.427	13.4234	0.004858	-0.219959	0.85859	1
R.QT*TAPGFTTK.L	NCU08377T0	13.585	13.7451	14.8984	14.8443	0.00487268	1.20632	2.30748	1
R.GILSAS*PPATTSDEDPSAQLQMEMR.Q	NCU06623T0	7.13187	7.1379	6.95582	6.92921	0.00499227	-0.192366	0.875169	1
R.LNS*ADYGYTR.S	NCU00687T0	17.4364	17.3758	16.4049	16.2655	0.00499906	-1.07085	0.476037	1
R.AGT*PSLPLDKDEREEFLR.R	NCU09730T0	10.3871	10.3967	10.5401	10.5218	0.0054545	0.139083	1.10121	1
K.LSAAS*TATPSAVASATASPTLEPK.S	NCU06698T0	10.2988	10.2884	10.1812	10.1665	0.00563298	-0.119761	0.92034	1
R.RLS*RNS*FGASLPIPR.S	NCU04924T0	11.5	11.7579	13.3214	13.3284	0.00573351	1.69596	3.23992	2
R.SLNDLDGGIGGFGFTGQHNPIAYNSPYSQSIPSTAPGS*PR.I	NCU01728T1	6.2984	6.23697	7.28161	7.14935	0.00586656	0.947792	1.92892	1
R.SPHDREPS*PK.R	NCU08229T0	9.03157	9.07137	8.76858	8.74541	0.00605901	-0.294467	0.815373	1
R.SIT*AQTSLSSSR.A	NCU00074T0	13.7947	13.7657	13.2531	13.3291	0.00684416	-0.489085	0.712477	1
R.AAPLT*SSPSGAAR.G	NCU03830T0	16.6614	16.7178	16.3332	16.3085	0.00689613	-0.368772	0.774441	1
R.NS*FGASLPIPR.S	NCU04924T0	12.9867	13.2983	15.1364	15.0399	0.00695269	1.94564	3.85209	1
R.ADMSGEQYKKDDGPY*TPGLSASR.V	NCU06315T1	8.89627	8.87725	9.43752	9.35416	0.00697824	0.509085	1.42315	1
R.QGTPTPGS*PSTQR.V	NCU09063T0	12.5443	12.53	11.8172	11.6854	0.00704688	-0.785861	0.580006	1
R.AGGNS*S*DDEETGAETGAGTARPTR.F	NCU01100T0	10.567	10.5876	10.4554	10.4515	0.00705535	-0.123812	0.917759	2
R.GLFSVGSGGS*SSPSR.S	NCU04335T0	14.3739	14.2554	13.5977	13.6176	0.00714402	-0.707012	0.612588	1
R.TQT*EATSDSYPGTADASPFDSPLER.S	NCU02209T0	7.58556	7.55272	8.84552	8.64784	0.00716256	1.17754	2.26191	1
R.MTMS*SPEGFKDENVFR.L	NCU00575T0	11.659	11.4599	13.0396	12.9041	0.00719045	1.41238	2.66177	1
R.SKS*PEALTHATR.A	NCU06484T0	12.8143	12.8047	12.2872	12.1897	0.007283	-0.571061	0.673122	1
R.SGRRT*PDYFGSTAR.Y	NCU03253T0	13.7556	13.723	13.3396	13.3951	0.00741121	-0.371903	0.772763	1
R.LIRYPS*AENLESSFFAQQAADDDDEESEKR.S	NCU05937T0	8.04571	8.09201	7.77676	7.74909	0.0076819	-0.305932	0.808919	1
K.VEVSEPLS*GSESAGATSGGEK.N	NCU01146T0	11.2247	11.2146	11.3819	11.3573	0.0077251	0.149977	1.10955	1
R.SPASSAPS*SPSQSRR.S	NCU08779T1	11.0935	11.0013	10.5302	10.5227	0.00779172	-0.520925	0.696925	1
R.T*LSNLAHKG.-	NCU04249T0	14.2694	14.2949	13.8756	13.9373	0.00779459	-0.375714	0.770724	1
R.QSS*DSGRPMAIPMRS*R.Q	NCU03200T0	11.1832	11.231	11.6551	11.5972	0.0079436	0.419044	1.33704	2
R.KGS*MSFK.G	NCU08330T0	17.068	16.8447	18.3402	18.4786	0.00807543	1.45303	2.73783	1
R.STS*ISDVERPK.M	NCU08695T0	14.7349	14.7973	15.1019	15.1064	0.00844917	0.338063	1.26406	1
K.RPAS*PTPIDR.C	NCU08159T0	12.5082	12.4915	12.2496	12.2892	0.00861527	-0.230434	0.852379	1
R.QSLFKS*PAK.S	NCU11841T0	15.2178	15.2155	15.1701	15.1607	0.00889511	-0.0512312	0.965112	1
R.RRS*PS*PVHMHER.I	NCU00627T0	10.4746	10.5807	11.1504	11.1072	0.00894758	0.601189	1.51697	2
R.EIAQPT*GDKT*AAQFSVSPSTFQSPISSSSFMASALAHR.S	NCU01439T0	8.48454	8.43499	8.10003	8.04501	0.0090183	-0.387245	0.764588	2
R.GVSY*LRLRPDR.V	NCU09545T0	13.2573	13.2148	12.9613	12.9883	0.00918243	-0.2612	0.834394	1
R.TTDGRS*PTAIGRPHDQR.S	NCU11372T1	10.3371	10.4278	10.8499	10.8362	0.00975041	0.460612	1.37613	1
R.KAS*GVPAAHPLSR.V	NCU00427T0	10.9446	11.0674	10.394	10.3547	0.0102596	-0.631587	0.645466	1
R.APSNIS*APMTFGSFPGDNDR.H	NCU07868T0	9.47021	9.43095	9.26054	9.24943	0.010708	-0.195593	0.873214	1
R.AGTLS*RISR.F	NCU09068T0	15.0896	15.0311	14.5353	14.6188	0.0109453	-0.483297	0.715341	1
R.AKVS*PVADQASAK.N	NCU08423T0	13.5517	13.5887	14.5607	14.3734	0.0111429	0.896864	1.86201	1
R.HEVPRS*PDDAKVVDLFK.F	NCU11925T0	10.5278	10.3963	11.0907	11.1398	0.0113496	0.653203	1.57266	1
R.S*ASVGESNSFGK.A	NCU05199T0	14.0873	14.0711	13.6121	13.7027	0.0116807	-0.421807	0.746489	1
R.SAVIT*EGDGSSPNELR.H	NCU03263T0	13.9398	13.9112	14.1819	14.1393	0.0116997	0.23511	1.177	1
R.T*MTDTEHAQMQQK.L	NCU06249T0	11.7205	11.7503	12.2321	12.3517	0.0120472	0.55647	1.47067	1
R.STS*QDLVTVSTNLK.N	NCU04795T0	11.0958	11.0447	11.3288	11.3073	0.0122877	0.247853	1.18744	1
K.SLIGDSDGGRS*ASAR.T	NCU07868T0	15.4044	15.3686	15.2187	15.2012	0.0125148	-0.176582	0.884797	1
R.RPEYDS*DDELPGGVR.N	NCU03315T0	10.9117	10.9189	10.9818	10.9701	0.0125589	0.0606426	1.04293	1
K.VVT*RETSTTTKDTDGR.K	NCU03488T0	12.9001	12.8292	12.1445	11.9763	0.0126275	-0.804219	0.572672	1
R.GTT*AELLGAVPVNTELFK.M	NCU06644T0	8.27282	8.32906	9.26901	9.50997	0.0126722	1.08855	2.1266	1
R.ASRGS*PPPPETPIVEPGVVPGGGIEAR.Y	NCU02794T0	8.96765	8.90159	8.40297	8.4934	0.0129916	-0.486441	0.713784	1
R.SS*YSEMSPLMSR.N	NCU04158T0	13.2651	13.3018	13.0738	13.0342	0.0135801	-0.229402	0.852988	1
K.VEPQEKPKT*PK.G	NCU06048T0	11.764	11.8103	11.5846	11.5648	0.0137619	-0.212433	0.863081	1
K.S*VAPIPDMGLDLTASPVAK.H	NCU07875T0	9.81874	9.7218	9.34307	9.29718	0.0138969	-0.450146	0.731969	1
R.TESSLPGHLRPS*VINVPVTPGISR.E	NCU05041T0	8.26924	8.03716	9.31136	9.49903	0.0139117	1.252	2.38171	1
K.EGPNIIPVS*PR.L	NCU04145T0	12.7901	12.8282	13.1749	13.105	0.014202	0.330787	1.2577	1
R.DSGRGGS*AAPPPLKEGEDSLQIMVPDR.T	NCU09352T0	8.93417	9.09035	9.82483	9.72602	0.0143448	0.763167	1.69721	1
R.ES*DVTPNRAPR.R	NCU04232T0	12.394	12.3715	12.0698	12.1344	0.0144946	-0.280647	0.823222	1
R.VVT*ASIQRPNLSGR.L	NCU00074T0	13.999	14.1982	13.2292	13.2848	0.0147713	-0.841586	0.55803	1
R.HGGS*GS*GGPGS*K.N	NCU07922T0	10.3324	10.3155	9.89665	9.98934	0.0149498	-0.380929	0.767943	3
R.ELS*PERGDAVDYFGPVEEVGSPRPR.S	NCU00939T0	8.68058	8.62831	8.34279	8.39116	0.0149989	-0.287476	0.819334	1
K.RTS*LFGNLSFGKK.K	NCU00935T0	11.005	11.1268	11.8356	11.7092	0.0150812	0.706501	1.63184	1
K.SAAPSAATT*PKQSR.A	NCU02952T0	12.722	12.7337	12.045	12.1955	0.0150814	-0.607575	0.656299	1
R.S*TAS*PVPMFKPGR.G	NCU02078T0	12.927	13.0821	14.131	13.9273	0.0152475	1.0246	2.0344	2
R.SPT*PEGEDKGSTLETR.E	NCU11222T0	12.8193	13.0478	11.761	11.9123	0.0152494	-1.09687	0.467528	1
R.RAHS*EAPPHIDFDDEAR.Y	NCU00627T0	12.9004	12.8976	13.4238	13.3067	0.0154009	0.466233	1.3815	1
R.MT*MSSPEGFKDENVFR.L	NCU00575T0	9.83731	9.57758	10.8065	10.732	0.0158096	1.0618	2.08754	1
R.TTAHFS*PDPDTAIGQFGCLICRPEYR.G	NCU07126T0	8.86497	8.83127	8.98122	8.97863	0.016049	0.131806	1.09566	1
R.ALS*PAPSAAQLQR.S	NCU03783T0	15.4077	15.4471	15.2769	15.2747	0.0165443	-0.151576	0.900267	1
K.SVEAPQPSAALQSLRS*AR.L	NCU07868T0	6.49071	6.69818	8.63376	8.20496	0.0166106	1.82491	3.54285	1
R.TST*PVSTPK.Q	NCU07878T0	13.0868	13.1893	13.5834	13.5401	0.0167976	0.423737	1.3414	1
R.HLEFT*PLATR.V	NCU02965T0	13.0934	13.1217	12.901	12.8464	0.0168736	-0.233884	0.850343	1
R.SHS*YSLPGSGR.S	NCU08377T0	13.0982	13.0855	12.9856	12.9564	0.0169433	-0.120833	0.919657	1
K.AWDKVEDNEDS*GDEGWMSHK.L	NCU08514T0	9.81798	9.95235	10.4008	10.3886	0.0170852	0.509517	1.42357	1
R.KVADDAFDMEDS*E.-	NCU06338T0	12.9949	12.8081	13.726	13.6363	0.0172023	0.779653	1.71672	1
R.RRLS*LPAIK.A	NCU02666T0	12.334	12.2069	11.6758	11.5557	0.0173727	-0.654676	0.635218	1
R.RKS*S*GLGQALR.V	NCU00008T0	13.1164	13.0205	12.6598	12.702	0.0177685	-0.387593	0.764404	2
R.QAVGPAGS*PVVR.A	NCU05265T0	16.5115	16.5045	16.1999	16.2733	0.0179839	-0.271367	0.828534	1
K.RVPS*MISAPK.M	NCU04795T0	11.9538	11.8571	12.2774	12.3282	0.0183668	0.397351	1.31709	1
R.NKS*YITR.T	NCU07690T0	12.921	13.1096	13.7197	13.7991	0.0183845	0.744072	1.6749	1
K.SASTTARPST*PSR.L	NCU09730T0	12.6722	12.7306	12.3586	12.4216	0.0185455	-0.311279	0.805927	1
R.RLS*RNSFGASLPIPR.S	NCU04924T0	11.2448	11.1657	12.1138	12.3943	0.018759	1.04886	2.0689	1
K.QFNPLIHEFRPGATPFAPAFSPAGPSQASS*PR.V	NCU05400T0	11.1868	11.1359	10.9479	10.9716	0.0188529	-0.201573	0.869602	1
R.SGPLS*PAMLSGPTTSDYFGDHIR.G	NCU01345T0	7.53543	7.42268	7.90274	7.95913	0.0189084	0.451878	1.36782	1
R.AIRS*PLRDR.G	NCU01527T0	14.7701	14.8203	14.6169	14.6094	0.0189155	-0.182032	0.881461	1
R.SLSLS*RPSQR.T	NCU02750T0	14.4026	14.3282	14.027	13.9502	0.0195275	-0.376774	0.770158	1
K.LMDVMATPFLAVDSGPQDHLPS*PAR.Q	NCU06249T0	7.6497	7.87381	8.59096	8.54248	0.0196871	0.804965	1.7471	1
R.RTS*QSGGSSSERPPVGSR.K	NCU00003T0	9.8615	9.89821	9.67057	9.71094	0.0201888	-0.189104	0.87715	1
R.VRKPS*FSTAR.D	NCU02254T0	10.615	10.626	10.0423	10.1882	0.020314	-0.50525	0.704538	1
R.S*LSTSAGFLQK.M	NCU00432T0	11.4026	11.3563	11.5503	11.5382	0.0204149	0.164807	1.12102	1
R.SAETS*PVRPALGHTR.S	NCU00219T0	14.3638	14.3726	13.9861	14.0828	0.020517	-0.333766	0.793463	1
R.IPGPGHGQFPMPAS*PAFGPVPTSAADFAAR.D	NCU06868T0	8.56049	8.56069	8.44058	8.39916	0.0209817	-0.140728	0.907062	1
K.HFDVDPAS*LSPES*IHHTQ.-	NCU03593T0	12.0724	12.1295	11.9084	11.9053	0.0209949	-0.19413	0.8741	2
R.AAPFS*TAPGARSKSQTR.S	NCU02394T0	11.1186	11.1696	11.3138	11.3173	0.0215271	0.171453	1.12619	1
R.DTPAAGFS*PRPQGLKS*PS*AGPGAPFAPYAAK.R	NCU09435T0	9.33026	9.40734	8.79782	8.92805	0.0216483	-0.505862	0.704239	3
R.NHEQHARES*PQLRPR.S	NCU01274T0	10.4143	10.4512	10.2821	10.2473	0.0220608	-0.168038	0.890052	1
R.AKS*ETTMSAAELKR.D	NCU09048T0	13.357	13.2861	13.558	13.5548	0.0221072	0.234843	1.17678	1
R.EMQS*PPPSATGSK.F	NCU02644T0	12.7007	12.7122	12.5679	12.5201	0.022149	-0.162446	0.893509	1
R.RVS*ATPSGSGSGAK.W	NCU09208T0	12.7309	12.68	12.4894	12.4365	0.0221727	-0.242478	0.845292	1
R.RAS*QS*PGNPYSPSMR.G	NCU09079T0	11.3381	11.3849	11.1973	11.1698	0.0225135	-0.177938	0.883966	2
R.LSRNS*FGASLPIPR.S	NCU04924T0	10.777	10.6634	11.4074	11.622	0.0225581	0.794534	1.73452	1
R.S*GSFGPESNPTSADTR.Y	NCU06419T0	14.1188	14.2369	14.5699	14.6231	0.0231141	0.418662	1.33669	1
R.YRETS*PVSFGMTAR.D	NCU06409T0	12.0288	11.5939	10.0737	10.3198	0.023116	-1.61462	0.326551	1
K.TAAS*NETTSREAT*PR.A	NCU06247T0	7.75539	8.02475	9.37517	9.06293	0.0232344	1.32898	2.51225	2
R.SKEGPNIIPVS*PR.L	NCU04145T0	11.6652	11.7463	11.9643	11.9854	0.0234185	0.269019	1.20499	1
R.SAS*PLAQEVLAR.D	NCU07720T0	11.897	11.9296	11.5321	11.6307	0.0235987	-0.331904	0.794487	1
R.SNT*PLPGRPK.G	NCU04363T0	12.241	12.6546	13.892	13.7558	0.0241352	1.37609	2.59563	1
R.TGPPNPS*PVVAQK.S	NCU00124T0	12.2011	12.2513	12.0636	12.0398	0.0244324	-0.174489	0.886082	1
R.KS*SLPFAFGK.K	NCU00935T0	15.0192	14.6653	13.704	13.7536	0.0248004	-1.11344	0.46219	1
R.TPSSTATPDS*PRQGS*R.R	NCU07868T0	9.53841	9.67732	9.11351	9.17168	0.0252052	-0.46527	0.724335	2
R.LIS*HSPGPHPAR.A	NCU01487T0	13.8107	13.8431	14.1523	14.0666	0.025347	0.28257	1.21636	1
R.EATREET*EEPLQQQHIVTLR.V	NCU00421T0	9.307	9.15737	9.68809	9.70201	0.0253532	0.462865	1.37828	1
R.S*ILDFKNPK.A	NCU00824T0	13.6255	13.6854	13.3289	13.2197	0.0256696	-0.381151	0.767825	1
K.EALEIADAS*ALLLHPNQFSITNPASPGGTHGKR.A	NCU01599T0	8.48722	8.39466	8.02741	8.10755	0.0258335	-0.373463	0.771927	1
K.GQIVTTES*DDDTSS.-	NCU08824T0	12.7983	12.9436	13.4224	13.3373	0.0262978	0.50889	1.42295	1
R.SLS*ATPAQSASK.T	NCU11326T0	12.5928	12.7123	13.0672	13.0183	0.0263277	0.390152	1.31053	1
R.AKGS*LGFSPR.N	NCU00021T0	12.9602	12.7776	11.8647	12.0978	0.0267208	-0.887592	0.540516	1
R.RDS*STAPDLISDEAMAAAAEANR.I	NCU09488T0	9.48086	9.47439	9.29925	9.34995	0.0267772	-0.153022	0.899364	1
R.RGS*APSATAATITTSSDPR.S	NCU11850T0	11.3136	11.4206	11.8032	11.7247	0.0268337	0.396879	1.31666	1
R.KFS*LDGDEVAR.I	NCU07577T0	13.3857	13.3082	12.7945	12.9366	0.0271177	-0.481406	0.716279	1
R.S*GSITENIIETR.G	NCU04814T0	13.8483	13.7903	13.9926	13.991	0.027133	0.17246	1.12698	1
R.Y*DFRSPGAVNLR.E	NCU09212T0	11.4081	11.7269	13.8569	13.2642	0.027341	1.99304	3.98076	1
R.QPS*AAPS*QAHREK.Q	NCU05194T0	9.28911	9.20098	9.53766	9.50627	0.0273691	0.276922	1.21161	2
R.ANS*LFSGLSSYFEK.A	NCU05488T0	11.1001	11.1311	10.6842	10.8057	0.0274591	-0.370597	0.773462	1
K.SSSGSTS*PTTLER.S	NCU00074T0	9.541	9.4384	9.15343	9.1884	0.027706	-0.318785	0.801745	1
R.DAGS*GSLPRTPTDLVPPGPALK.L	NCU07400T0	10.7094	10.5875	11.4198	11.2255	0.0277273	0.674155	1.59566	1
R.ASS*PVRLGDVK.L	NCU02696T0	13.8249	14.1101	14.7957	14.8652	0.0277316	0.862947	1.81875	1
R.KLT*SPFSWLSR.S	NCU08499T0	11.4785	11.6596	12.148	12.0959	0.0278167	0.552898	1.46703	1
R.RLS*LPAIK.A	NCU02666T0	12.7831	12.5022	11.785	11.8355	0.028153	-0.832388	0.561599	1
R.VLWLPPFGEETTSPVAATPIRPS*TSSR.A	NCU08956T0	10.9545	10.8689	10.6586	10.6194	0.0285532	-0.272709	0.827764	1
K.GTPHPKDT*DDEDE.-	NCU09903T0	15.4614	15.4328	15.1413	15.2277	0.0287571	-0.262534	0.833622	1
K.SEVDS*DAEEEFNEVVEGIK.Q	NCU04022T0	8.60657	8.58023	9.13461	8.97648	0.0287876	0.462146	1.37759	1
R.KS*FGTEGAER.F	NCU07685T0	15.4987	15.7007	16.703	16.4315	0.0292436	0.967505	1.95546	1
R.AQETTVQS*PVTTSRR.E	NCU00349T0	12.8869	12.8562	12.5721	12.6566	0.0292462	-0.257153	0.836737	1
R.RAGS*VDEQEETEKTS.-	NCU02737T0	11.3734	11.4376	11.0771	11.1555	0.0293434	-0.289206	0.818352	1
R.GKS*ALNAAQR.S	NCU01422T0	12.7167	12.8229	13.235	13.1354	0.0293877	0.415385	1.33365	1
R.S*LSATPAQSASK.T	NCU11326T0	15.077	15.4225	16.727	16.4165	0.0295095	1.32197	2.50007	1
K.AGS*INKPAAR.Y	NCU06210T0	14.8195	14.72	14.4133	14.472	0.0298084	-0.327099	0.797138	1
R.RS*SLSDLK.S	NCU06579T0	12.0868	12.1298	11.9841	11.9881	0.0298591	-0.122257	0.918749	1
R.GYSPMAAY*TVIEGS*PTYKQR.R	NCU00340T0	10.4675	10.4023	10.2535	10.2375	0.0300067	-0.1894	0.87697	2
K.LEVPHS*PR.V	NCU06247T0	12.6652	12.8475	13.4281	13.3094	0.0301405	0.612416	1.52882	1
K.SVEAPQPS*AALQSLR.S	NCU07868T0	10.977	11.049	12.045	11.7406	0.0301812	0.87979	1.84011	1
R.ITFDDS*EQEEFVTPR.E	NCU07551T0	10.4216	10.2482	10.861	10.8134	0.0305777	0.502295	1.41646	1
R.LKPHS*RSQLR.L	NCU04566T0	11.6549	11.5145	11.9839	11.9721	0.0306265	0.393293	1.31339	1
R.APS*FDESPDRLLQMLR.E	NCU02830T0	11.1066	11.3213	12.0269	11.8724	0.0308414	0.735642	1.66514	1
R.HASS*S*PPPQQVVSGTSQSQAGR.S	NCU09388T0	9.75167	9.80477	10.0862	10.0052	0.0312123	0.267494	1.20371	2
R.SGVATHQGAFEDS*DDEDSDAR.K	NCU06468T0	11.9702	11.8451	11.5571	11.5676	0.0315116	-0.345308	0.78714	1
R.IITELPPPT*QLDLDWSPVLTK.N	NCU03571T0	7.77984	7.76055	7.83131	7.82345	0.0316173	0.0571841	1.04043	1
R.EGS*VPNSPAPSAALPVGRPK.L	NCU00457T0	9.45312	9.50883	9.05219	9.17417	0.0316646	-0.367797	0.774965	1
R.IYS*PPPVS*SSPQLHNDTTPR.L	NCU02794T0	11.473	11.4702	11.1667	11.0307	0.0317151	-0.372913	0.772222	2
R.HGST*DREVLLPGGGLNWR.E	NCU11476T0	9.93223	9.85444	10.1072	10.1048	0.0318819	0.212679	1.15884	1
R.EGPQS*PLLTPSPGPLTR.S	NCU08228T0	7.34386	7.42136	7.10957	7.15819	0.0321959	-0.248732	0.841636	1
R.RAS*SAAAAFR.N	NCU02809T0	11.8737	11.9019	11.728	11.7705	0.0323256	-0.13852	0.908451	1
R.ETS*PVSFGMTAR.D	NCU06409T0	14.0935	13.7866	12.055	12.5747	0.0327917	-1.62524	0.324156	1
R.THS*VDPHRREPAAER.G	NCU01294T0	8.90814	8.76531	8.43325	8.46705	0.034204	-0.386577	0.764942	1
R.T*VSEAPEAGSTASTDSK.A	NCU00457T0	13.3558	13.9576	15.3853	15.2139	0.034407	1.64288	3.12289	1
R.RIS*LFQYEAFSLPASR.T	NCU04335T0	9.87355	9.98108	9.64913	9.61687	0.0345036	-0.29432	0.815457	1
R.RSSS*VAGSRPGLSGSR.R	NCU08859T0	12.1989	12.0968	11.7874	11.6623	0.0345534	-0.422947	0.7459	1
R.KSS*TTRSPLTPK.A	NCU02724T0	13.4103	13.3984	12.9231	13.0771	0.0346281	-0.404243	0.755633	1
K.SSAGIWGTPAPS*TPTSGSRPTTGGNHGLDDLLG.-	NCU00725T0	6.27674	6.49382	7.21519	7.03411	0.0346566	0.739376	1.66945	1
R.ASDAPS*LKR.G	NCU00528T0	12.5269	12.6589	12.179	12.2426	0.0348596	-0.382067	0.767337	1
K.RTS*LFGNLSFGK.K	NCU00935T0	13.2124	13.4056	13.9847	13.8529	0.0348608	0.609847	1.5261	1
R.HGQEEAIDAAT*ESQ.-	NCU00364T0	11.9203	11.9144	11.5712	11.6825	0.0348832	-0.290518	0.817608	1
R.TGS*PTSTSPNDPTSAGAIR.S	NCU06199T0	12.4638	12.4503	12.1386	12.2404	0.0348854	-0.267599	0.830701	1
R.SPDAHADLYMHNLS*ASPSLKER.R	NCU04924T0	8.88181	9.19594	10.4211	10.0771	0.0350949	1.21022	2.31373	1
R.IQDPQMT*GY*VSTR.Y	NCU07024T0	12.1726	12.6912	14.6374	14.0999	0.0352296	1.93676	3.82846	2
K.MLDNKDEVLTTMAGSFGY*AAPEVMLK.Q	NCU09123T0	8.42214	8.04243	7.26519	7.22957	0.0355011	-0.984906	0.505259	1
K.NT*DMDVDSDDDEPLGK.I	NCU09118T0	12.4506	12.9627	14.0443	14.0001	0.036104	1.31558	2.48902	1
R.AGT*VPSRFPAGAGVNSMLNIPALSAK.T	NCU06199T0	9.59191	9.50589	9.19426	9.2807	0.0362625	-0.311419	0.805849	1
R.ASYADPGSGRSS*PGPLAVPSRPVTPTLR.D	NCU08132T0	9.78693	9.48131	8.51124	8.75667	0.0363185	-1.00016	0.499943	1
R.SIIGS*PSR.I	NCU01702T0	17.3826	17.2794	17.074	17.0539	0.0366676	-0.267065	0.831008	1
R.S*TSISDVERPK.M	NCU08695T0	15.2599	15.4446	15.9218	15.8296	0.0367259	0.523491	1.43743	1
R.TSS*PDRQPPTGPSSSR.Q	NCU07002T0	10.6342	10.9199	11.6464	11.5097	0.0369277	0.800942	1.74224	1
R.S*APLAPPSPK.Q	NCU06893T0	12.0628	12.0594	11.8464	11.7406	0.0370026	-0.26761	0.830695	1
R.ANS*TIMQLNK.I	NCU02505T0	15.5254	15.2021	16.2256	16.1591	0.0374534	0.828581	1.77594	1
K.AEEDLS*PIDGALK.A	NCU06644T0	11.2567	11.2383	11.1576	11.1824	0.0374643	-0.0775175	0.947687	1
R.HLT*GPAQLTQTR.T	NCU09469T0	11.6425	11.4931	11.1961	11.1399	0.0376255	-0.39981	0.757958	1
K.EAAAKPLHSPS*LSASR.F	NCU06202T0	12.035	12.0291	12.3445	12.2405	0.037709	0.260415	1.19782	1
R.AVS*GIS*VEQAENDFRELR.R	NCU10009T0	11.6187	11.6554	10.8463	11.1089	0.0381156	-0.659447	0.633121	2
R.SDT*FEEALQYFDSK.I	NCU05266T0	9.35297	9.22362	8.89351	8.96035	0.0382669	-0.361362	0.778429	1
R.AVGGT*STPRRTEDYYSLIPR.A	NCU05622T0	10.128	10.1418	10.2986	10.2451	0.0383374	0.136943	1.09957	1
R.S*ADYDRYDADPAILSDDFAGMK.F	NCU11427T0	9.35124	9.30407	10.2575	9.94805	0.0384331	0.775113	1.71132	1
K.SLALNSGGPRS*PFPIDR.K	NCU03070T0	11.9734	12.2405	12.7693	12.7665	0.0384955	0.660896	1.58106	1
R.KS*SLPFAFGKK.E	NCU00935T0	11.6863	11.2407	10.2566	9.92302	0.038681	-1.37366	0.385911	1
K.FHNYFVTHLPS*SSLHPDSR.L	NCU03495T0	10.8751	10.5778	9.92572	10.0077	0.0388262	-0.759724	0.590609	1
R.TGVHYAQPYLTPATS*PLSAPR.G	NCU01747T0	9.76272	9.8134	10.125	10.021	0.0388273	0.284929	1.21835	1
R.EATQS*PVLTPSSSTSTLVNDSR.N	NCU03786T0	12.4147	12.4731	12.3034	12.2941	0.0390037	-0.145199	0.904255	1
R.MKS*LKGGR.R	NCU00687T0	14.8944	14.9237	14.7031	14.7675	0.0390173	-0.173775	0.88652	1
R.DTQEIQS*PPR.K	NCU09063T0	13.1227	13.2011	13.5319	13.4282	0.0392808	0.318157	1.24674	1
R.ANST*IMQLNK.I	NCU02505T0	16.9954	16.4555	18.0585	18.0334	0.0394284	1.32047	2.49748	1
R.SDRDDWS*PGPAVPESERR.Q	NCU00424T0	9.92016	9.97535	10.644	10.9996	0.0398576	0.874056	1.83281	1
R.YGGYGAPQASPT*R.R	NCU01413T0	13.2726	13.2608	13.0076	13.0962	0.0406958	-0.214776	0.86168	1
R.ANS*PPPPSLINSSR.A	NCU00793T0	17.8874	17.8237	17.6931	17.7065	0.0410209	-0.155753	0.897664	1
R.ALEPADQHEEEPS*SPAR.I	NCU10073T0	14.9017	14.8731	14.8189	14.8064	0.0410851	-0.0747754	0.94949	1
R.ELDNAPS*RK.N	NCU09217T0	12.6192	12.6475	13.2318	13.0246	0.0418785	0.494869	1.40919	1
R.SAET*SPVRPALGHTR.S	NCU00219T0	12.356	12.3358	12.0067	12.1239	0.0420941	-0.280627	0.823233	1
R.EIAQPTGDKT*AAQFSVSPSTFQS*PISSSSFMASALAHR.S	NCU09482T0	7.68353	7.57212	7.30606	7.18977	0.042108	-0.379911	0.768485	2
R.SKS*EYGLR.L	NCU00621T0	13.8748	13.9782	14.2969	14.2055	0.0423078	0.32471	1.25241	1
R.ANDLPAMQFADGPPWS*EDEDLQSPVVSSR.H	NCU03113T0	7.78515	7.92582	8.17961	8.19931	0.0423646	0.333974	1.26048	1
K.ILTLS*PR.H	NCU09130T0	13.3696	13.6053	14.2899	14.1016	0.0424708	0.708318	1.6339	1
K.VVT*RETSTTTK.D	NCU03488T0	14.8321	14.8523	14.4824	14.2886	0.0425944	-0.456735	0.728633	1
R.ATS*YQAPSDR.F	NCU11829T0	13.6219	13.6734	13.5269	13.5269	0.0426388	-0.120743	0.919714	1
R.YVANSGSS*DGEEIIDGAALR.E	NCU04656T0	9.91047	9.97643	10.2392	10.3818	0.0428921	0.367069	1.28973	1
R.SQSTSTVS*SVFSASNADGR.I	NCU01970T0	10.818	10.7465	10.6073	10.56	0.0435628	-0.198587	0.871403	1
K.AIDS*PERPAHDDLDVAE.-	NCU11265T0	14.6844	14.9173	16.2734	15.7945	0.0436017	1.23309	2.3507	1
R.RDS*LSSVADDAWR.R	NCU05064T0	10.8569	10.8775	10.821	10.8168	0.0442218	-0.048296	0.967078	1
R.NLS*FRER.A	NCU03220T0	12.946	12.9646	12.7248	12.598	0.0444321	-0.293901	0.815694	1
R.T*PTPGKYFGPPK.R	NCU04164T1	13.2448	13.6164	14.6113	15.1196	0.0449256	1.43483	2.7035	1
R.KSIAPVS*PR.K	NCU11841T0	13.4771	13.5063	13.3571	13.2888	0.0452411	-0.168745	0.889616	1
R.RGS*WGL.-	NCU08709T0	12.7005	12.6515	12.4999	12.5462	0.0452591	-0.152941	0.899415	1
R.SASNTS*LSSQASDNVK.T	NCU02209T0	11.5739	11.5963	12.1593	11.9529	0.0453223	0.470986	1.38606	1
R.SSGLSSVPASRPSS*PPPGAK.Q	NCU09068T0	13.0252	12.7746	12.0884	12.2813	0.0455887	-0.715048	0.609185	1
R.GGYGVGS*PASSGFGR.M	NCU05994T0	14.159	14.1933	13.9319	14.015	0.0457523	-0.202691	0.868928	1
K.Y*DLTY*T*PARR.P	NCU03620T0	10.6829	10.6908	11.0818	10.9385	0.0458982	0.323282	1.25117	3
R.TRSDS*KVPVGEAPEAR.L	NCU01197T0	14.2219	14.0415	13.7208	13.7291	0.0459325	-0.406713	0.75434	1
R.LSS*VTFPGGVAEALQEASGGTLPLKPTR.E	NCU04924T0	7.80248	7.97247	8.64144	9.02647	0.0460495	0.946481	1.92717	1
K.LLPLELLES*DDEDDEVPRR.S	NCU07551T0	11.4612	11.5317	12.9098	12.3993	0.0461032	1.15814	2.2317	1
K.ATNRYS*MPVTR.S	NCU11928T0	13.6996	13.7855	14.0138	13.9502	0.0463709	0.23947	1.18056	1
R.AS*SDDNTILDPTFQPTKETR.S	NCU09450T0	8.57421	8.48971	8.33669	8.34769	0.0468887	-0.189771	0.876745	1
R.GFS*NNRASVQYGR.N	NCU03888T0	11.2395	11.2005	11.7302	11.5464	0.0469498	0.418272	1.33633	1
R.DSRLS*IQIYNER.G	NCU00627T0	11.5445	11.6061	11.7664	11.8515	0.047057	0.233641	1.1758	1
R.RAPDFAT*IRT*QR.R	NCU08283T0	13.5208	13.4266	13.2077	13.2603	0.0470784	-0.239709	0.846916	2
R.LLS*LKR.N	NCU03220T0	12.9381	12.9795	12.3636	12.5791	0.047135	-0.487444	0.713288	1
R.QRS*IT*PSAPAGAK.S	NCU00980T0	12.9679	12.6603	13.7931	13.5553	0.0474807	0.860111	1.81518	2
K.RT*SLFGNLSFGK.K	NCU00935T0	13.9042	14.1339	14.8066	14.5985	0.0477585	0.683484	1.60601	1
R.DGETFDGRS*IR.I	NCU00457T0	11.7557	11.6728	11.485	11.5293	0.0478855	-0.20708	0.866289	1
R.KLS*VSGNNEQAR.D	NCU02720T0	16.8478	17.232	17.9627	17.8595	0.0483806	0.871193	1.82917	1
K.PSSHGSRPGS*S*HSTTSHGRR.D	NCU04017T0	9.60464	9.85514	10.3491	10.2648	0.0486504	0.577049	1.4918	2
R.AKT*PGLGNK.S	NCU02828T0	13.4543	13.7526	14.5644	14.3205	0.0488812	0.838969	1.78877	1
R.RHSNVSNPS*VPHY*LEQFK.T	NCU04314T0	9.9384	9.86215	10.6824	10.3983	0.0489448	0.640066	1.5584	2
K.LQELLANGIENVVEGEGRS*PK.K	NCU01932T0	8.9802	9.00144	8.56373	8.72219	0.0489618	-0.347861	0.785748	1
R.TPSSTATPDSPRQGS*R.R	NCU07868T0	11.9822	11.7346	10.3558	10.8722	0.0490804	-1.24438	0.422088	1
K.TTQPEPS*SVSR.S	NCU00320T0	13.288	13.2206	12.9039	13.0203	0.0491128	-0.292171	0.816672	1
R.TPVPVAQHAPT*PPPPAPESDDDEEGIEIPDGR.V	NCU03087T0	8.46363	8.40159	8.24646	8.29016	0.0494156	-0.1643	0.892362	1
R.RLS*DGS*IADNQDYSRR.I	NCU06910T0	12.1254	11.9851	11.7455	11.7563	0.0494623	-0.304352	0.809806	2
1942 other peptides were identified in this experiment but t-test of differences between inhibited and DMSO was over p>0.05
t-test score p>0.05
K.ALEAT*GSSSGAIR.Y	NCU00726T0	15.4472	15.3883	15.2643	15.2011	0.0503906	-0.18504	0.879625
R.AGSRPRET*NMPTR.A	NCU02720T0	11.4893	11.7509	12.254	12.4869	0.0503934	0.750364	1.68222
R.RPSTPGGRPIPMT*VVEETPDSTGAVTHHEIEAR.H	NCU02809T0	6.70592	6.92799	7.3127	7.28084	0.0505446	0.479817	1.39457
R.KKS*VSGAAGTLIM.-	NCU09370T0	10.4435	10.4584	10.4061	10.3849	0.0505718	-0.0554349	0.962304
R.ADKDIIPDAAIRHS*QETENYHTGR.G	NCU07503T0	7.68282	7.9224	8.35385	8.29929	0.0508234	0.523962	1.4379
R.NKES*PEPPLTMSPDR.I	NCU07688T0	10.881	10.744	10.4494	10.52	0.0510503	-0.327802	0.796749
R.EES*PLDFFFR.A	NCU06223T0	8.71927	8.85897	8.47037	8.36118	0.0520296	-0.373339	0.771993
K.SGKGGKQEGS*QSAGSQQQGK.S	NCU01468T0	9.44903	9.4622	8.83017	9.07041	0.0522721	-0.505325	0.704501
K.RT*SVDAAPSKDAR.K	NCU02720T0	10.3069	10.5562	11.1068	10.9635	0.0523463	0.603581	1.51948
R.SLS*AASTGGGQVHDQQQQSHIR.N	NCU07952T0	8.99366	8.9273	8.66423	8.76272	0.0532132	-0.24701	0.842641
R.KAEES*SEEEEAPK.K	NCU03092T0	11.1472	11.0612	10.9287	10.9213	0.0533695	-0.17917	0.883211
R.RQS*FQGGGAPAMR.V	NCU04663T0	12.2725	12.2361	12.011	12.0997	0.053383	-0.19897	0.871173
R.AANRMS*GVVK.S	NCU03200T0	14.8109	15.2297	15.8678	15.9289	0.0534779	0.877998	1.83782
R.GRS*PLEGVETSFNLPGASSTSK.R	NCU07957T0	10.4849	10.5195	10.5804	10.6084	0.053719	0.0921815	1.06598
R.RST*SSQLPITR.M	NCU00556T0	12.4947	12.4501	12.1131	12.2472	0.0538463	-0.292206	0.816653
R.ESS*PTRPANRAPTTR.N	NCU08961T0	10.7279	10.4819	10.0162	10.1086	0.0539828	-0.542482	0.686589
R.LATPVLPQQQPS*GTPTPIPIER.G	NCU03783T0	8.84012	8.84226	8.63278	8.71432	0.0544019	-0.167642	0.890297
K.KLEVPHS*PR.V	NCU06247T0	13.9721	14.3157	14.9195	14.8257	0.0548456	0.728697	1.65714
R.QRS*PS*PPRMDR.L	NCU00627T0	13.5964	13.9142	14.4069	14.4032	0.0549324	0.649781	1.56893
R.S*ASPLAQEVLAR.D	NCU07720T0	13.9304	13.7338	13.4455	13.397	0.0557038	-0.410877	0.752166
K.HAPAPAPHLSS*NTSPR.L	NCU08423T0	13.011	13.0264	14.7527	14.0657	0.0559801	1.39048	2.62167
K.TGPSKVPAS*PR.E	NCU00388T0	12.8194	12.7105	12.2787	12.4467	0.0566768	-0.402288	0.756657
R.RKS*DATAQGGAAPGAGR.R	NCU01538T0	11.4451	11.6482	11.9427	12.0109	0.0567941	0.430147	1.34737
R.RIS*NPHLEDAVER.V	NCU07318T0	13.7747	13.7933	14.2343	14.0549	0.0572516	0.360585	1.28395
K.LSES*PTALINNNNNNNNNNHDGAADNGDNAIPR.L	NCU03546T0	7.59791	7.48929	7.99147	7.84016	0.0572767	0.372212	1.29434
R.QES*IAEAVSHEVEPIQQIGELK.H	NCU00506T0	9.63485	9.65452	9.2829	9.04243	0.0573063	-0.482022	0.715974
R.YSSS*FSHRR.S	NCU04840T0	12.6907	12.6751	12.5616	12.4826	0.057415	-0.160824	0.894514
R.QGT*FPGNLSR.T	NCU07868T0	14.2811	14.3473	14.4837	14.5664	0.0577705	0.210863	1.15738
K.HAPAPAPHLSSNTS*PR.L	NCU08423T0	11.496	11.5004	13.1939	12.5108	0.0581216	1.35419	2.55653
R.FRS*LS*PTSGR.H	NCU07893T0	15.0013	14.9947	14.9392	14.9003	0.0581913	-0.0781954	0.947242
R.GTADGGRS*PAGTATAQQR.A	NCU00631T0	9.67413	9.64419	10.2262	9.99906	0.0582813	0.453467	1.36933
R.AAVGPRPTS*SHRPGR.S	NCU07062T0	12.319	12.338	12.1169	12.2007	0.0584311	-0.169694	0.889032
R.AS*SVQPGDPVPQGK.K	NCU00145T0	12.8117	13.0429	13.3694	13.424	0.0584601	0.469393	1.38453
R.ATVEDADDT*DEEETARR.-	NCU03367T0	14.8636	14.8507	14.7787	14.7278	0.0584897	-0.103875	0.930531
R.AMS*GIFR.R	NCU01940T0	13.42	13.3369	14.0325	13.7789	0.0584995	0.527215	1.44114
R.YDRDRS*AS*PR.R	NCU04164T1	8.56453	8.26687	9.50261	9.14743	0.0592209	0.909324	1.87816
K.LPPLS*PTTK.A	NCU03479T0	12.2852	12.2871	12.1345	12.0308	0.0592355	-0.203506	0.868438
R.QIAKT*PS*TPMTASR.S	NCU06638T0	11.2383	11.5766	12.0477	12.1318	0.059497	0.682284	1.60468
R.TLS*EESKPQTGR.S	NCU07985T0	14.0812	14.0061	13.8838	13.9016	0.0595022	-0.151029	0.900608
R.NVHTFVGS*VDGR.S	NCU09017T0	12.2563	12.285	12.3787	12.3427	0.059644	0.0900119	1.06438
K.AFS*PPAHHQK.H	NCU00967T0	12.3912	12.5369	12.7667	12.739	0.0600696	0.288787	1.22161
R.SLT*AGLVKR.N	NCU01047T0	12.9563	13.1088	13.5426	13.3825	0.0602027	0.430017	1.34725
R.RIDEHDIARS*PGTVGLEETGSVDR.Q	NCU05041T0	10.2838	10.1928	10.42	10.411	0.0606381	0.177146	1.13065
R.NSSLLS*LPDVVGDRHDLK.L	NCU08132T0	9.70609	10.0265	9.23436	9.25553	0.0607395	-0.621339	0.650067
R.S*RNSSEEYSYQS.-	NCU01391T0	11.1794	11.0173	11.5531	11.4304	0.060772	0.393393	1.31348
R.FRPPS*PK.Q	NCU01817T0	13.6913	13.6219	13.3256	13.4472	0.0610177	-0.270244	0.829179
R.GPPT*PPPPVMHS*PPR.K	NCU03799T0	11.4863	11.4778	12.3007	11.963	0.0613876	0.649793	1.56894
R.KLS*FPSLK.S	NCU04604T0	13.1653	13.1859	13.4546	13.3407	0.0617126	0.222043	1.16638
R.VDWGT*PEDDSMEMLR.K	NCU05950T0	12.2173	12.1988	11.8805	12.0151	0.0618521	-0.260259	0.834938
R.WFFT*PLRF.-	NCU01827T0	11.9847	11.8239	11.6031	11.5884	0.0621214	-0.308607	0.807421
R.RTS*CDYRTEVESAR.Y	NCU04585T0	11.4136	11.3688	11.2855	11.2327	0.0623432	-0.132087	0.91251
K.RAAT*ILLK.G	NCU01728T1	11.8666	11.9528	12.9939	12.5493	0.0626145	0.861882	1.81741
R.AAS*PEVPKR.S	NCU03225T0	12.3443	12.6576	13.0937	13.0991	0.0628086	0.595423	1.51092
K.MLDNKDEVLT*TMAGSFGYAAPEVMLK.Q	NCU09123T0	7.68709	7.69927	7.2503	6.93372	0.0629468	-0.601169	0.65922
K.AS*SGSFEPGSEK.A	NCU07325T0	13.8145	13.8382	13.6103	13.4573	0.0634858	-0.292531	0.816468
R.FQLPALDFSFAPLTEGTDIPPPEPS*PR.I	NCU00654T0	6.06962	6.42909	7.12774	6.92481	0.0638851	0.776918	1.71347
R.ESDVT*PNRAPR.R	NCU04232T0	14.2993	14.2579	14.1283	14.0308	0.0640557	-0.199057	0.87112
R.EILPSILSNS*PPGR.S	NCU11229T0	12.7168	12.5955	12.4328	12.3743	0.064309	-0.252595	0.839385
R.KAPLS*PEQTRK.N	NCU00349T0	12.8914	12.8049	12.509	12.6303	0.0646406	-0.278526	0.824433
R.AEETPAPFT*SPSETR.S	NCU08956T0	15.9975	15.8839	15.7299	15.6672	0.0648626	-0.242131	0.845496
K.T*LVHLSPAAK.A	NCU06338T0	13.6712	13.4396	13.9759	14.0052	0.0650226	0.435175	1.35207
K.ALGGVSMS*R.Q	NCU01599T0	15.7903	15.874	16.1255	16.0254	0.0650227	0.243275	1.18368
R.S*KGFKV.-	NCU03988T0	13.7878	13.6215	13.1329	13.3264	0.0651621	-0.474986	0.719474
R.TSLFGNLS*FGKKK.A	NCU00935T0	11.1074	10.9239	9.77665	10.2763	0.065366	-0.9892	0.503757
R.RNS*LSPPER.Q	NCU02809T0	13.1278	13.0631	12.7899	12.9065	0.0655953	-0.247272	0.842488
R.GIGAGDSRPGAS*LGAAPDSDDENPPTESQLSEDLPK.M	NCU01249T0	6.90488	7.08341	6.48832	6.6377	0.0657694	-0.431133	0.741679
R.ELS*SEYISK.A	NCU10721T0	16.3512	16.3172	17.0311	16.7362	0.065836	0.549436	1.46351
K.RNALAGEEEES*K.-	NCU05804T0	12.1929	12.2634	11.9428	12.0474	0.065985	-0.233053	0.850833
R.GAS*PLKGAAGRR.L	NCU09435T0	11.8027	11.7515	11.4458	11.5796	0.0661998	-0.264384	0.832554
K.VDDS*DEEFGGFDD.-	NCU03380T0	11.2736	11.2919	11.2097	11.2364	0.0662802	-0.0596886	0.959471
R.QSS*DS*GRPMAIPMRSR.Q	NCU03200T0	9.4518	9.69505	10.0078	10.0401	0.0668208	0.450525	1.36654
R.GAS*FLNFLKSPK.K	NCU04732T0	11.0183	11.3305	12.4468	11.9759	0.0668628	1.03693	2.05186
R.ALSPLPEHDVS*ELLDAIAPTATAAK.K	NCU06049T0	7.43216	7.8577	8.4022	8.58691	0.0671137	0.849626	1.80203
K.T*GKNASQEL.-	NCU02437T0	12.2827	12.3082	11.913	12.076	0.0675799	-0.300969	0.811707
R.GASFLNFLKS*PK.K	NCU04732T0	9.41341	9.56692	11.0302	10.3815	0.0676321	1.21571	2.32255
R.TPT*PGKYFGPPK.R	NCU04164T1	10.924	11.2084	11.9207	12.4712	0.0676648	1.12972	2.18816
K.LS*GNYFFLDDPEKSS.-	NCU03061T0	10.9377	10.8944	10.5805	10.7198	0.0676783	-0.265931	0.831662
K.GFPTVNTLGGWPTAPSVGT*PDRER.Q	NCU09657T0	10.7129	10.3927	11.6951	11.2905	0.0677511	0.93995	1.91846
R.GPPPRGY*SPR.R	NCU07069T0	14.7559	14.6114	14.3445	14.4234	0.067891	-0.299637	0.812457
K.IDQTLAGVGTDQHAS*PNR.K	NCU09894T0	10.9947	11.3064	11.8866	11.712	0.0681494	0.648744	1.5678
K.DES*TPEVPVSDPVPPTAAPK.N	NCU06413T0	10.5994	10.5414	10.7369	10.6852	0.0684976	0.140661	1.10241
R.RVS*EDVLGK.T	NCU04814T0	11.0722	10.9328	11.2617	11.2488	0.0687981	0.252763	1.19149
K.VQATAS*PNKAK.V	NCU01534T0	13.4561	13.3174	12.8812	13.064	0.0688832	-0.414213	0.750429
K.VTPTQGAKT*A.-	NCU04552T0	14.4735	14.4331	14.0599	14.2269	0.0689734	-0.309925	0.806684
R.SGS*ISGGQNTGDDNGNAEGGLR.R	NCU01197T0	11.895	11.4047	10.7665	10.7657	0.0690893	-0.883738	0.541961
K.LGADS*DDEGTEIRR.T	NCU04795T0	14.9542	15.1791	15.8218	15.5588	0.069113	0.623608	1.54072
R.HLS*LQSIVHR.A	NCU04777T0	10.3007	10.4163	11.1851	10.8405	0.0692114	0.65428	1.57383
R.SS*TPTPSIAGSLADALK.A	NCU02111T0	9.9567	10.1126	9.39075	9.63544	0.0694092	-0.52156	0.696618
R.QNS*IEDLIPDNEELREGTIQ.-	NCU02977T0	11.3976	11.33	11.2076	11.2441	0.069535	-0.137944	0.908814
K.AKLS*SAELR.K	NCU07922T0	13.0135	13.1047	12.9014	12.882	0.069631	-0.167395	0.890449
R.FTSIEDMQIY*PASFRQEIIEASR.S	NCU03145T0	7.94299	7.94505	7.70943	7.81177	0.0698035	-0.183422	0.880612
R.ASQTGIPRS*PMVGPDR.G	NCU05360T0	11.3007	11.4937	11.8056	11.7307	0.0698596	0.370939	1.29319
R.AHS*EAPPHIDFDDEAR.Y	NCU00627T0	13.0323	13.2854	13.5939	13.6622	0.0699726	0.469161	1.3843
R.HTES*DPNLDVAQDAKPR.A	NCU03546T0	10.7178	10.6549	10.4119	10.5184	0.0700134	-0.221201	0.857851
R.FAAPS*RPLSPLPAHALFNDKTR.C	NCU06785T0	10.549	10.7183	10.9468	11.0725	0.0704425	0.375982	1.29772
R.GRLS*LDVFR.S	NCU03054T0	10.8985	10.7537	11.0863	11.0819	0.0705838	0.257997	1.19582
R.ELSGDT*GLTNSR.D	NCU11928T0	14.0316	14.2194	14.7137	14.5121	0.0714332	0.48739	1.40191
R.SGS*FGPESNPTSADTR.Y	NCU06419T0	10.2913	10.4146	10.5616	10.6012	0.0718564	0.22839	1.17153
K.NTDMDVDS*DDDEPLGK.I	NCU09118T0	10.9365	10.88	11.3211	11.1452	0.0721906	0.324861	1.25254
K.RFS*FIPPSLSR.A	NCU00914T0	11.4021	11.3788	11.1923	11.2778	0.0724176	-0.155416	0.897873
R.ASAGS*AAARRPGGAT*PTGGPR.V	NCU00243T0	11.8387	12.0438	10.8667	11.3083	0.0725691	-0.853739	0.553349
R.QSIMS*PTR.S	NCU11841T0	15.4837	15.4868	15.4042	15.4402	0.0733193	-0.0629998	0.957272
R.RT*TDILSSISTTLTAR.H	NCU10360T0	8.46078	8.4503	8.50136	8.48307	0.0735796	0.0366758	1.02575
R.KS*VDVPR.A	NCU07012T0	12.5475	12.4249	12.9085	12.753	0.0736129	0.34456	1.26976
R.LS*SFASDDSAAAVMK.L	NCU02414T0	11.1273	11.1993	11.3112	11.3922	0.0736725	0.188403	1.1395
R.HRES*TLDPLTR.I	NCU09195T0	14.0932	13.7322	14.8068	14.5522	0.0738898	0.766829	1.70153
R.RAVS*PVSPSPLR.Q	NCU00171T0	11.5259	11.5761	11.3242	11.4158	0.0740916	-0.180997	0.882093
R.RANLS*EESLAANVER.L	NCU05554T0	10.5341	10.5226	9.91371	10.1888	0.0740971	-0.477141	0.7184
K.EVLAEVGS*VKLFNR.W	NCU09475T0	12.2716	12.2056	11.9071	12.0439	0.0741087	-0.263163	0.833259
R.KATSS*PSPEDGVAAKR.T	NCU00349T0	10.9344	10.7451	10.4257	10.5206	0.0742392	-0.366638	0.775588
R.RRES*AHALPPPPR.I	NCU02994T0	10.9183	10.8269	10.3048	10.5467	0.0744722	-0.446872	0.733632
R.LPS*RKSS*GTMIVPR.D	NCU00805T0	12.9	12.9965	13.3079	13.1696	0.0748951	0.290499	1.22306
R.S*STLIFQPEKK.A	NCU01504T0	13.0562	13.1717	12.9229	12.8992	0.075137	-0.202859	0.868827
R.AKS*IVQEK.L	NCU00219T0	14.8194	14.7745	14.3728	14.5602	0.0755613	-0.330431	0.795299
R.AKGSLGFS*PR.N	NCU00021T0	13.0407	12.9298	12.8015	12.7502	0.075648	-0.209376	0.864911
R.RGPLPPAEPT*EQIRDSSR.S	NCU00457T0	11.4625	11.5199	11.7327	11.6357	0.0756843	0.193032	1.14316
K.MAILNNAS*GSVDASPSVSRASTEEVEVAPPTPK.K	NCU06488T0	5.6242	6.17189	6.80568	6.88482	0.0757598	0.947206	1.92813
-.MYGTGTGAQTGVTT*PR.S	NCU07307T0	9.69073	9.70751	9.64652	9.60799	0.0759	-0.0718628	0.951409
K.TKTS*LAGVGR.G	NCU07954T0	13.277	13.1346	12.9282	12.9743	0.0765479	-0.254562	0.838241
R.RGS*MRPEPQYR.D	NCU05219T0	13.3512	13.2062	12.6956	12.929	0.0768832	-0.466448	0.723744
R.APS*RGPPVR.Y	NCU00627T0	15.0046	15.2346	15.5536	15.4926	0.0770327	0.403486	1.3227
R.ISSISDMS*YLSHK.T	NCU08535T0	9.91424	9.86487	10.5647	10.2592	0.0776323	0.522405	1.43635
R.HS*NVSNPSVPHYLEQFK.T	NCU04314T0	9.65741	10.071	10.7784	10.545	0.0783854	0.797467	1.73805
R.AS*TWQDDVYDQQPR.G	NCU03888T0	11.8599	11.7165	12.3988	12.1477	0.0785244	0.485066	1.39965
K.SASFSSRPT*NIDVDQR.A	NCU01252T0	11.5117	11.4485	11.7861	11.6564	0.0790261	0.241149	1.18193
R.QGS*LTGESLSALTQQFQR.S	NCU05007T0	12.7746	12.8454	12.5277	12.6427	0.0795923	-0.224774	0.855729
R.TWIHGEEAS*P.-	NCU05579T0	14.3168	14.2614	14.0945	14.1708	0.0800723	-0.156436	0.897239
R.GTPGPWGGHGS*PYLHSK.S	NCU00415T0	11.404	11.3764	11.3079	11.2452	0.0801907	-0.113647	0.924248
R.RLSTAVT*DSGAAAVGNQDSLSDIR.H	NCU05041T0	9.39311	9.12555	8.80916	8.82552	0.0809484	-0.441986	0.736121
K.RIS*IHGSQNPR.R	NCU00627T0	13.0621	13.2003	14.1215	13.6766	0.081019	0.767809	1.70268
R.TSTGSWGAIGSDRPS*SR.Q	NCU07238T0	10.4415	10.5031	9.95338	10.189	0.081138	-0.40109	0.757286
K.NVMIRS*PTEPPESR.S	NCU02006T0	13.389	13.2937	13.7127	13.5603	0.081477	0.295157	1.22702
R.SNDQLLSPTS*PPHS*PR.N	NCU09370T0	12.1562	12.2056	12.2907	12.2607	0.0818358	0.0947947	1.06791
R.T*GNGADFSSNSGGRPYNR.R	NCU06251T0	12.2667	12.3252	11.778	12.0147	0.0818555	-0.399637	0.758049
K.AAAPKAT*PSSTGR.G	NCU01145T1	11.0502	11.0225	11.1299	11.0932	0.0823404	0.0751632	1.05348
R.REVNGGLASGVAT*PKPNPLEED.-	NCU05548T0	11.4295	11.32	11.1903	11.104	0.0824351	-0.227567	0.854074
R.SHTIAPS*PTLPR.F	NCU04143T0	11.5653	11.6101	11.1426	11.3478	0.0824948	-0.342491	0.788678
K.LEGSPEQSRSS*PR.S	NCU06648T0	12.9352	13.0073	12.8447	12.7776	0.0830252	-0.160133	0.894943
R.AVS*VPELTQQMFDPK.N	NCU04054T0	10.7481	10.7961	10.663	10.5854	0.0834349	-0.14792	0.902551
R.SSTPQMGGISGTS*IPKSPGFLPHPR.G	NCU08695T0	9.08386	8.87641	8.63463	8.65227	0.0837588	-0.336687	0.791857
R.GRPLS*EQFGPGASVASAMYNK.N	NCU08962T0	10.7735	10.8261	10.9269	11.0209	0.0837783	0.174117	1.12827
R.AAT*IDFAESR.A	NCU05343T0	17.0169	17.156	17.3754	17.3036	0.0838049	0.25306	1.19173
R.IGS*HDQVLALI.-	NCU04622T0	12.2264	12.2358	11.9613	12.0886	0.0839454	-0.206172	0.866834
R.S*APEVIDLTLSDDDEPPRPVKR.A	NCU06213T0	9.79042	9.74977	9.70769	9.69209	0.0841939	-0.0702098	0.952499
R.LPGPLS*PR.R	NCU02024T0	13.3721	13.2028	13.784	13.5987	0.0844497	0.403924	1.3231
R.GLELHAT*GGS*ASQEQYEPEAPASPAGGISALRER.F	NCU10073T0	7.26483	7.43817	7.62169	7.71504	0.0844628	0.316865	1.24562
K.SDADRDTDEIT*QEEKPR.A	NCU05488T0	10.98	10.9718	10.9457	10.9581	0.0845152	-0.0239676	0.983524
K.RT*SLFGNLSFGKK.K	NCU00935T0	12.3816	12.8433	13.3653	13.3457	0.0846144	0.742996	1.67365
R.ATS*PGLPCSNGSDQDDQKR.Y	NCU05620T0	11.2171	11.4895	11.8092	11.7782	0.0847372	0.440375	1.35696
R.EAS*ISGPASGLR.T	NCU07535T0	15.401	14.9913	14.5636	14.4955	0.0848786	-0.66661	0.629985
R.EKRIS*IHGSQNPR.R	NCU00627T0	11.0177	11.2551	11.5203	11.5139	0.0850426	0.380704	1.30198
R.SGYFS*PPATTGIFGSK.R	NCU05559T0	10.979	11.0071	10.917	10.9442	0.0854264	-0.0625129	0.957595
R.NFS*QELMDIFR.I	NCU09483T2	13.9485	13.8918	14.02	14.0066	0.0855941	0.0931431	1.06669
R.TPT*PGKYFGPPKR.G	NCU04164T1	11.5334	11.8085	12.5291	13.2368	0.085684	1.21202	2.31661
R.ISS*ISDMSYLSHK.T	NCU08535T0	13.337	13.1438	14.2499	13.7964	0.086485	0.782755	1.72041
R.EVNGGLASGVAT*PKPNPLEED.-	NCU05548T0	13.1091	13.1346	12.9532	13.0309	0.0865067	-0.129821	0.913945
R.GPGVHHNFDDS*DS*GYDLEDNGNK.G	NCU04600T0	10.3073	10.4676	11.0165	10.7479	0.0870495	0.494707	1.40903
R.EGSVPNS*PAPSAALPVGRPK.L	NCU00457T0	13.4935	13.5622	13.2396	13.3648	0.0872335	-0.225678	0.855193
K.LLTEAGPQGLLDEQGEAS*DFEDRIDR.S	NCU03794T0	7.90183	7.65809	7.23333	7.40074	0.0886441	-0.462923	0.725515
R.TAADRDRDVSAS*PK.S	NCU06851T0	9.89051	10.1632	9.5935	9.60719	0.0889674	-0.426484	0.744073
R.QLSLMSQDHRPT*SSGR.N	NCU00073T0	12.6597	12.7909	12.9214	12.9464	0.0890427	0.208534	1.15551
K.IGEDVS*VISSSPR.G	NCU05007T0	12.3453	12.302	12.2559	12.2566	0.0894858	-0.06743	0.954337
R.SSS*S*NGT*TKGK.R	NCU09739T0	14.1072	13.9869	13.771	13.5555	0.0896848	-0.383849	0.76639
R.ASSPSSPPAGGSTGVS*SARPSSPPPPGGAR.T	NCU08379T0	11.1699	11.0566	10.9217	10.8085	0.0903229	-0.248092	0.84201
R.ATPPLLT*S*LDTTTASVLPNATAKPK.S	NCU05410T0	10.813	10.2265	8.71473	9.43897	0.0903814	-1.4429	0.367827
R.LGKGPSSDELPAGLASPRS*PSR.Q	NCU00432T0	10.158	10.2242	10.0024	10.0754	0.0906226	-0.152238	0.899853
R.SGAGLDFAS*SFR.S	NCU07720T0	15.8356	15.6119	15.179	15.3679	0.0914485	-0.450263	0.731909
R.FAAPS*RPLSPLPAHALFNDK.T	NCU06785T0	11.5168	11.7953	12.4326	12.1329	0.0920914	0.62662	1.54394
R.ARS*DEDDDGVFGR.M	NCU00073T0	13.2382	13.2667	13.4046	13.3338	0.0921647	0.116727	1.08427
R.S*LITLMLHNNTR.A	NCU04718T0	10.5888	11.0088	11.9262	11.5	0.0924641	0.914266	1.88461
R.WDVRGS*PR.A	NCU01695T0	13.4286	13.4019	13.2696	13.3376	0.0926477	-0.111619	0.925549
R.KDGS*APPPPVQSR.Y	NCU07654T0	12.6868	12.6283	13.0475	12.8613	0.0932034	0.296879	1.22848
R.DEAASPLS*PTMR.T	NCU08962T0	14.4632	14.4042	15.0014	14.7252	0.0932264	0.429581	1.34684
R.RQS*YYEASPR.S	NCU07012T0	13.1509	13.0591	12.8456	12.9475	0.0932847	-0.208468	0.865456
R.NCSRPSS*VKAAK.S	NCU06420T0	12.1699	11.7465	10.5682	11.1533	0.0933441	-1.09745	0.467343
R.SVRPLT*LVPEDELRR.N	NCU07728T0	11.5255	11.3907	10.2956	10.8598	0.0935657	-0.880331	0.543243
R.RDSFGAT*HIGR.G	NCU02773T0	14.8684	15.1234	15.8566	15.4899	0.0936754	0.677349	1.5992
R.RT*SIICTIGPK.T	NCU06075T0	12.0028	11.9298	11.7075	11.8198	0.0939569	-0.202628	0.868966
R.ST*TPTPSPRGEHDEPGLAR.K	NCU06331T0	11.4689	11.618	11.301	11.3275	0.0939927	-0.229162	0.85313
R.RDS*FASSTNPASPTAR.D	NCU06259T0	11.5471	11.6974	11.4074	11.3472	0.0940624	-0.244932	0.843856
R.SGS*PPNESIGLR.Y	NCU01908T0	14.3417	14.1897	14.0244	14.0435	0.0941388	-0.231786	0.85158
K.TTT*TTST*IT*TDAAK.D	NCU07922T0	11.541	11.4046	11.2634	11.1544	0.0942517	-0.263847	0.832864
K.KVSS*TQALR.A	NCU09017T0	15.2391	15.448	15.6889	15.6436	0.0944014	0.322725	1.25069
R.STANETTTLTDDAS*PIKTR.G	NCU12109T0	11.9445	11.9735	11.3906	11.6727	0.0947266	-0.427374	0.743614
R.GPPPRGYS*PR.R	NCU07069T0	14.8789	14.7398	14.4789	14.5947	0.0947861	-0.272596	0.827829
R.RAS*EAAAPGAVSHR.R	NCU04538T0	13.1801	13.1679	13.087	13.0017	0.0948694	-0.129658	0.914048
R.RLS*LSK.T	NCU03220T0	12.8113	12.7063	12.6024	12.5279	0.094971	-0.193711	0.874354
R.HDS*LSGVTMSK.F	NCU07010T0	15.979	15.9316	15.8719	15.888	0.0951483	-0.0753311	0.949124
R.QAS*VSGPSGSGSSSGEAGER.A	NCU00242T0	10.5075	9.88199	9.16591	9.30127	0.0952721	-0.961179	0.513637
R.RES*KPAQVK.V	NCU06117T0	13.0595	12.8115	13.2861	13.3819	0.0955431	0.398547	1.31818
R.CHLT*YVFEKSS.-	NCU04553T0	12.7025	12.4971	11.8277	12.1716	0.0956534	-0.600156	0.659683
K.SEMASAS*PARPALSHTR.S	NCU00219T0	10.769	10.8776	10.5473	10.6508	0.0959997	-0.224244	0.856044
R.GPGVHHNFDDSDSGY*DLEDNGNK.G	NCU04600T0	9.4463	9.59667	9.95107	9.77727	0.0964471	0.342681	1.26811
R.EDRRS*DAGQLVLR.Q	NCU00627T0	12.642	12.9514	13.4014	13.2364	0.0966771	0.522176	1.43612
R.SDS*KVPVGEAPEAR.L	NCU01197T0	13.6042	13.4683	12.4584	12.9885	0.0970882	-0.812791	0.56928
K.GVLLDDHHY*FSEEEPEAYTAPK.K	NCU01503T0	7.93439	7.69461	7.44708	7.23573	0.0976781	-0.473093	0.720418
K.RSPT*LEVAPANYSLR.S	NCU05638T0	10.8969	10.8542	10.7815	10.8131	0.0987297	-0.0782437	0.94721
R.SHFGLLGTS*APGVR.S	NCU08682T0	12.1084	12.1696	11.5798	11.8589	0.0989696	-0.419691	0.747585
K.AARPAQENIS*LGPQIR.E	NCU07830T0	11.0029	10.8984	10.734	10.8018	0.0992301	-0.182752	0.881021
R.QNS*IEDLIPDNEELR.E	NCU02977T0	10.0186	10.1812	10.3274	10.3555	0.0995242	0.241569	1.18228
R.RAT*LSPLQPSR.S	NCU01796T0	12.416	12.2137	11.904	12.0291	0.0995532	-0.348301	0.785509
R.ASRPLS*FIATQGDHLER.L	NCU09860T0	11.5238	11.6615	11.784	11.8555	0.0995673	0.227122	1.1705
K.AETSTKTPPSS*SR.R	NCU11652T0	11.3099	11.0195	10.5467	10.7483	0.0996291	-0.517232	0.698711
R.RHEDEDLAYPDPERPSS*PSLLDR.I	NCU03125T0	8.57415	8.67861	8.87808	8.78461	0.0997309	0.204967	1.15266
R.GPS*TPLSQQGQQDDFFSSR.Q	NCU11372T1	9.91606	10.7787	12.1915	11.5841	0.0999994	1.54041	2.90878
K.SGSSKT*PPRIE.-	NCU00734T0	14.9506	14.8179	14.5412	14.6757	0.100027	-0.275793	0.825996
R.AT*TPPAIVAAR.T	NCU08022T0	12.4969	12.3345	12.1751	12.1827	0.100365	-0.236799	0.848626
R.SASGAT*TAATTTTTTSTATSSR.H	NCU04747T0	9.37918	9.43645	9.80072	9.60606	0.10039	0.295577	1.22738
R.NAGDMS*PTEQAAGGQGGLAPDTAAMLK.A	NCU06181T0	8.32379	8.46289	8.13873	8.20304	0.100988	-0.222449	0.857109
R.NEVPPAEPAS*PPSKPR.I	NCU07693T0	12.0803	11.9451	11.7061	11.8152	0.101101	-0.252104	0.839671
R.SVSMDDVS*PR.K	NCU11672T0	15.8475	15.7815	15.6852	15.5775	0.101161	-0.183199	0.880748
R.LFVRNDDLESVS*HLGEGVLAVER.Y	NCU04622T0	9.15994	9.19977	8.79015	8.98733	0.101518	-0.291114	0.817271
R.KS*SMAESLLSDRR.S	NCU03062T0	11.868	10.7208	9.71127	9.51031	0.101711	-1.68362	0.3113
R.KLISLFNQAQS*PGLIPGVAR.L	NCU09365T0	10.7044	10.7569	10.3129	10.5231	0.101945	-0.31266	0.805156
R.TPS*STATPDSPRQGS*R.R	NCU07868T0	11.6736	12.2452	10.7479	11.1534	0.102441	-1.00877	0.496969
R.TPLSRGDS*LPYER.H	NCU06500T0	12.2778	12.0915	12.5899	12.4492	0.103007	0.334925	1.26131
R.RKSS*VS*PPSGR.H	NCU04050T0	12.5888	12.2631	11.8337	11.9865	0.103116	-0.515857	0.699377
R.NISQDYAYRESPGPLGGRPLS*PFTGGPGSR.L	NCU09435T0	9.81415	9.58817	7.67313	8.70404	0.103211	-1.51257	0.350486
R.AGEPDKVY*ATSAPR.T	NCU10647T0	12.5147	12.6936	12.3594	12.3328	0.103972	-0.258056	0.836214
R.ASGEYSRSS*VELPR.Q	NCU03819T0	12.3233	12.1018	11.8458	11.9162	0.104088	-0.331548	0.794683
R.TPSSTATPDS*PRQGS*RR.K	NCU07868T0	11.0227	11.3111	10.5116	10.7518	0.104142	-0.535196	0.690065
R.AAS*ATPSRGFSQR.E	NCU07850T0	13.109	13.0708	11.733	12.44	0.105186	-1.00346	0.498802
R.DLS*FSEPTRPER.R	NCU11312T0	12.5634	12.3674	12.7266	12.7794	0.105261	0.287549	1.22057
R.AT*SPALAEKLEEEIR.S	NCU08674T0	9.95811	9.80629	9.63207	9.44102	0.10529	-0.345654	0.786951
R.KT*SIGLWSPTSLR.N	NCU07258T0	11.8828	11.695	11.394	11.5289	0.10533	-0.32744	0.796949
R.NLS*PFSTPR.N	NCU08276T0	15.756	15.7153	15.6734	15.6304	0.105393	-0.0837206	0.943621
R.HSNVS*NPSVPHYLEQFK.T	NCU04314T0	10.3446	10.6006	11.085	10.8479	0.105434	0.493822	1.40817
R.AQT*GFANIPGTGEHELAEK.N	NCU03260T0	11.3796	11.5041	11.6474	11.6067	0.105546	0.185247	1.13701
R.AMPS*RS*LSATPAQSASK.T	NCU11326T0	11.2292	11.5516	12.0915	11.8422	0.105556	0.576426	1.49115
R.T*PS*HEDDSRAPS*REHTR.S	NCU04335T0	7.56254	7.82812	8.19692	8.05075	0.105659	0.428507	1.34584
K.ATPVITDTSS*SSASPSR.K	NCU02098T0	11.9742	11.9824	11.9211	11.8593	0.105791	-0.0880959	0.940764
K.DKAAAEAEKS*K.-	NCU05554T0	10.9885	10.6705	10.3954	10.3605	0.105925	-0.451493	0.731286
R.EGFIVDEDEEDEAEDS*DARER.R	NCU04611T0	11.3334	11.6504	12.0551	11.9107	0.106142	0.491016	1.40543
R.VKPKPMCPAS*PTTTMSTTTR.R	NCU01538T0	9.2018	9.20434	9.32405	9.45732	0.106426	0.187613	1.13888
K.RY*EDEKQAYNAEADEEESS.-	NCU09995T1	11.6054	11.708	11.1317	11.393	0.106745	-0.394338	0.760838
R.KMS*DPTLAQR.K	NCU02420T0	12.5098	12.3537	12.2149	12.211	0.107186	-0.218774	0.859296
K.GPLQPALLDAHS*DVEEDPLALLR.S	NCU04439T0	11.0425	11.5943	12.5928	12.1053	0.10744	1.03059	2.04287
R.SVPS*EPSTPVAASNPAAAAIAGVMANR.S	NCU02978T0	9.24197	9.17173	9.30709	9.30328	0.107637	0.0983364	1.07054
K.IVEPLT*GAGS*TVSEAAHLINERDPK.Q	NCU04814T0	7.73475	8.10719	8.58101	8.40835	0.107716	0.57371	1.48835
R.SLST*SASASNLGNLEGGKGIETR.E	NCU00398T0	10.9164	10.9973	10.4694	10.7169	0.107875	-0.363667	0.777186
R.STAAS*PPPPGPR.E	NCU00159T0	14.7451	14.5644	14.4071	14.3977	0.108071	-0.252344	0.839531
R.SGSIS*GGQNTGDDNGNAEGGLR.R	NCU01197T0	10.6094	10.8394	10.3029	10.4229	0.108252	-0.361445	0.778384
R.NISQDYAYRES*PGPLGGRPLS*PFTGGPGSR.L	NCU09435T0	8.05587	8.87007	9.59572	9.59331	0.108732	1.13155	2.19093
R.ATT*PPAIVAAR.T	NCU08022T0	15.4711	15.3471	15.2278	15.1036	0.109073	-0.243437	0.84473
R.AAS*TSQSTQSTDNSSYAAR.G	NCU07846T0	12.9895	11.6305	10.3111	10.5086	0.109534	-1.90019	0.267908
R.SSS*KSGVATGHGADTPR.D	NCU00347T0	10.0757	9.75861	9.49195	9.26765	0.109564	-0.537362	0.68903
R.ASAGS*AAARRPGGATPT*GGPR.V	NCU00243T0	11.5409	11.4905	10.8103	11.1829	0.109927	-0.519138	0.697789
R.GKLDS*LTGDTVTVTTARGEVSK.I	NCU00784T0	11.3982	11.5103	11.11	11.2668	0.11015	-0.265824	0.831724
R.SSS*PESLQSIRPK.D	NCU09106T0	11.9113	11.9602	12.0027	12.0422	0.110165	0.0867417	1.06197
R.NLPWS*TSNEDLVELFSTIGK.V	NCU02404T1	9.76263	9.52801	9.33767	9.2981	0.11054	-0.327438	0.796951
R.QVT*PEPPAYR.C	NCU00164T0	16.9937	16.9413	16.7691	16.8651	0.110616	-0.15041	0.900995
R.ETS*PVAAAPVATVPHTFSPDDFVNVVPIVK.D	NCU00021T0	8.41641	8.51125	8.3262	8.23015	0.11066	-0.185652	0.879251
R.S*VPQPYGGQTR.R	NCU02356T0	15.4047	14.8661	14.3694	14.4155	0.11079	-0.74295	0.597516
R.IS*SISDMSYLSHK.T	NCU08535T0	11.9671	11.8852	12.9319	12.3991	0.111162	0.739374	1.66945
R.STNAEDEVGGTQRPGT*GR.I	NCU07398T0	11.8127	11.9157	12.0962	12.0063	0.111537	0.187064	1.13844
R.TVS*EAPEAGSTASTDSK.A	NCU00457T0	11.8107	12.3439	12.813	12.8014	0.111585	0.72989	1.65851
R.VLT*PTRADPFAANR.Q	NCU03042T0	13.3693	13.3306	12.7565	13.0724	0.111597	-0.43551	0.739432
R.TAS*TPGLSAR.M	NCU09068T0	18.265	18.1113	17.4022	17.8023	0.111791	-0.585922	0.666223
R.KMS*ITDAK.A	NCU06179T0	17.0302	17.017	16.9157	16.9726	0.112628	-0.0794736	0.946403
R.S*IFGLATNLFR.G	NCU06644T0	14.9468	13.9132	13.0986	12.9249	0.11371	-1.41822	0.374174
R.ARAS*LSEPNIHK.A	NCU02815T0	12.3522	11.7625	11.2686	11.2509	0.113856	-0.797632	0.575293
R.S*SPPALSSSDSGSSPSRTK.S	NCU02513T0	12.2593	11.9897	11.2961	11.6815	0.11389	-0.635723	0.643618
R.RLSQVAS*PGVPNAQAMLNHASR.S	NCU03033T0	8.66687	8.58365	8.49133	8.52065	0.11391	-0.11927	0.920653
K.SPVS*PTAGEFTFAPR.Q	NCU00521T0	11.6318	11.4662	12.0223	11.8079	0.113967	0.366074	1.28884
K.SKS*YPSLGK.S	NCU11254T0	14.0771	14.1733	14.2593	14.2504	0.115188	0.129697	1.09406
R.KAIDS*PERPAHDDLDVAE.-	NCU11265T0	9.06222	9.38564	9.79481	9.62887	0.11526	0.487913	1.40241
R.YDGASSS*PDKSR.A	NCU03784T0	11.7082	11.3741	10.9596	11.1237	0.11534	-0.499498	0.707353
R.RQSY*YEASPR.S	NCU07012T0	13.8894	13.7841	13.5941	13.6925	0.115349	-0.193427	0.874526
R.GTREPS*LGLDLDYGDGVR.I	NCU03291T0	11.5166	11.2882	11.0397	11.1177	0.115433	-0.323683	0.799027
K.AETSTKT*PPSSSR.R	NCU11652T0	12.8877	12.6774	12.4644	12.52	0.116314	-0.290352	0.817702
R.TLT*GFGPGEIK.N	NCU07027T0	13.7787	13.6867	13.9075	13.849	0.116417	0.145507	1.10612
R.EGTKS*PPVEEEPR.I	NCU08163T0	11.6395	11.9769	12.3182	12.2282	0.116777	0.465031	1.38035
R.GPPSESLGAAS*EDEGEEGFADDQVPVR.S	NCU05194T0	6.53216	6.76312	6.98607	6.93668	0.117274	0.313732	1.24292
R.S*RSLSGLPDILVAGIGRAPER.R	NCU07398T0	8.68577	8.82049	8.42089	8.56429	0.1179	-0.260541	0.834775
K.ES*LPLTQS*FLLSS*LR.A	NCU08484T0	11.6205	11.9025	12.1781	12.1118	0.117912	0.383437	1.30445
R.TTSPASGLGGPGSIPS*PAISR.V	NCU03622T0	11.3059	11.2304	11.0353	11.1462	0.11809	-0.177388	0.884303
R.TANFLS*GSSRPQSSGGFGAIPTNHGR.I	NCU07280T0	9.44051	9.57887	8.95015	9.23434	0.118408	-0.417445	0.74875
R.GNTLASIASVPSNNPS*SPTQSHFSR.E	NCU06199T0	9.27856	9.68019	10.1374	9.96994	0.118544	0.574278	1.48893
R.KGS*SSLTPEKVR.R	NCU06331T0	11.3001	11.2831	11.0278	11.1724	0.119249	-0.19146	0.875719
R.T*SLFGNLSFGK.K	NCU00935T0	11.2279	11.6182	11.898	12.0739	0.119331	0.562877	1.47721
R.RHEDEDLAYPDPERPS*SPSLLDR.I	NCU03125T0	7.31503	7.54522	7.80181	7.70938	0.1197	0.325467	1.25307
R.SAS*VPLRK.T	NCU00219T0	13.747	13.423	13.194	13.0623	0.120555	-0.456892	0.728554
K.AQQANSSSFPAQQLAFQSQST*SPILR.A	NCU00340T0	7.07164	7.3022	6.80761	6.90863	0.120587	-0.3288	0.796199
R.KGSSSLT*PEKVR.R	NCU06331T0	11.8854	11.9646	11.6837	11.7997	0.120848	-0.183249	0.880717
R.NRDDPFYIGDLGS*PSR.S	NCU04652T0	10.516	10.4699	10.4096	10.3249	0.121091	-0.125714	0.91655
R.KFS*YR.G	NCU00971T0	13.5622	13.2118	12.9171	12.9423	0.121226	-0.457339	0.728328
K.GLSVLDAPLPAS*FDSNGISHAAR.Y	NCU05007T0	9.11724	9.28414	8.97527	8.99004	0.121343	-0.21803	0.859739
R.TGHFTPIPAGS*SPSKR.D	NCU01290T0	10.2516	10.4101	10.9488	10.6328	0.121353	0.45994	1.37548
R.GASFLNFLKS*PKK.N	NCU04732T0	9.10829	9.21712	10.4775	9.75196	0.1219	0.952005	1.93456
K.AQRRES*MDIDTPAVSK.T	NCU09450T0	11.7566	11.5003	11.1663	11.3179	0.12194	-0.386378	0.765048
R.REQT*PSGAATTIPQKR.T	NCU06993T0	10.5074	10.7836	11.0281	10.9865	0.122303	0.361814	1.28504
K.S*SLTSGSSSIKSPGFSTSR.I	NCU01240T0	11.5721	11.4629	11.6483	11.6853	0.122373	0.14927	1.10901
K.EES*DEDMGFGLFD.-	NCU00979T0	12.9261	12.8678	12.7212	12.806	0.122373	-0.133317	0.911733
R.S*FAGAQGDRYR.A	NCU03830T0	16.4981	15.5022	14.755	14.66	0.122763	-1.29264	0.408204
R.GLSKPLLELMPTLGT*DAFTFSPIRESTVSR.A	NCU06110T1	6.72145	6.68504	6.19712	6.47797	0.122892	-0.365699	0.776093
R.RRS*LS*PMSTSSK.S	NCU00734T0	11.7614	11.8605	12.0331	11.94	0.122986	0.175546	1.12939
R.RKFS*PSPPTAR.R	NCU09901T0	13.4577	13.2748	12.5449	12.9774	0.123313	-0.605091	0.65743
R.SGS*VADLVNSFK.T	NCU00219T0	11.6579	11.7282	11.4051	11.5549	0.123457	-0.213023	0.862727
R.KTS*VSIR.S	NCU04514T0	12.7441	12.6129	12.5236	12.4645	0.124331	-0.184484	0.879964
R.CHLTYVFEKS*S.-	NCU04553T0	11.8913	11.8289	11.4493	11.6737	0.124384	-0.29858	0.813053
R.DIAARAS*PAKR.T	NCU02899T0	15.2003	15.306	14.4355	14.8857	0.124449	-0.592565	0.663163
R.RNS*PEPFSDAR.G	NCU07421T0	13.191	13.3967	13.5446	13.5753	0.124672	0.266127	1.20258
R.FAAPSRPLS*PLPAHALFNDK.T	NCU06785T0	11.2652	11.4307	12.1031	11.7021	0.124907	0.554628	1.46879
R.ALS*PAPS*AAQLQR.S	NCU03783T0	12.8281	12.8009	12.8479	12.8691	0.125268	0.0440009	1.03097
R.GIGAGDSRPGASLGAAPDS*DDENPPTESQLSEDLPK.M	NCU01249T0	6.93661	7.13016	6.74012	6.80628	0.125972	-0.260184	0.834981
R.QDS*LTIPLSPSVANHNTIEVPATR.S	NCU04924T0	8.25146	8.26579	8.59615	8.4057	0.126513	0.242303	1.18288
R.ESVSFYNTVSRPAS*PVGGHRA.-	NCU00106T0	12.9441	12.5189	11.9752	12.2311	0.126904	-0.628379	0.646903
R.TVPAHTLT*SSPR.N	NCU07378T0	12.2075	12.2284	12.0892	12.16	0.12714	-0.0933618	0.937336
R.ARPDHGLNTPATASS*PTSNSR.S	NCU06853T0	9.20934	9.32974	9.07727	9.12992	0.127472	-0.165946	0.891344
K.RISS*ISDMSYLSHK.T	NCU08535T0	10.2923	10.2501	11.1554	10.6549	0.127579	0.633946	1.5518
R.ASATPESGNT*ESTTPPPPHHR.H	NCU11408T0	9.12837	9.00741	9.81182	9.40211	0.127624	0.53908	1.45305
R.RIS*SDIHKQFGR.L	NCU02896T0	10.9059	10.8538	11.0602	10.9676	0.127653	0.134063	1.09738
R.GGAGNIVDSSKS*PR.I	NCU02773T0	13.6149	14.4204	15.2017	14.9545	0.128177	1.06045	2.08558
K.DADAFMES*DDEVAAPK.V	NCU07831T0	15.3553	15.2854	14.1943	14.8332	0.128758	-0.806619	0.57172
R.S*SSIGTRQSQANAVPQMTR.E	NCU06101T0	10.1358	10.1424	11.7161	10.8173	0.128848	1.12759	2.18493
K.SVS*FDEIVEIAR.T	NCU01317T0	10.4609	10.3365	10.2353	10.2485	0.128948	-0.156834	0.896991
K.SAPNPSS*PIRK.S	NCU06832T0	14.1264	14.0515	13.9999	13.9879	0.129323	-0.0950528	0.936238
K.IFEAVPELVGGS*ADLTGSNLTRWK.G	NCU01328T0	8.53695	8.62763	8.73813	8.90827	0.129689	0.240911	1.18174
R.AGS*PFGTPLSIR.G	NCU04059T0	14.987	14.9543	14.8729	14.9217	0.129717	-0.0733859	0.950405
R.GATRPSAS*PESNPR.K	NCU09370T0	11.2554	11.5082	11.9886	11.7091	0.131461	0.467025	1.38226
R.QASASDADVSDISPLS*PVTAAAR.G	NCU00587T0	11.5116	11.112	11.8377	11.7844	0.131555	0.499283	1.41351
R.S*SSYLQEHQQYR.A	NCU02004T0	14.3922	14.5296	15.4612	14.897	0.131866	0.71816	1.64508
R.FRAPPPNPLRDILS*PR.S	NCU07685T0	8.72268	8.29712	8.02198	7.75104	0.132058	-0.623395	0.649141
K.TASNAS*LADANKR.A	NCU10582T0	12.5162	12.2634	12.0743	12.0807	0.132192	-0.312293	0.805361
R.T*HSPNISISSAYDLR.S	NCU02139T0	10.1252	10.2882	10.5302	10.3993	0.132249	0.258051	1.19586
R.VVS*SSPIRPR.D	NCU08938T0	12.9021	12.746	12.5416	12.6451	0.132764	-0.230731	0.852203
R.RDS*FGATHIGR.G	NCU02773T0	15.1174	15.2584	15.5048	15.3632	0.132841	0.246078	1.18598
R.QFWPSS*RPQSPS*PSGFPR.L	NCU03880T0	11.9396	11.84	12.0498	12.0018	0.132921	0.13604	1.09888
R.TVTGS*SPLPGR.M	NCU02979T0	13.792	14.0596	14.3088	14.2285	0.133591	0.34285	1.26826
K.SSDTSSSSERPAS*PLSPAR.S	NCU09860T0	12.0938	12.3737	12.6917	12.5472	0.133984	0.385722	1.30651
R.LVGLDENS*DEGEDVAMHDVVNGK.Q	NCU09212T0	9.24991	9.26329	9.44615	9.33656	0.134722	0.134755	1.09791
R.EGVEAIVFVAGVS*FAAPATSIPIPAIVGVIVGS*LVGVVLY*K.F	NCU03497T0	8.18374	8.52869	9.4477	8.88169	0.134865	0.808487	1.75137
R.VGT*SPRPESPAASNSGDDLTIEQLR.K	NCU06171T0	10.3322	10.6858	10.9058	11.0137	0.134949	0.450782	1.36678
K.SIPS*GSEK.Q	NCU00225T0	15.3505	15.4233	15.0946	15.2535	0.135249	-0.212798	0.862862
R.KYFDS*GDYAMSK.A	NCU03860T0	11.4753	11.7088	11.126	11.3198	0.135498	-0.369156	0.774235
R.NDRRAS*PAAWGPGEGR.Q	NCU00457T0	11.96	11.8999	11.6049	11.7875	0.135528	-0.233765	0.850412
R.SPNS*PLRGPK.L	NCU07192T0	13.3401	13.2865	13.0264	13.1875	0.13574	-0.20631	0.866751
R.SGSKGSAAATSRPTS*PGR.A	NCU06698T0	10.6443	10.2884	9.43781	9.96069	0.136114	-0.767106	0.587595
R.RSDSDAASRGPPT*HDENGEEIQTQNISIPADMVGCIIGR.Q	NCU06251T0	7.3234	7.24485	7.07617	7.17882	0.136292	-0.156627	0.89712
R.VLS*PMHIHNS*PYQLAR.T	NCU02965T0	10.5485	10.5223	9.95622	10.2942	0.136588	-0.410221	0.752508
R.STAPS*PPPSAGSKPVPQR.K	NCU06179T0	13.318	13.1573	13.0291	13.053	0.136609	-0.196586	0.872613
K.TTGINT*ILAPR.P	NCU02800T0	14.2585	14.171	14.1109	14.1068	0.136649	-0.105911	0.929218
K.KPVAKEES*DDEAVASR.A	NCU06101T0	11.3562	11.3462	12.8943	11.9911	0.136892	1.09149	2.13094
R.DAAPGT*SSYGEPAPR.E	NCU04164T1	13.2261	13.9218	14.7433	14.3436	0.136922	0.969555	1.95824
K.TAT*PPATSGDKR.N	NCU09202T0	11.7769	11.8379	12.614	12.1446	0.136976	0.571877	1.48646
R.GASPIPGAPADLS*AGSFLQAQLATTQDPQAQKQIIGENLFPK.I	NCU04799T0	5.89596	6.19515	6.37591	6.47309	0.137597	0.378944	1.30039
R.RASS*MRK.-	NCU08502T0	10.3281	9.58629	9.13116	8.93387	0.1376	-0.924689	0.526794
K.VPIT*IVT*GY*LGAGK.T	NCU11371T0	9.59316	9.30297	9.04715	9.12549	0.137808	-0.361742	0.778224
K.QSLELS*PIRVVK.A	NCU06318T0	13.9448	13.9145	13.3093	13.6733	0.138464	-0.438373	0.737966
K.SHLQPQLS*PSSHDFLR.S	NCU04612T1	11.7289	11.4255	11.9666	11.9216	0.139169	0.366905	1.28958
R.GRSENS*PPMAK.K	NCU01288T0	12.5575	12.6066	12.4919	12.3795	0.139799	-0.146365	0.903524
K.AAS*FSGTGTSTAPSNIFR.S	NCU06644T0	12.2991	13.2415	11.5982	11.687	0.140069	-1.12768	0.457652
R.NSS*MADLKR.F	NCU04335T0	14.4021	14.6638	14.8166	14.9109	0.140425	0.330825	1.25773
R.MS*TPQPAEAAIGSSSGSGAVAAAWAGWAISSFTNK.L	NCU04279T0	5.9463	5.92426	6.1058	6.35372	0.141615	0.294482	1.22644
R.SSSPAVSEQGRPAPINT*TLGR.T	NCU04661T0	10.835	10.9476	11.0625	11.012	0.141803	0.145941	1.10645
R.QSSDSGRPMAIPMRS*R.Q	NCU03200T0	12.3675	12.4912	12.5892	12.7518	0.142184	0.241143	1.18193
R.GIS*PTSVNR.H	NCU00622T0	15.9744	15.7605	15.5928	15.6305	0.14262	-0.255798	0.837524
R.SAPAGGSSTSPTPTQS*ATR.N	NCU10282T0	10.6146	10.5753	10.0427	10.3702	0.142668	-0.388511	0.763918
K.SGSVPVAPELT*SDTPSR.K	NCU07731T0	11.7063	11.5466	11.4324	11.4439	0.142937	-0.188295	0.877642
R.KGS*LKIPGGK.S	NCU01833T0	11.7987	11.5638	11.3804	11.4222	0.143478	-0.279969	0.823609
R.VLWLPPFGEET*TSPVAATPIRPSTSSR.A	NCU08956T0	11.4256	11.3534	11.2441	11.3083	0.143563	-0.113312	0.924463
R.TKS*SLEDILGK.K	NCU01186T0	12.2623	12.0696	11.7029	11.9304	0.143881	-0.349319	0.784955
K.HGVIPEKPPSPT*PMIQEAIEEARR.L	NCU00617T0	10.4032	10.328	9.82426	10.1424	0.144281	-0.382255	0.767238
R.NKS*PLAS*PALDLSGLDDPLIR.Q	NCU06668T0	8.76239	8.55163	9.02062	8.88231	0.144537	0.294454	1.22642
R.ARPRT*PTPGK.Y	NCU04164T1	14.2273	14.253	15.8238	14.8746	0.144561	1.10903	2.157
R.FAGHQS*EPT*TPPEYRDASR.G	NCU11928T0	11.4021	11.3715	10.8798	11.1827	0.144578	-0.355553	0.78157
R.EVNGGLAS*GVAT*PKPNPLEED.-	NCU05548T0	11.9057	11.9899	11.7933	11.8565	0.144639	-0.122887	0.918348
R.RAALAQWTT*LAAVR.T	NCU03905T0	10.6498	10.6775	10.7022	10.746	0.144943	0.0604657	1.0428
R.RPEVAARPAT*AGPYSVR.N	NCU07693T0	9.63693	9.86739	9.42545	9.50856	0.145352	-0.285158	0.820652
R.RTS*VSLPTK.H	NCU03713T0	14.292	14.0611	13.8489	13.9324	0.145361	-0.285871	0.820246
R.EAAAVSPS*LNR.R	NCU04673T0	13.5633	13.4565	13.3732	13.3935	0.14542	-0.126521	0.916038
K.ISRPFSVPGS*PRDR.T	NCU06687T0	13.5937	13.3434	12.8779	13.1681	0.145605	-0.445586	0.734286
K.SPTLRLSLSLS*TILLMY*R.L	NCU08349T0	9.96836	9.8106	9.32937	9.63989	0.14567	-0.404847	0.755317
R.LAS*SVLGVGQR.K	NCU05804T0	11.4772	11.4166	11.178	11.3318	0.145986	-0.192005	0.875388
R.QGT*PTPGS*PSTQR.V	NCU09063T0	10.0184	10.8627	11.514	11.3579	0.146268	0.995417	1.99366
R.LGS*VQPEMVGR.E	NCU05265T0	11.802	11.7314	11.8433	11.9002	0.146489	0.105005	1.0755
R.IAEEAGACAVMALERIPS*DIR.A	NCU06550T0	12.115	12.1541	11.3132	11.808	0.146845	-0.573969	0.671766
R.IAGDIS*T*RMGESIAR.F	NCU00513T0	11.8714	11.6816	11.5214	11.5758	0.147284	-0.227911	0.85387
R.S*QSEEALDEEEVMR.S	NCU09333T0	11.5957	11.5066	11.3136	11.4373	0.14764	-0.175689	0.885344
R.QSSRQS*WSDLRI.-	NCU02751T0	12.2708	12.2055	11.7224	12.0299	0.147829	-0.362008	0.778081
R.SLLT*SPPSGMLPMR.L	NCU11928T0	13.4458	13.3081	13.1888	13.2333	0.148856	-0.165871	0.89139
R.AGS*MVSVNSVLTR.V	NCU01991T0	10.9894	10.8934	10.565	10.7794	0.148958	-0.269203	0.829778
R.VQRPS*LSSSMR.S	NCU02004T0	15.4277	14.9349	14.4839	14.6722	0.149511	-0.603209	0.658288
R.LFSALTGGRS*PR.T	NCU06444T0	12.9708	12.5169	11.4016	12.1289	0.14989	-0.978634	0.50746
R.SMT*TGDDHAEPESSR.A	NCU00436T0	12.4926	12.2229	12.8672	12.6451	0.150154	0.398433	1.31808
R.NT*SAASGIMQAFSK.A	NCU07998T0	11.6811	11.4584	10.9257	11.2731	0.150192	-0.470352	0.721788
K.TAAQFSVS*PSTFQSPISSSSFMASALAHR.S	NCU01439T0	9.58279	9.34495	9.70908	9.79448	0.150339	0.287911	1.22087
R.SIS*PAVGMGGQMGPQAGMSR.S	NCU08468T0	8.56365	8.58837	8.53644	8.48449	0.150373	-0.0655398	0.955588
R.VSS*LETFAPLLTENR.S	NCU10987T0	10.0197	10.0253	9.69056	9.89314	0.150598	-0.230648	0.852252
R.S*ASSIFPLGSK.K	NCU01150T0	11.6097	11.6941	11.565	11.51	0.151028	-0.11442	0.923754
R.NEPFGHS*PELKPK.T	NCU04838T0	11.4977	11.3921	11.1583	11.3108	0.151479	-0.210391	0.864303
K.RAS*TWQDDVYDQQPR.G	NCU03888T0	12.1707	12.1738	12.3455	12.2393	0.152112	0.120141	1.08684
R.MNS*NQTLDSR.A	NCU09869T0	14.6963	14.775	14.6383	14.6523	0.152352	-0.0902974	0.939329
R.HHT*GGNRPPALPARPHSIIETSR.T	NCU03792T0	10.9338	11.1574	10.3919	10.7486	0.152457	-0.4754	0.719268
K.KAGS*INKPAAR.Y	NCU06210T0	11.5964	11.8286	11.3916	11.4757	0.15251	-0.278841	0.824253
R.AALYS*PITMQPSSTFPPISTITSRPR.G	NCU03819T0	6.41243	6.40329	6.24375	5.9825	0.152819	-0.294733	0.815223
R.SNS*GTGGLLSRFPFMR.A	NCU01253T0	11.7819	11.5328	9.83931	10.9385	0.15324	-1.26847	0.4151
R.HVTGS*FKDPVKIR.E	NCU03194T0	11.6716	11.5302	11.2567	11.4344	0.15349	-0.25535	0.837784
K.AVEAHLEKEGS*VDPEDVVK.T	NCU08951T0	11.0051	11.0676	11.3102	11.1497	0.153534	0.193601	1.14361
R.SAAFMS*PIR.S	NCU05280T0	14.5889	14.5255	14.2388	14.4278	0.153748	-0.223863	0.856269
R.NFNKAS*PTK.K	NCU10360T0	10.99	10.7055	10.5333	10.5234	0.154	-0.319392	0.801408
R.HRS*FQEIPESIVSSK.G	NCU01953T0	10.8252	10.8895	10.9394	10.9237	0.154012	0.0742594	1.05282
R.RQS*QVIPSFR.E	NCU07389T0	11.6227	11.4389	11.2352	11.3455	0.154124	-0.240395	0.846513
K.AST*VGSPDEAQPAK.L	NCU06644T0	12.8129	13.3194	14.0302	13.5962	0.154417	0.747048	1.67835
R.NVGAPPTGPPRPSSVS*SNATNPYAPPPPAAGLQPTYGVPPAPR.T	NCU06738T0	7.58044	7.49265	7.15573	7.37977	0.155061	-0.268794	0.830013
R.TNLAPNSKDRGPS*PSR.S	NCU09869T0	11.5916	11.4242	10.3895	11.0681	0.155549	-0.779091	0.582734
R.QS*SILGFFSK.A	NCU08135T0	9.66471	9.45293	8.9849	9.29556	0.155871	-0.418586	0.748158
R.GPASAIS*PSNR.A	NCU06799T0	14.086	14.3419	14.607	14.4686	0.155927	0.323855	1.25167
R.KDADAFMES*DDEVAAPK.V	NCU07831T0	11.468	11.5624	10.707	11.2035	0.157052	-0.559983	0.67831
R.HY*PPPPQSAGSSATPPPK.S	NCU04645T0	11.6724	11.6584	11.924	11.7634	0.157443	0.178331	1.13157
R.ISLFQYEAFS*LPASR.T	NCU04335T0	10.0383	10.0559	10.0021	9.9315	0.157964	-0.0802914	0.945867
K.ASAEAAAHES*PDKAR.G	NCU01413T0	11.4068	11.492	11.3651	11.3318	0.158062	-0.100979	0.9324
K.SSVVIS*DEEDEEEEEVKPAKK.K	NCU06767T0	8.65158	9.02443	9.20462	9.38446	0.158175	0.456535	1.37224
R.KLS*NDVAHVR.K	NCU06095T0	11.4332	11.3708	11.3256	11.234	0.158207	-0.122231	0.918766
K.NY*RTSPPQTAALPK.S	NCU06223T0	11.9627	11.9299	11.7325	11.8631	0.158257	-0.148482	0.902199
K.T*RPLSVYAAENAAATR.A	NCU00219T0	10.7889	10.7471	10.5188	10.6706	0.158585	-0.173289	0.886819
R.SGT*PSLYQR.S	NCU06644T0	14.4754	14.991	15.278	15.3292	0.15861	0.570425	1.48496
R.AMSSTASPFGS*PRPS*PR.L	NCU07418T0	12.0539	11.9398	11.8582	11.692	0.158877	-0.221685	0.857563
R.GVS*PTPSATSTTPSATVTTK.V	NCU09216T0	13.0132	13.0401	12.9816	13.0001	0.159421	-0.0358193	0.975478
K.LFFISPPPS*PPHDWEQR.M	NCU01504T0	11.7234	11.8788	12.5439	12.0968	0.159506	0.519196	1.43316
R.HSVADGS*PIPSKR.A	NCU08642T0	12.6091	12.4293	12.335	12.3058	0.160869	-0.198753	0.871304
[truncated: 1,521 more rows]

## Sheet: p<0.05 in exp1, 2, both
Phosphopeptides identified in experiment (exp.) 1 or 2 (or in both) with significant differences in abundance p<0.05 (NB no threshold fold change in this list)
[truncated: 456 more rows]

[truncated: 4 more sheets: 1.5x increase, p<0.05, FunCat 1.5x increase, 1.5x decrease, p<0.05, FunCat 1.5x decrease]
